# Supplementary material for: The Photorhabdus Virulence Cassettes RRSP-Like Effector Interacts With Cyclin-Dependent Kinase 1 and Causes Mitotic Defects in Mammalian Cells
Source: Front Microbiol. 2020 Mar 13;11:366. doi: 10.3389/fmicb.2020.00366 (PMC7082817; doi:10.3389/fmicb.2020.00366)
Supplement: TABLE S2 — MS analysis of proteins coimmunoprecipitated with EGFP and EGFP-RRSPPa H485A in the HeLa cells. [file Table_2.xlsx]

## Sheet: Protein Groups (1)
Protein IDs	Majority protein IDs	Peptide counts (all)	Peptide counts (razor+unique)	Peptide counts (unique)	Protein names	Gene names	Fasta headers	Number of proteins	Peptides	Razor + unique peptides	Unique peptides	Peptides GFP_1	Peptides GFP_2	Peptides GFP_3	GFP-SUM	Peptides H485A_1	Peptides H485A_2	Peptides H485A_3	H485A-SUM		Razor + unique peptides GFP_1	Razor + unique peptides GFP_2	Razor + unique peptides GFP_3	Razor + unique peptides H485A_1	Razor + unique peptides H485A_2	Razor + unique peptides H485A_3	Unique peptides GFP_1	Unique peptides GFP_2	Unique peptides GFP_3	Unique peptides H485A_1	Unique peptides H485A_2	Unique peptides H485A_3	Sequence coverage [%]	Unique + razor sequence coverage [%]	Unique sequence coverage [%]	Mol. weight [kDa]	Sequence length	Sequence lengths	Q-value	Score	Sequence coverage GFP_1 [%]	Sequence coverage GFP_2 [%]	Sequence coverage GFP_3 [%]	Sequence coverage H485A_1 [%]	Sequence coverage H485A_2 [%]	Sequence coverage H485A_3 [%]	Intensity	Intensity GFP_1	Intensity GFP_2
O00148;K7EQN7;K7EPJ3;A0A140T9X3;A0A0G2JJZ9;Q5STU3;Q13838;A0A0D9SEM9;A0A140T9L4;A0A140T973;A0A140T9K1;A0A140T9X9;A0A140T996;F6S4E6;A0A0A0MT12;F6TRA5;F6UJC5;A0A140TA18;F6WLT2;H0Y400	O00148;K7EQN7;K7EPJ3;A0A140T9X3;A0A0G2JJZ9;Q5STU3;Q13838	6;4;3;3;3;3;3;2;2;2;2;2;2;2;2;2;2;2;2;1	6;4;3;3;3;3;3;2;2;2;2;2;2;2;2;2;2;2;2;1	6;4;3;3;3;3;3;2;2;2;2;2;2;2;2;2;2;2;2;1	ATP-dependent RNA helicase DDX39A;Spliceosome RNA helicase DDX39B	DDX39A;DDX39B	sp|O00148|DX39A_HUMAN ATP-dependent RNA helicase DDX39A OS=Homo sapiens OX=9606 GN=DDX39A PE=1 SV=2;tr|K7EQN7|K7EQN7_HUMAN ATP-dependent RNA helicase DDX39A (Fragment) OS=Homo sapiens OX=9606 GN=DDX39A PE=1 SV=1;tr|K7EPJ3|K7EPJ3_HUMAN ATP-dependent RNA hel	20	6	6	6	0	0	1	1	5	4	1	10	9	0	0	1	5	4	1	0	0	1	5	4	1	15.5	15.5	15.5	49.129	427	427;255;189;325;328;425;428;96;131;135;138;179;189;231;235;238;245;247;289;187	0	47.232	0	0	2.1	13.1	8	2.3	29013000	0	0
P55060	P55060	12	12	12	Exportin-2	CSE1L	sp|P55060|XPO2_HUMAN Exportin-2 OS=Homo sapiens OX=9606 GN=CSE1L PE=1 SV=3	1	12	12	12	0	1	0	1	8	6	2	16	15	0	1	0	8	6	2	0	1	0	8	6	2	20.2	20.2	20.2	110.42	971	971	0	164.21	0	2.3	0	13.7	11.1	2.9	35354000	0	636330
Q9UID3;E9PRV0;E9PJ36;E9PKX7	Q9UID3;E9PRV0;E9PJ36;E9PKX7	2;1;1;1	2;1;1;1	2;1;1;1	Vacuolar protein sorting-associated protein 51 homolog	VPS51	sp|Q9UID3|VPS51_HUMAN Vacuolar protein sorting-associated protein 51 homolog OS=Homo sapiens OX=9606 GN=VPS51 PE=1 SV=2;tr|E9PRV0|E9PRV0_HUMAN Vacuolar protein sorting-associated protein 51 homolog (Fragment) OS=Homo sapiens OX=9606 GN=VPS51 PE=1 SV=1;tr|E	4	2	2	2	0	0	1	1	1	2	0	3	2	0	0	1	1	2	0	0	0	1	1	2	0	4.2	4.2	4.2	86.041	782	782;233;255;334	0	14.852	0	0	1.5	1.5	4.2	0	4336400	0	0
Q14974;J3KTM9;J3QR48;J3QRG4	Q14974;J3KTM9	9;5;3;1	9;5;3;1	9;5;3;1	Importin subunit beta-1	KPNB1	sp|Q14974|IMB1_HUMAN Importin subunit beta-1 OS=Homo sapiens OX=9606 GN=KPNB1 PE=1 SV=2;tr|J3KTM9|J3KTM9_HUMAN Importin subunit beta-1 (Fragment) OS=Homo sapiens OX=9606 GN=KPNB1 PE=1 SV=1	4	9	9	9	2	0	0	2	8	6	2	16	14	2	0	0	8	6	2	2	0	0	8	6	2	13.4	13.4	13.4	97.169	876	876;690;148;60	0	62.317	3.5	0	0	11.6	8.7	2.4	21840000	626460	0
Q9H9B4;D6RDG7;S4R2X2;D6RFI0;D6RAE9	Q9H9B4	6;2;2;2;1	6;2;2;2;1	5;2;2;2;1	Sideroflexin-1	SFXN1	sp|Q9H9B4|SFXN1_HUMAN Sideroflexin-1 OS=Homo sapiens OX=9606 GN=SFXN1 PE=1 SV=4	5	6	6	5	1	1	0	2	5	5	3	13	11	1	1	0	5	5	3	1	0	0	4	4	3	26.4	26.4	20.5	35.619	322	322;144;177;193;56	0	50.077	4.3	5.9	0	22.4	23.6	9.9	36877000	200790	880650
Q9Y6C9;E9PIE4	Q9Y6C9;E9PIE4	5;3	5;3	5;3	Mitochondrial carrier homolog 2	MTCH2	sp|Q9Y6C9|MTCH2_HUMAN Mitochondrial carrier homolog 2 OS=Homo sapiens OX=9606 GN=MTCH2 PE=1 SV=1;tr|E9PIE4|E9PIE4_HUMAN Mitochondrial carrier homolog 2 (Fragment) OS=Homo sapiens OX=9606 GN=MTCH2 PE=1 SV=8	2	5	5	5	0	1	1	2	3	3	2	8	6	0	1	1	3	3	2	0	1	1	3	3	2	20.5	20.5	20.5	33.331	303	303;262	0	44.411	0	3	2.3	15.2	14.5	9.9	13584000	0	400930
C9JPM4;P18085;C9JAK5;U3KQF2	C9JPM4;P18085;C9JAK5	3;3;2;1	2;2;2;1	2;2;2;1	ADP-ribosylation factor 4	ARF4	tr|C9JPM4|C9JPM4_HUMAN ADP-ribosylation factor 4 (Fragment) OS=Homo sapiens OX=9606 GN=ARF4 PE=1 SV=1;sp|P18085|ARF4_HUMAN ADP-ribosylation factor 4 OS=Homo sapiens OX=9606 GN=ARF4 PE=1 SV=3;tr|C9JAK5|C9JAK5_HUMAN ADP-ribosylation factor 4 OS=Homo sapiens	4	3	2	2	0	0	1	1	2	2	1	5	4	0	0	1	1	2	1	0	0	1	1	2	1	30.7	14.2	14.2	14.553	127	127;180;153;71	0	12.693	0	0	7.9	24.4	14.2	6.3	24487000	0	0
Q16795;H3BRM9;F5H0J3;F5GY40	Q16795	4;1;1;1	4;1;1;1	4;1;1;1	NADH dehydrogenase [ubiquinone] 1 alpha subcomplex subunit 9, mitochondrial	NDUFA9	sp|Q16795|NDUA9_HUMAN NADH dehydrogenase [ubiquinone] 1 alpha subcomplex subunit 9, mitochondrial OS=Homo sapiens OX=9606 GN=NDUFA9 PE=1 SV=2	4	4	4	4	1	0	0	1	3	1	0	4	3	1	0	0	3	1	0	1	0	0	3	1	0	14.1	14.1	14.1	42.509	377	377;83;136;149	0	24.474	2.7	0	0	10.6	3.4	0	8015400	328920	0
B4DR61;P61619;H7C1Q9;C9JXC6;H7C069;A6NK38;F2Z2C7;A6NIF9;C9JJV4;F8W776;Q8TC24;Q9H9S3	B4DR61;P61619	5;5;1;1;1;1;1;1;1;1;1;1	5;5;1;1;1;1;1;1;1;1;1;1	5;5;1;1;1;1;1;1;1;1;1;1	Protein transport protein Sec61 subunit alpha isoform 1	SEC61A1	tr|B4DR61|B4DR61_HUMAN cDNA FLJ59739, highly similar to Protein transport protein Sec61 subunit alpha isoform 1 OS=Homo sapiens OX=9606 GN=SEC61A1 PE=1 SV=1;sp|P61619|S61A1_HUMAN Protein transport protein Sec61 subunit alpha isoform 1 OS=Homo sapiens OX=96	12	5	5	5	1	0	1	2	3	2	1	6	4	1	0	1	3	2	1	1	0	1	3	2	1	11.8	11.8	11.8	52.949	482	482;476;94;101;145;159;162;168;189;410;418;476	0	31.217	2.1	0	2.1	7.9	3.7	2.3	21283000	511590	0
Q92616	Q92616	20	20	20	Translational activator GCN1	GCN1L1	sp|Q92616|GCN1_HUMAN eIF-2-alpha kinase activator GCN1 OS=Homo sapiens OX=9606 GN=GCN1 PE=1 SV=6	1	20	20	20	2	2	0	4	11	15	0	26	22	2	2	0	11	15	0	2	2	0	11	15	0	12.1	12.1	12.1	292.75	2671	2671	0	143.34	1.6	1.4	0	7.8	8.5	0	36638000	728300	844110
P42704	P42704	4	4	4	Leucine-rich PPR motif-containing protein, mitochondrial	LRPPRC	sp|P42704|LPPRC_HUMAN Leucine-rich PPR motif-containing protein, mitochondrial OS=Homo sapiens OX=9606 GN=LRPPRC PE=1 SV=3	1	4	4	4	0	0	1	1	3	3	0	6	5	0	0	1	3	3	0	0	0	1	3	3	0	3.2	3.2	3.2	157.9	1394	1394	0	28.295	0	0	0.8	2.4	2.4	0	6825500	0	0
Q9HAV4;H0Y9I3	Q9HAV4	6;1	6;1	6;1	Exportin-5	XPO5	sp|Q9HAV4|XPO5_HUMAN Exportin-5 OS=Homo sapiens OX=9606 GN=XPO5 PE=1 SV=1	2	6	6	6	0	2	0	2	6	4	0	10	8	0	2	0	6	4	0	0	2	0	6	4	0	7.1	7.1	7.1	136.31	1204	1204;107	0	58.03	0	1.7	0	7.1	4.2	0	12105000	0	571330
A0A024QZP7;P06493;A0A087WZZ9;E5RIU6;G3V317;K7ELV5;E7ESI2;G3V5T9;P24941;Q00526	A0A024QZP7;P06493;A0A087WZZ9;E5RIU6	6;6;5;4;1;1;1;1;1;1	6;6;5;4;1;1;1;1;1;1	6;6;5;4;1;1;1;1;1;1	Cyclin-dependent kinase 1	CDC2;CDK1	tr|A0A024QZP7|A0A024QZP7_HUMAN Cell division cycle 2, G1 to S and G2 to M, isoform CRA_a OS=Homo sapiens OX=9606 GN=CDK1 PE=1 SV=1;sp|P06493|CDK1_HUMAN Cyclin-dependent kinase 1 OS=Homo sapiens OX=9606 GN=CDK1 PE=1 SV=3;tr|A0A087WZZ9|A0A087WZZ9_HUMAN Cycli	10	6	6	6	1	0	1	2	5	3	0	8	6	1	0	1	5	3	0	1	0	1	5	3	0	24.6	24.6	24.6	34.081	297	297;297;224;189;39;164;238;346;298;305	0	41.351	3.7	0	3.7	19.5	13.5	0	19592000	472220	0
P04844;Q5JYR7;F2Z3K5;Q5JYR4;Q5JYR3;H0Y5M1	P04844;Q5JYR7;F2Z3K5;Q5JYR4	6;4;3;3;1;1	6;4;3;3;1;1	6;4;3;3;1;1	Dolichyl-diphosphooligosaccharide--protein glycosyltransferase subunit 2	RPN2	sp|P04844|RPN2_HUMAN Dolichyl-diphosphooligosaccharide--protein glycosyltransferase subunit 2 OS=Homo sapiens OX=9606 GN=RPN2 PE=1 SV=3;tr|Q5JYR7|Q5JYR7_HUMAN Dolichyl-diphosphooligosaccharide--protein glycosyltransferase subunit 2 (Fragment) OS=Homo sapie	6	6	6	6	1	1	0	2	6	4	0	10	8	1	1	0	6	4	0	1	1	0	6	4	0	15.8	15.8	15.8	69.283	631	631;344;162;166;138;147	0	74.957	1.9	1.9	0	15.8	11.9	0	13822000	290540	404220
P48741;P17066	P48741;P17066	4;4	1;1	1;1	Putative heat shock 70 kDa protein 7;Heat shock 70 kDa protein 6	HSPA7;HSPA6	sp|P48741|HSP77_HUMAN Putative heat shock 70 kDa protein 7 OS=Homo sapiens OX=9606 GN=HSPA7 PE=5 SV=2;sp|P17066|HSP76_HUMAN Heat shock 70 kDa protein 6 OS=Homo sapiens OX=9606 GN=HSPA6 PE=1 SV=2	2	4	1	1	3	2	2	7	2	2	2	6	-1	0	0	1	1	1	1	0	0	1	1	1	1	13.6	3	3	40.244	367	367;643	0	8.9764	10.6	6.3	6.5	6.5	6.5	6.5	5987700	0	0
P46977	P46977	3	3	3	Dolichyl-diphosphooligosaccharide--protein glycosyltransferase subunit STT3A	STT3A	sp|P46977|STT3A_HUMAN Dolichyl-diphosphooligosaccharide--protein glycosyltransferase subunit STT3A OS=Homo sapiens OX=9606 GN=STT3A PE=1 SV=2	1	3	3	3	1	0	0	1	2	1	1	4	3	1	0	0	2	1	1	1	0	0	2	1	1	4.8	4.8	4.8	80.529	705	705	0	24.143	1.7	0	0	3.3	1.7	1.6	6887800	456400	0
Q9Y277;E5RK27;E5RFP6;E5RJN6;E5RHZ6	Q9Y277	3;1;1;1;1	3;1;1;1;1	3;1;1;1;1	Voltage-dependent anion-selective channel protein 3	VDAC3	sp|Q9Y277|VDAC3_HUMAN Voltage-dependent anion-selective channel protein 3 OS=Homo sapiens OX=9606 GN=VDAC3 PE=1 SV=1	5	3	3	3	1	0	0	1	2	2	0	4	3	1	0	0	2	2	0	1	0	0	2	2	0	16.6	16.6	16.6	30.658	283	283;108;134;158;165	0	21.546	4.6	0	0	12	8.5	0	7344300	579190	0
I3L1P8;Q02978	I3L1P8;Q02978	7;7	7;7	7;7	Mitochondrial 2-oxoglutarate/malate carrier protein	SLC25A11	tr|I3L1P8|I3L1P8_HUMAN Mitochondrial 2-oxoglutarate/malate carrier protein (Fragment) OS=Homo sapiens OX=9606 GN=SLC25A11 PE=1 SV=1;sp|Q02978|M2OM_HUMAN Mitochondrial 2-oxoglutarate/malate carrier protein OS=Homo sapiens OX=9606 GN=SLC25A11 PE=1 SV=3	2	7	7	7	0	2	1	3	5	2	3	10	7	0	2	1	5	2	3	0	2	1	5	2	3	30.4	30.4	30.4	32.182	296	296;314	0	53.841	0	8.8	5.4	23	10.1	12.8	28348000	0	1890400
E9PLK3;P55786;H0YDG0;A6NEC2;H0YCQ5;E9PJF9;E9PJY4;E9PPD4;E9PPZ2;E9PP11	E9PLK3;P55786	9;9;3;2;1;1;1;1;1;1	9;9;3;2;1;1;1;1;1;1	9;9;3;2;1;1;1;1;1;1	Puromycin-sensitive aminopeptidase	NPEPPS	tr|E9PLK3|E9PLK3_HUMAN Aminopeptidase OS=Homo sapiens OX=9606 GN=NPEPPS PE=1 SV=1;sp|P55786|PSA_HUMAN Puromycin-sensitive aminopeptidase OS=Homo sapiens OX=9606 GN=NPEPPS PE=1 SV=2	10	9	9	9	1	3	0	4	4	5	2	11	7	1	3	0	4	5	2	1	3	0	4	5	2	14.5	14.5	14.5	102.99	915	915;919;169;478;65;134;141;163;178;201	0	75.689	1.1	5.5	0	7.2	7.9	2.1	16678000	417870	1113600
Q9UBM7;H0YE57	Q9UBM7;H0YE57	2;1	2;1	2;1	7-dehydrocholesterol reductase	DHCR7	sp|Q9UBM7|DHCR7_HUMAN 7-dehydrocholesterol reductase OS=Homo sapiens OX=9606 GN=DHCR7 PE=1 SV=1;tr|H0YE57|H0YE57_HUMAN 7-dehydrocholesterol reductase (Fragment) OS=Homo sapiens OX=9606 GN=DHCR7 PE=1 SV=1	2	2	2	2	0	0	1	1	1	0	0	1	0	0	0	1	1	0	0	0	0	1	1	0	0	4.4	4.4	4.4	54.489	475	475;221	0	16.293	0	0	2.7	1.7	0	0	1880700	0	0
Q96IX5	Q96IX5	2	2	2	Up-regulated during skeletal muscle growth protein 5	USMG5	sp|Q96IX5|USMG5_HUMAN Up-regulated during skeletal muscle growth protein 5 OS=Homo sapiens OX=9606 GN=USMG5 PE=1 SV=1	1	2	2	2	0	0	1	1	1	2	2	5	4	0	0	1	1	2	2	0	0	1	1	2	2	43.1	43.1	43.1	6.4575	58	58	0	48.944	0	0	25.9	17.2	43.1	43.1	14447000	0	0
O95831;E9PMA0	O95831;E9PMA0	4;2	4;2	4;2	Apoptosis-inducing factor 1, mitochondrial	AIFM1	sp|O95831|AIFM1_HUMAN Apoptosis-inducing factor 1, mitochondrial OS=Homo sapiens OX=9606 GN=AIFM1 PE=1 SV=1;tr|E9PMA0|E9PMA0_HUMAN Apoptosis-inducing factor 1, mitochondrial OS=Homo sapiens OX=9606 GN=AIFM1 PE=1 SV=1	2	4	4	4	0	1	1	2	2	3	0	5	3	0	1	1	2	3	0	0	1	1	2	3	0	7.5	7.5	7.5	66.9	613	613;274	0	27.573	0	2.1	1.8	3.6	5.7	0	7497800	0	419910
Q9UBX3;F6RGN5;B4DLN1;I3L1E8	Q9UBX3;F6RGN5;B4DLN1	6;5;5;2	6;5;5;2	6;5;5;2	Mitochondrial dicarboxylate carrier	SLC25A10	sp|Q9UBX3|DIC_HUMAN Mitochondrial dicarboxylate carrier OS=Homo sapiens OX=9606 GN=SLC25A10 PE=1 SV=2;tr|F6RGN5|F6RGN5_HUMAN Mitochondrial dicarboxylate carrier OS=Homo sapiens OX=9606 GN=SLC25A10 PE=1 SV=1;tr|B4DLN1|B4DLN1_HUMAN cDNA FLJ60124, highly simi	4	6	6	6	1	2	0	3	4	2	1	7	4	1	2	0	4	2	1	1	2	0	4	2	1	26.1	26.1	26.1	31.282	287	287;406;442;113	0	37.339	3.8	6.6	0	19.5	7.7	3.8	13012000	458200	953970
P05023;M0R116;B1AKY9;A0A2R8YEY8;A0A0A0MT26;P13637;P50993;H0Y7C1;M0QXF2;Q13733;P20648;P54707	P05023	8;3;3;3;3;3;3;2;1;1;1;1	8;3;3;3;3;3;3;2;1;1;1;1	8;3;3;3;3;3;3;2;1;1;1;1	Sodium/potassium-transporting ATPase subunit alpha-1	ATP1A1	sp|P05023|AT1A1_HUMAN Sodium/potassium-transporting ATPase subunit alpha-1 OS=Homo sapiens OX=9606 GN=ATP1A1 PE=1 SV=1	12	8	8	8	1	0	2	3	5	5	3	13	10	1	0	2	5	5	3	1	0	2	5	5	3	10.5	10.5	10.5	112.89	1023	1023;983;1009;1010;1226;1013;1020;714;251;1029;1035;1039	0	108.44	1.1	0	2.5	6.7	7.4	3.8	23368000	583570	0
O43592	O43592	2	2	2	Exportin-T	XPOT	sp|O43592|XPOT_HUMAN Exportin-T OS=Homo sapiens OX=9606 GN=XPOT PE=1 SV=2	1	2	2	2	1	0	0	1	1	1	0	2	1	1	0	0	1	1	0	1	0	0	1	1	0	2.5	2.5	2.5	109.96	962	962	0	13.82	0.9	0	0	1.6	1.6	0	2706700	332020	0
Q9UDW1	Q9UDW1	3	3	3	Cytochrome b-c1 complex subunit 9	UQCR10	sp|Q9UDW1|QCR9_HUMAN Cytochrome b-c1 complex subunit 9 OS=Homo sapiens OX=9606 GN=UQCR10 PE=1 SV=3	1	3	3	3	0	1	0	1	1	1	1	3	2	0	1	0	1	1	1	0	1	0	1	1	1	50.8	50.8	50.8	7.3084	63	63	0	17.198	0	11.1	0	12.7	27	11.1	6087500	0	751450
O43264;F5H3C1	O43264;F5H3C1	2;1	2;1	2;1	Centromere/kinetochore protein zw10 homolog	ZW10	sp|O43264|ZW10_HUMAN Centromere/kinetochore protein zw10 homolog OS=Homo sapiens OX=9606 GN=ZW10 PE=1 SV=3;tr|F5H3C1|F5H3C1_HUMAN Centromere/kinetochore protein zw10 homolog OS=Homo sapiens OX=9606 GN=ZW10 PE=1 SV=1	2	2	2	2	0	1	0	1	0	1	0	1	0	0	1	0	0	1	0	0	1	0	0	1	0	3.7	3.7	3.7	88.828	779	779;135	0	10.967	0	2.1	0	0	1.7	0	831660	0	114550
A0A2R8YCS7;Q9Y3Z3;A0A2R8YD90;A0A2R8YFV6	A0A2R8YCS7;Q9Y3Z3;A0A2R8YD90	6;6;3;2	6;6;3;2	6;6;3;2	Deoxynucleoside triphosphate triphosphohydrolase SAMHD1	SAMHD1	tr|A0A2R8YCS7|A0A2R8YCS7_HUMAN Deoxynucleoside triphosphate triphosphohydrolase SAMHD1 OS=Homo sapiens OX=9606 GN=SAMHD1 PE=1 SV=1;sp|Q9Y3Z3|SAMH1_HUMAN Deoxynucleoside triphosphate triphosphohydrolase SAMHD1 OS=Homo sapiens OX=9606 GN=SAMHD1 PE=1 SV=2;tr|	4	6	6	6	1	2	1	4	4	3	0	7	3	1	2	1	4	3	0	1	2	1	4	3	0	12.1	12.1	12.1	67.942	589	589;626;413;139	0	100.42	2.4	4.6	2	7.8	6.1	0	14550000	570150	1144400
O95347;A0A0C4DGE5	O95347	3;1	3;1	3;1	Structural maintenance of chromosomes protein 2	SMC2	sp|O95347|SMC2_HUMAN Structural maintenance of chromosomes protein 2 OS=Homo sapiens OX=9606 GN=SMC2 PE=1 SV=2	2	3	3	3	0	1	0	1	2	0	0	2	1	0	1	0	2	0	0	0	1	0	2	0	0	2.6	2.6	2.6	135.65	1197	1197;166	0	16.866	0	0.9	0	1.7	0	0	1974000	0	303720
G3V2K7;P49755	G3V2K7;P49755	2;2	2;2	2;2	Transmembrane emp24 domain-containing protein 10	TMED10	tr|G3V2K7|G3V2K7_HUMAN Transmembrane emp24 domain-containing protein 10 OS=Homo sapiens OX=9606 GN=TMED10 PE=1 SV=1;sp|P49755|TMEDA_HUMAN Transmembrane emp24 domain-containing protein 10 OS=Homo sapiens OX=9606 GN=TMED10 PE=1 SV=2	2	2	2	2	0	1	1	2	1	1	0	2	0	0	1	1	1	1	0	0	1	1	1	1	0	15	15	15	16.904	153	153;219	0	17.07	0	7.2	7.8	7.8	7.8	0	6946600	0	842570
Q14739;C9JXK0;C9JES9	Q14739;C9JXK0	7;4;3	7;4;3	7;4;3	Lamin-B receptor	LBR	sp|Q14739|LBR_HUMAN Lamin-B receptor OS=Homo sapiens OX=9606 GN=LBR PE=1 SV=2;tr|C9JXK0|C9JXK0_HUMAN Lamin-B receptor (Fragment) OS=Homo sapiens OX=9606 GN=LBR PE=1 SV=1	3	7	7	7	2	2	1	5	6	3	1	10	5	2	2	1	6	3	1	2	2	1	6	3	1	14.8	14.8	14.8	70.702	615	615;213;51	0	68.404	4.7	4.9	1.6	13.5	4.2	1.8	19990000	1310700	1249300
D6RAA6;P57088;H0Y8N0;J3KN43;D6RBY2	D6RAA6;P57088;H0Y8N0	4;4;2;1;1	4;4;2;1;1	4;4;2;1;1	Transmembrane protein 33	TMEM33	tr|D6RAA6|D6RAA6_HUMAN Transmembrane protein 33 (Fragment) OS=Homo sapiens OX=9606 GN=TMEM33 PE=1 SV=1;sp|P57088|TMM33_HUMAN Transmembrane protein 33 OS=Homo sapiens OX=9606 GN=TMEM33 PE=1 SV=2;tr|H0Y8N0|H0Y8N0_HUMAN Transmembrane protein 33 (Fragment) OS=	5	4	4	4	1	1	0	2	2	3	1	6	4	1	1	0	2	3	1	1	1	0	2	3	1	17.6	17.6	17.6	25.223	222	222;247;155;68;68	0	30.811	5.4	5.4	0	8.1	12.2	4.5	24404000	2230700	1933200
J3KPE3;H0Y8W2;P63244;H0YAM7;D6RFX4;H0YAF8;D6RHH4;D6R9Z1;D6R9L0;D6RAC2;D6REE5;H0Y8R5;D6RBD0;D6RFZ9;H0Y9P0;D6RF23;D6RAU2;E9PD14	J3KPE3;H0Y8W2;P63244;H0YAM7;D6RFX4;H0YAF8;D6RHH4;D6R9Z1;D6R9L0;D6RAC2;D6REE5;H0Y8R5;D6RBD0	8;8;8;7;6;6;6;6;6;5;5;4;4;3;2;2;2;2	8;8;8;7;6;6;6;6;6;5;5;4;4;3;2;2;2;2	8;8;8;7;6;6;6;6;6;5;5;4;4;3;2;2;2;2	Guanine nucleotide-binding protein subunit beta-2-like 1;Guanine nucleotide-binding protein subunit beta-2-like 1, N-terminally processed	GNB2L1	tr|J3KPE3|J3KPE3_HUMAN Receptor of-activated protein C kinase 1 OS=Homo sapiens OX=9606 GN=RACK1 PE=1 SV=1;tr|H0Y8W2|H0Y8W2_HUMAN Receptor of-activated protein C kinase 1 (Fragment) OS=Homo sapiens OX=9606 GN=RACK1 PE=1 SV=1;sp|P63244|RACK1_HUMAN Receptor	18	8	8	8	4	5	1	10	4	4	4	12	2	4	5	1	4	4	4	4	5	1	4	4	4	42.5	42.5	42.5	30.104	273	273;274;317;247;194;198;233;236;300;269;321;138;160;197;83;101;147;153	0	80.298	21.6	20.5	3.3	22	16.5	20.5	48940000	4016700	3961300
Q9NS69	Q9NS69	2	2	2	Mitochondrial import receptor subunit TOM22 homolog	TOMM22	sp|Q9NS69|TOM22_HUMAN Mitochondrial import receptor subunit TOM22 homolog OS=Homo sapiens OX=9606 GN=TOMM22 PE=1 SV=3	1	2	2	2	1	1	0	2	2	1	0	3	1	1	1	0	2	1	0	1	1	0	2	1	0	16.2	16.2	16.2	15.521	142	142	0	35.703	7.7	7.7	0	16.2	7.7	0	5318200	454450	488870
Q00325	Q00325	8	1	1	Phosphate carrier protein, mitochondrial	SLC25A3	sp|Q00325|MPCP_HUMAN Phosphate carrier protein, mitochondrial OS=Homo sapiens OX=9606 GN=SLC25A3 PE=1 SV=2	1	8	1	1	4	3	2	9	5	4	2	11	2	1	1	1	1	1	1	1	1	1	1	1	1	31.5	10.8	10.8	40.094	362	362	0	11.804	18.5	19.1	14.1	20.4	22.4	14.1	16301000	1345800	1291000
E9PN17;O75964	E9PN17;O75964	5;5	5;5	5;5	ATP synthase subunit g, mitochondrial	ATP5L	tr|E9PN17|E9PN17_HUMAN ATP synthase membrane subunit g OS=Homo sapiens OX=9606 GN=ATP5MG PE=1 SV=1;sp|O75964|ATP5L_HUMAN ATP synthase subunit g, mitochondrial OS=Homo sapiens OX=9606 GN=ATP5L PE=1 SV=3	2	5	5	5	1	1	1	3	2	2	2	6	3	1	1	1	2	2	2	1	1	1	2	2	2	63.2	63.2	63.2	8.4518	76	76;103	0	31.316	14.5	14.5	14.5	34.2	34.2	26.3	31987000	1826900	3351000
Q9NZ01;M0R2N5;M0R3C3	Q9NZ01;M0R2N5	3;2;1	3;2;1	3;2;1	Very-long-chain enoyl-CoA reductase	TECR	sp|Q9NZ01|TECR_HUMAN Very-long-chain enoyl-CoA reductase OS=Homo sapiens OX=9606 GN=TECR PE=1 SV=1;tr|M0R2N5|M0R2N5_HUMAN Very-long-chain enoyl-CoA reductase OS=Homo sapiens OX=9606 GN=TECR PE=1 SV=1	3	3	3	3	0	1	2	3	1	0	2	3	0	0	1	2	1	0	2	0	1	2	1	0	2	9.4	9.4	9.4	36.034	308	308;346;105	0	23.485	0	2.9	6.5	3.2	0	6.2	6407200	0	367430
Q3ZCQ8;M0R0C3;M0R2F8;M0R003;M0R2Q2;M0R047;M0R1Y4	Q3ZCQ8;M0R0C3;M0R2F8;M0R003	3;2;2;2;1;1;1	3;2;2;2;1;1;1	3;2;2;2;1;1;1	Mitochondrial import inner membrane translocase subunit TIM50	TIMM50	sp|Q3ZCQ8|TIM50_HUMAN Mitochondrial import inner membrane translocase subunit TIM50 OS=Homo sapiens OX=9606 GN=TIMM50 PE=1 SV=2;tr|M0R0C3|M0R0C3_HUMAN Mitochondrial import inner membrane translocase subunit TIM50 (Fragment) OS=Homo sapiens OX=9606 GN=TIMM5	7	3	3	3	1	2	0	3	2	0	1	3	0	1	2	0	2	0	1	1	2	0	2	0	1	8.2	8.2	8.2	39.646	353	353;104;157;257;200;227;256	0	19.336	2.8	5.1	0	5.1	0	3.1	4835100	510030	429030
P33993;C9J8M6	P33993	11;3	11;3	11;3	DNA replication licensing factor MCM7	MCM7	sp|P33993|MCM7_HUMAN DNA replication licensing factor MCM7 OS=Homo sapiens OX=9606 GN=MCM7 PE=1 SV=4	2	11	11	11	1	3	0	4	7	5	1	13	9	1	3	0	7	5	1	1	3	0	7	5	1	21.6	21.6	21.6	81.307	719	719;183	0	83.785	1.8	6.4	0	14.3	9.3	1.7	18010000	515150	3051700
A6NHL2	A6NHL2	5	1	1	Tubulin alpha chain-like 3	TUBAL3	sp|A6NHL2|TBAL3_HUMAN Tubulin alpha chain-like 3 OS=Homo sapiens OX=9606 GN=TUBAL3 PE=1 SV=2	1	5	1	1	2	2	2	6	1	5	1	7	1	1	0	0	0	1	0	1	0	0	0	1	0	10.3	3.8	3.8	49.908	446	446	0	6.9603	5.8	4	4	2	10.3	2	2802500	562070	0
C9JJT5;C9JU26;G3V325;P56134	C9JJT5;C9JU26;G3V325;P56134	2;2;2;2	2;2;2;2	2;2;2;2	ATP synthase subunit f, mitochondrial	ATP5J2-PTCD1;ATP5J2	tr|C9JJT5|C9JJT5_HUMAN ATP5MF-PTCD1 readthrough OS=Homo sapiens OX=9606 GN=ATP5MF-PTCD1 PE=4 SV=2;tr|C9JU26|C9JU26_HUMAN ATP synthase membrane subunit f OS=Homo sapiens OX=9606 GN=ATP5MF PE=1 SV=1;tr|G3V325|G3V325_HUMAN ATP5MF-PTCD1 readthrough OS=Homo sap	4	2	2	2	1	1	0	2	1	1	0	2	0	1	1	0	1	1	0	1	1	0	1	1	0	44.4	44.4	44.4	5.9149	54	54;98;749;94	0	18.464	20.4	20.4	0	20.4	24.1	0	11935000	1231000	1174500
Q96P70	Q96P70	5	5	5	Importin-9	IPO9	sp|Q96P70|IPO9_HUMAN Importin-9 OS=Homo sapiens OX=9606 GN=IPO9 PE=1 SV=3	1	5	5	5	1	2	0	3	2	1	0	3	0	1	2	0	2	1	0	1	2	0	2	1	0	8.2	8.2	8.2	115.96	1041	1041	0	35.871	1.1	1.9	0	4.5	1.7	0	3369800	268030	430620
P84077;P61204;F5H423;F5H0C7;H0YGG7	P84077;P61204;F5H423	6;6;5;2;1	6;6;5;2;1	4;4;3;1;1	ADP-ribosylation factor 1;ADP-ribosylation factor 3	ARF1;ARF3	sp|P84077|ARF1_HUMAN ADP-ribosylation factor 1 OS=Homo sapiens OX=9606 GN=ARF1 PE=1 SV=2;sp|P61204|ARF3_HUMAN ADP-ribosylation factor 3 OS=Homo sapiens OX=9606 GN=ARF3 PE=1 SV=2;tr|F5H423|F5H423_HUMAN Uncharacterized protein OS=Homo sapiens OX=9606 PE=3 SV	5	6	6	4	1	2	1	4	5	1	3	9	5	1	2	1	5	1	3	1	2	1	3	1	2	37.6	37.6	26	20.697	181	181;181;210;102;62	0	60.946	8.3	12.7	4.4	29.3	8.3	18.2	34497000	808850	4024800
P26641	P26641	6	6	6	Elongation factor 1-gamma	EEF1G	sp|P26641|EF1G_HUMAN Elongation factor 1-gamma OS=Homo sapiens OX=9606 GN=EEF1G PE=1 SV=3	1	6	6	6	2	2	2	6	5	2	0	7	1	2	2	2	5	2	0	2	2	2	5	2	0	23.1	23.1	23.1	50.118	437	437	0	46.77	7.6	7.6	8.5	17.8	5.5	0	16849000	1725600	990910
P23396;E9PL09;E9PPU1;F2Z2S8;H0YCJ7;H0YEU2;H0YF32;E9PQ96;E9PJH4;E9PK82;E9PSF4;E9PQX2;H0YES8;E9PJN9	P23396;E9PL09;E9PPU1;F2Z2S8;H0YCJ7;H0YEU2	19;16;13;11;11;11;9;7;7;7;6;3;1;1	19;16;13;11;11;11;9;7;7;7;6;3;1;1	19;16;13;11;11;11;9;7;7;7;6;3;1;1	40S ribosomal protein S3	RPS3	sp|P23396|RS3_HUMAN 40S ribosomal protein S3 OS=Homo sapiens OX=9606 GN=RPS3 PE=1 SV=2;tr|E9PL09|E9PL09_HUMAN 40S ribosomal protein S3 OS=Homo sapiens OX=9606 GN=RPS3 PE=1 SV=1;tr|E9PPU1|E9PPU1_HUMAN 40S ribosomal protein S3 OS=Homo sapiens OX=9606 GN=RPS3	14	19	19	19	11	13	12	36	12	16	15	43	7	11	13	12	12	16	15	11	13	12	12	16	15	77.4	77.4	77.4	26.688	243	243;231;158;117;135;171;123;91;115;128;103;44;33;36	0	162.71	54.7	58	48.6	55.1	70.4	66.7	713890000	50567000	56978000
P01764	P01764	1	1	1	Ig heavy chain V-III region 23	IGHV3-23	sp|P01764|HV323_HUMAN Immunoglobulin heavy variable 3-23 OS=Homo sapiens OX=9606 GN=IGHV3-23 PE=1 SV=2	1	1	1	1	1	0	0	1	0	1	0	1	0	1	0	0	0	1	0	1	0	0	0	1	0	16.2	16.2	16.2	12.582	117	117	0.01	5.8161	16.2	0	0	0	16.2	0	1374300	308350	0
P49411	P49411	15	15	15	Elongation factor Tu, mitochondrial	TUFM	sp|P49411|EFTU_HUMAN Elongation factor Tu, mitochondrial OS=Homo sapiens OX=9606 GN=TUFM PE=1 SV=2	1	15	15	15	6	4	4	14	9	6	2	17	3	6	4	4	9	6	2	6	4	4	9	6	2	40.3	40.3	40.3	49.541	452	452	0	142.23	13.9	11.9	10.2	22.8	15.9	4.9	63463000	4798600	5043900
P11177;C9J634;F8WF02	P11177;C9J634	9;6;3	9;6;3	9;6;3	Pyruvate dehydrogenase E1 component subunit beta, mitochondrial	PDHB	sp|P11177|ODPB_HUMAN Pyruvate dehydrogenase E1 component subunit beta, mitochondrial OS=Homo sapiens OX=9606 GN=PDHB PE=1 SV=3;tr|C9J634|C9J634_HUMAN Pyruvate dehydrogenase E1 component subunit beta, mitochondrial OS=Homo sapiens OX=9606 GN=PDHB PE=1 SV=1	3	9	9	9	4	3	2	9	3	5	1	9	0	4	3	2	3	5	1	4	3	2	3	5	1	32.6	32.6	32.6	39.233	359	359;350;251	0	62.364	14.2	10.6	6.4	11.4	17.5	3.1	34099000	3278900	2861900
E9PC15;Q53H12;A0A0G2JLG5;E9PG39	E9PC15;Q53H12;A0A0G2JLG5;E9PG39	4;4;2;2	4;4;2;2	4;4;2;2	Acylglycerol kinase, mitochondrial	AGK	tr|E9PC15|E9PC15_HUMAN Acylglycerol kinase, mitochondrial OS=Homo sapiens OX=9606 GN=AGK PE=1 SV=1;sp|Q53H12|AGK_HUMAN Acylglycerol kinase, mitochondrial OS=Homo sapiens OX=9606 GN=AGK PE=1 SV=2;tr|A0A0G2JLG5|A0A0G2JLG5_HUMAN Acylglycerol kinase, mitochond	4	4	4	4	1	1	0	2	4	4	2	10	8	1	1	0	4	4	2	1	1	0	4	4	2	13.7	13.7	13.7	43.796	394	394;422;226;244	0	32.27	6.3	6.3	0	13.7	13.7	5.1	22883000	2552400	2826100
D6RE67;D6RC31;D6RA57;H0Y9X1;Q96EY4	D6RE67;D6RC31;D6RA57;H0Y9X1;Q96EY4	1;1;1;1;1	1;1;1;1;1	1;1;1;1;1	Translation machinery-associated protein 16	TMA16	tr|D6RE67|D6RE67_HUMAN Translation machinery-associated protein 16 OS=Homo sapiens OX=9606 GN=TMA16 PE=1 SV=1;tr|D6RC31|D6RC31_HUMAN Translation machinery-associated protein 16 OS=Homo sapiens OX=9606 GN=TMA16 PE=1 SV=1;tr|D6RA57|D6RA57_HUMAN Translation m	5	1	1	1	1	0	0	1	0	1	1	2	1	1	0	0	0	1	1	1	0	0	0	1	1	9.1	9.1	9.1	10.377	88	88;101;144;242;203	0.0088339	6.0312	9.1	0	0	0	9.1	9.1	2100000	495700	0
H0Y650;Q86Y56;E9PGY2;H7C3B1	H0Y650;Q86Y56;E9PGY2	4;4;2;1	4;4;2;1	4;4;2;1	Dynein assembly factor 5, axonemal	DNAAF5	tr|H0Y650|H0Y650_HUMAN Dynein assembly factor 5, axonemal (Fragment) OS=Homo sapiens OX=9606 GN=DNAAF5 PE=1 SV=1;sp|Q86Y56|DAAF5_HUMAN Dynein assembly factor 5, axonemal OS=Homo sapiens OX=9606 GN=DNAAF5 PE=1 SV=4;tr|E9PGY2|E9PGY2_HUMAN Dynein assembly fac	4	4	4	4	0	1	0	1	2	1	0	3	2	0	1	0	2	1	0	0	1	0	2	1	0	9	9	9	72.472	657	657;855;280;195	0	25.017	0	1.7	0	5.9	1.4	0	2556700	0	613690
Q5TDF0;Q9BSD7	Q5TDF0;Q9BSD7	5;5	5;5	5;5	Cancer-related nucleoside-triphosphatase	NTPCR	tr|Q5TDF0|Q5TDF0_HUMAN Cancer-related nucleoside-triphosphatase OS=Homo sapiens OX=9606 GN=NTPCR PE=1 SV=1;sp|Q9BSD7|NTPCR_HUMAN Cancer-related nucleoside-triphosphatase OS=Homo sapiens OX=9606 GN=NTPCR PE=1 SV=1	2	5	5	5	3	2	0	5	2	2	1	5	0	3	2	0	2	2	1	3	2	0	2	2	1	25.4	25.4	25.4	25.072	228	228;190	0	29.915	16.7	11.4	0	9.2	9.2	5.3	19776000	3076200	1739500
P62140	P62140	8	8	1	Serine/threonine-protein phosphatase PP1-beta catalytic subunit	PPP1CB	sp|P62140|PP1B_HUMAN Serine/threonine-protein phosphatase PP1-beta catalytic subunit OS=Homo sapiens OX=9606 GN=PPP1CB PE=1 SV=3	1	8	8	1	5	6	1	12	5	5	1	11	-1	5	6	1	5	5	1	1	1	0	1	0	0	39.1	39.1	10.1	37.186	327	327	0	103.97	27.8	30.9	3.1	23.5	23.2	5.8	40142000	3983300	6406600
O95373;E9PLB2	O95373	8;1	8;1	8;1	Importin-7	IPO7	sp|O95373|IPO7_HUMAN Importin-7 OS=Homo sapiens OX=9606 GN=IPO7 PE=1 SV=1	2	8	8	8	4	3	3	10	4	4	2	10	0	4	3	3	4	4	2	4	3	3	4	4	2	11.6	11.6	11.6	119.52	1038	1038;130	0	69.407	5.5	3.9	3.3	6.1	5.1	2.1	31764000	4017300	3383700
Q9BVA1;Q13885	Q9BVA1;Q13885	20;18	4;3	3;2	Tubulin beta-2B chain;Tubulin beta-2A chain	TUBB2B;TUBB2A	sp|Q9BVA1|TBB2B_HUMAN Tubulin beta-2B chain OS=Homo sapiens OX=9606 GN=TUBB2B PE=1 SV=1;sp|Q13885|TBB2A_HUMAN Tubulin beta-2A chain OS=Homo sapiens OX=9606 GN=TUBB2A PE=1 SV=1	2	20	4	3	15	17	9	41	13	14	10	37	-4	2	3	0	1	2	0	2	2	0	1	2	0	64	10.8	8.1	49.953	445	445;445	0	33.927	44.3	48.8	26.1	41.6	39.1	22.9	9560900	984720	1515300
O14980;C9JKM9;C9IZS4;C9JQ02;C9JV99;C9J673;C9JF49;C9IYM2;H7BZC5;F8WF71	O14980	23;5;3;3;3;3;2;2;2;2	23;5;3;3;3;3;2;2;2;2	23;5;3;3;3;3;2;2;2;2	Exportin-1	XPO1	sp|O14980|XPO1_HUMAN Exportin-1 OS=Homo sapiens OX=9606 GN=XPO1 PE=1 SV=1	10	23	23	23	15	11	3	29	17	12	2	31	2	15	11	3	17	12	2	15	11	3	17	12	2	31.4	31.4	31.4	123.38	1071	1071;179;94;95;100;132;59;62;72;82	0	203.68	18.6	16	3.4	24.3	15.1	2	79478000	10845000	8837600
P52292;J3QLL0;J3KS65;J3QL07	P52292	10;3;3;1	10;3;3;1	10;3;3;1	Importin subunit alpha-1	KPNA2	sp|P52292|IMA1_HUMAN Importin subunit alpha-1 OS=Homo sapiens OX=9606 GN=KPNA2 PE=1 SV=1	4	10	10	10	4	3	1	8	4	6	3	13	5	4	3	1	4	6	3	4	3	1	4	6	3	32.9	32.9	32.9	57.861	529	529;134;143;50	0	162.96	12.1	8.7	3.4	17.6	22.5	10	21813000	2882200	2828800
F8VVM2;F8VWQ0;F8VZL5;F8VWR4	F8VVM2	8;3;2;2	8;3;2;2	1;1;0;0		SLC25A3	tr|F8VVM2|F8VVM2_HUMAN Phosphate carrier protein, mitochondrial OS=Homo sapiens OX=9606 GN=SLC25A3 PE=1 SV=1	4	8	8	1	4	3	1	8	5	4	2	11	3	4	3	1	5	4	2	1	1	0	1	1	1	31.5	31.5	8.3	36.161	324	324;156;153;154	0	80.387	17	17.6	3.7	19.1	21.3	12	58862000	9673300	3931200
P12236	P12236	12	5	3	ADP/ATP translocase 3;ADP/ATP translocase 3, N-terminally processed	SLC25A6	sp|P12236|ADT3_HUMAN ADP/ATP translocase 3 OS=Homo sapiens OX=9606 GN=SLC25A6 PE=1 SV=4	1	12	5	3	5	10	4	19	9	8	3	20	1	1	3	0	3	2	1	0	1	0	2	1	1	43	21.5	12.8	32.866	298	298	0	33.794	16.8	33.2	11.4	31.9	25.2	10.7	16717000	1228800	3163800
P04843;B7Z4L4;F8WF32	P04843;B7Z4L4	9;8;1	9;8;1	9;8;1	Dolichyl-diphosphooligosaccharide--protein glycosyltransferase subunit 1	RPN1	sp|P04843|RPN1_HUMAN Dolichyl-diphosphooligosaccharide--protein glycosyltransferase subunit 1 OS=Homo sapiens OX=9606 GN=RPN1 PE=1 SV=1;tr|B7Z4L4|B7Z4L4_HUMAN Dolichyl-diphosphooligosaccharide--protein glycosyltransferase subunit 1 OS=Homo sapiens OX=9606	3	9	9	9	4	3	1	8	2	4	3	9	1	4	3	1	2	4	3	4	3	1	2	4	3	19.6	19.6	19.6	68.569	607	607;435;121	0	73.529	10.4	8.1	2	3.8	8.6	5.4	30194000	4313500	2911200
B9A067;Q16891;H7C463;C9J406;A0A087WYS0;D6RAW4	B9A067;Q16891;H7C463;C9J406	6;6;5;5;2;1	6;6;5;5;2;1	6;6;5;5;2;1	MICOS complex subunit MIC60	IMMT	tr|B9A067|B9A067_HUMAN MICOS complex subunit MIC60 OS=Homo sapiens OX=9606 GN=IMMT PE=1 SV=2;sp|Q16891|MIC60_HUMAN MICOS complex subunit MIC60 OS=Homo sapiens OX=9606 GN=IMMT PE=1 SV=1;tr|H7C463|H7C463_HUMAN MICOS complex subunit MIC60 (Fragment) OS=Homo s	6	6	6	6	3	1	2	6	3	2	2	7	1	3	1	2	3	2	2	3	1	2	3	2	2	10.1	10.1	10.1	78.973	711	711;758;613;659;372;147	0	40.469	6	1.5	3.8	6	3.5	3.7	27829000	3068000	1885300
A0A087WXC5;E7ESZ7;O95299;Q8N1B9;C9J6X0	A0A087WXC5;E7ESZ7;O95299;Q8N1B9;C9J6X0	3;3;3;2;2	3;3;3;2;2	3;3;3;2;2	NADH dehydrogenase [ubiquinone] 1 alpha subcomplex subunit 10, mitochondrial	NDUFA10	tr|A0A087WXC5|A0A087WXC5_HUMAN NADH dehydrogenase [ubiquinone] 1 alpha subcomplex subunit 10, mitochondrial OS=Homo sapiens OX=9606 GN=NDUFA10 PE=1 SV=1;tr|E7ESZ7|E7ESZ7_HUMAN NADH dehydrogenase [ubiquinone] 1 alpha subcomplex subunit 10, mitochondrial OS=	5	3	3	3	1	1	0	2	3	2	0	5	3	1	1	0	3	2	0	1	1	0	3	2	0	12.1	12.1	12.1	40.836	355	355;390;355;201;244	0	21.384	6.2	6.2	0	12.1	5.9	0	7423700	1205400	860400
P24666;F2Z2Q9;G5E9R5;D3YTI2	P24666;F2Z2Q9;G5E9R5	3;2;2;1	3;2;2;1	3;2;2;1	Low molecular weight phosphotyrosine protein phosphatase	ACP1	sp|P24666|PPAC_HUMAN Low molecular weight phosphotyrosine protein phosphatase OS=Homo sapiens OX=9606 GN=ACP1 PE=1 SV=3;tr|F2Z2Q9|F2Z2Q9_HUMAN Low molecular weight phosphotyrosine protein phosphatase OS=Homo sapiens OX=9606 GN=ACP1 PE=1 SV=1;tr|G5E9R5|G5E9	4	3	3	3	1	3	1	5	1	3	1	5	0	1	3	1	1	3	1	1	3	1	1	3	1	20.3	20.3	20.3	18.042	158	158;70;80;85	0	22.089	7.6	20.3	5.7	5.7	20.3	5.7	10248000	206190	1283300
P68104;A0A087WVQ9;Q5VTE0;A0A087WV01;A0A2U3TZH3;Q05639;Q5JR01;A0A2R8Y660;A0A2R8Y488;A6PW80;A0A2R8YDN5	P68104;A0A087WVQ9;Q5VTE0;A0A087WV01	18;16;16;14;7;7;4;4;4;3;2	18;16;16;14;7;7;4;4;4;3;2	18;16;16;14;7;7;4;4;4;3;2	Elongation factor 1-alpha 1;Putative elongation factor 1-alpha-like 3;Elongation factor 1-alpha	EEF1A1;EEF1A1P5	sp|P68104|EF1A1_HUMAN Elongation factor 1-alpha 1 OS=Homo sapiens OX=9606 GN=EEF1A1 PE=1 SV=1;tr|A0A087WVQ9|A0A087WVQ9_HUMAN Elongation factor 1-alpha 1 OS=Homo sapiens OX=9606 GN=EEF1A1 PE=1 SV=1;sp|Q5VTE0|EF1A3_HUMAN Putative elongation factor 1-alpha-li	11	18	18	18	12	12	6	30	14	11	8	33	3	12	12	6	14	11	8	12	12	6	14	11	8	62.8	62.8	62.8	50.14	462	462;441;462;426;496;463;145;152;173;106;106	0	180.04	39.2	42	14.5	56.5	37.9	26.4	905210000	81271000	117220000
P05141;Q9H0C2	P05141	16;2	16;2	7;0	ADP/ATP translocase 2;ADP/ATP translocase 2, N-terminally processed	SLC25A5	sp|P05141|ADT2_HUMAN ADP/ATP translocase 2 OS=Homo sapiens OX=9606 GN=SLC25A5 PE=1 SV=7	2	16	16	7	5	9	5	19	14	11	5	30	11	5	9	5	14	11	5	1	2	1	6	5	3	61.1	61.1	34.2	32.852	298	298;315	0	212.2	18.1	29.5	14.4	57.4	49.3	18.1	565250000	62108000	70933000
Q53GQ0;A0A1B0GV93;A0A1B0GVY6;E9PI21	Q53GQ0;A0A1B0GV93;A0A1B0GVY6	5;4;3;1	5;4;3;1	5;4;3;1	Very-long-chain 3-oxoacyl-CoA reductase	HSD17B12	sp|Q53GQ0|DHB12_HUMAN Very-long-chain 3-oxoacyl-CoA reductase OS=Homo sapiens OX=9606 GN=HSD17B12 PE=1 SV=2;tr|A0A1B0GV93|A0A1B0GV93_HUMAN Very-long-chain 3-oxoacyl-CoA reductase OS=Homo sapiens OX=9606 GN=HSD17B12 PE=1 SV=1;tr|A0A1B0GVY6|A0A1B0GVY6_HUMAN	4	5	5	5	1	1	0	2	3	1	1	5	3	1	1	0	3	1	1	1	1	0	3	1	1	25.6	25.6	25.6	34.324	312	312;276;178;164	0	33.487	4.8	4.8	0	17	4.8	3.8	7385700	907140	1351700
H7C5W9;P16615;A0A0C4DH86;O14983	H7C5W9;P16615	4;4;1;1	4;4;1;1	4;4;1;1	Sarcoplasmic/endoplasmic reticulum calcium ATPase 2	ATP2A2	tr|H7C5W9|H7C5W9_HUMAN Sarcoplasmic/endoplasmic reticulum calcium ATPase 2 (Fragment) OS=Homo sapiens OX=9606 GN=ATP2A2 PE=1 SV=1;sp|P16615|AT2A2_HUMAN Sarcoplasmic/endoplasmic reticulum calcium ATPase 2 OS=Homo sapiens OX=9606 GN=ATP2A2 PE=1 SV=1	4	4	4	4	0	1	1	2	3	0	0	3	1	0	1	1	3	0	0	0	1	1	3	0	0	5	5	5	102.48	933	933;1042;46;1001	0	27.915	0	1.4	1.4	3.6	0	0	2707000	0	377030
P62979;A0A2R8Y422	P62979;A0A2R8Y422	3;2	3;2	3;2	Ubiquitin-40S ribosomal protein S27a;Ubiquitin;40S ribosomal protein S27a	RPS27A	sp|P62979|RS27A_HUMAN Ubiquitin-40S ribosomal protein S27a OS=Homo sapiens OX=9606 GN=RPS27A PE=1 SV=2;tr|A0A2R8Y422|A0A2R8Y422_HUMAN Uncharacterized protein OS=Homo sapiens OX=9606 PE=4 SV=1	2	3	3	3	3	2	2	7	1	1	1	3	-4	3	2	2	1	1	1	3	2	2	1	1	1	21.2	21.2	21.2	17.965	156	156;156	0	156.33	21.2	20.5	20.5	8.3	8.3	8.3	40573000	6109000	4938300
P53007;B4DP62	P53007;B4DP62	2;1	2;1	2;1	Tricarboxylate transport protein, mitochondrial	SLC25A1	sp|P53007|TXTP_HUMAN Tricarboxylate transport protein, mitochondrial OS=Homo sapiens OX=9606 GN=SLC25A1 PE=1 SV=2;tr|B4DP62|B4DP62_HUMAN Solute carrier family 25 (Mitochondrial carrier citrate transporter), member 1, isoform CRA_b OS=Homo sapiens OX=9606 G	2	2	2	2	0	1	0	1	0	1	1	2	1	0	1	0	0	1	1	0	1	0	0	1	1	6.4	6.4	6.4	34.012	311	311;208	0	11.72	0	3.9	0	0	2.6	2.6	959500	0	306240
P54136;E5RH09;E5RJM9	P54136	9;1;1	9;1;1	9;1;1	Arginine--tRNA ligase, cytoplasmic	RARS	sp|P54136|SYRC_HUMAN Arginine--tRNA ligase, cytoplasmic OS=Homo sapiens OX=9606 GN=RARS PE=1 SV=2	3	9	9	9	2	5	0	7	1	3	1	5	-2	2	5	0	1	3	1	2	5	0	1	3	1	14.5	14.5	14.5	75.378	660	660;113;129	0	55.088	3.2	8.3	0	1.1	5.3	2.1	9054500	930920	2057500
M0R0F0;M0R0R2;P46782;M0QZN2	M0R0F0;M0R0R2;P46782;M0QZN2	11;11;11;6	11;11;11;6	11;11;11;6	40S ribosomal protein S5;40S ribosomal protein S5, N-terminally processed	RPS5	tr|M0R0F0|M0R0F0_HUMAN 40S ribosomal protein S5 (Fragment) OS=Homo sapiens OX=9606 GN=RPS5 PE=1 SV=1;tr|M0R0R2|M0R0R2_HUMAN 40S ribosomal protein S5 OS=Homo sapiens OX=9606 GN=RPS5 PE=1 SV=1;sp|P46782|RS5_HUMAN 40S ribosomal protein S5 OS=Homo sapiens OX=9	4	11	11	11	6	6	5	17	6	6	3	15	-2	6	6	5	6	6	3	6	6	5	6	6	3	59.5	59.5	59.5	22.391	200	200;225;204;134	0	174.01	46	36	22.5	42.5	45.5	13.5	273430000	36662000	40006000
P62277;J3KMX5;E9PS50	P62277;J3KMX5	8;6;3	8;6;3	8;6;3	40S ribosomal protein S13	RPS13	sp|P62277|RS13_HUMAN 40S ribosomal protein S13 OS=Homo sapiens OX=9606 GN=RPS13 PE=1 SV=2;tr|J3KMX5|J3KMX5_HUMAN 40S ribosomal protein S13 OS=Homo sapiens OX=9606 GN=RPS13 PE=1 SV=1	3	8	8	8	7	7	4	18	4	5	5	14	-4	7	7	4	4	5	5	7	7	4	4	5	5	51	51	51	17.222	151	151;148;116	0	76.392	45	43.7	21.2	27.2	29.1	29.1	887400000	85207000	148730000
Q5HY57;P50402	Q5HY57;P50402	2;2	2;2	2;2	Emerin	EMD	tr|Q5HY57|Q5HY57_HUMAN Emerin (Emery-Dreifuss muscular dystrophy), isoform CRA_b OS=Homo sapiens OX=9606 GN=EMD PE=1 SV=1;sp|P50402|EMD_HUMAN Emerin OS=Homo sapiens OX=9606 GN=EMD PE=1 SV=1	2	2	2	2	1	1	1	3	1	0	1	2	-1	1	1	1	1	0	1	1	1	1	1	0	1	10	10	10	24.938	219	219;254	0	13.899	4.6	5.5	5.5	5.5	0	5.5	4786300	541490	592850
Q96CS3;D6RBG6	Q96CS3	3;1	3;1	3;1	FAS-associated factor 2	FAF2	sp|Q96CS3|FAF2_HUMAN FAS-associated factor 2 OS=Homo sapiens OX=9606 GN=FAF2 PE=1 SV=2	2	3	3	3	1	1	0	2	1	1	0	2	0	1	1	0	1	1	0	1	1	0	1	1	0	11.9	11.9	11.9	52.623	445	445;48	0	23.025	4	4	0	3.8	4	0	2947700	619880	391990
O14654	O14654	5	5	5	Insulin receptor substrate 4	IRS4	sp|O14654|IRS4_HUMAN Insulin receptor substrate 4 OS=Homo sapiens OX=9606 GN=IRS4 PE=1 SV=1	1	5	5	5	1	3	0	4	4	2	0	6	2	1	3	0	4	2	0	1	3	0	4	2	0	5.7	5.7	5.7	133.77	1257	1257	0	36.009	1	3.8	0	4.7	2.3	0	14146000	1078500	3796000
A0A286YF22;O43175;A0A286YFA2;A0A2C9F2M7;A0A286YFL2;A0A286YFM8;A0A286YER3;A0A286YFC8;A0A286YFB2;A0A286YF34;A0A286YFF3;A0A286YFK5;A0A286YF78	A0A286YF22;O43175;A0A286YFA2;A0A2C9F2M7;A0A286YFL2;A0A286YFM8	9;9;8;8;6;5;4;4;4;3;2;2;2	9;9;8;8;6;5;4;4;4;3;2;2;2	9;9;8;8;6;5;4;4;4;3;2;2;2	D-3-phosphoglycerate dehydrogenase	PHGDH	tr|A0A286YF22|A0A286YF22_HUMAN D-3-phosphoglycerate dehydrogenase OS=Homo sapiens OX=9606 GN=PHGDH PE=1 SV=1;sp|O43175|SERA_HUMAN D-3-phosphoglycerate dehydrogenase OS=Homo sapiens OX=9606 GN=PHGDH PE=1 SV=4;tr|A0A286YFA2|A0A286YFA2_HUMAN D-3-phosphoglycer	13	9	9	9	5	3	2	10	4	6	3	13	3	5	3	2	4	6	3	5	3	2	4	6	3	23.4	23.4	23.4	55.938	526	526;533;445;532;429;239;97;123;165;72;63;145;276	0	99.143	11	5.9	4.9	11	16.5	7.2	21055000	3251700	2357600
Q9UJS0;O75746;R4GN64	Q9UJS0	11;4;1	11;4;1	11;4;1	Calcium-binding mitochondrial carrier protein Aralar2	SLC25A13	sp|Q9UJS0|CMC2_HUMAN Calcium-binding mitochondrial carrier protein Aralar2 OS=Homo sapiens OX=9606 GN=SLC25A13 PE=1 SV=2	3	11	11	11	6	5	0	11	4	5	2	11	0	6	5	0	4	5	2	6	5	0	4	5	2	18.5	18.5	18.5	74.175	675	675;678;73	0	73.906	9.8	7.7	0	5.2	9.3	2.4	23117000	3938400	4116000
P50991	P50991	4	4	4	T-complex protein 1 subunit delta	CCT4	sp|P50991|TCPD_HUMAN T-complex protein 1 subunit delta OS=Homo sapiens OX=9606 GN=CCT4 PE=1 SV=4	1	4	4	4	1	1	1	3	2	1	0	3	0	1	1	1	2	1	0	1	1	1	2	1	0	8.9	8.9	8.9	57.924	539	539	0	26.61	2.4	2.4	2.4	4.1	2.4	0	2999600	422400	430990
I3L2Z5;A0A087WWR2;P56270	I3L2Z5;A0A087WWR2;P56270	1;1;1	1;1;1	1;1;1	Myc-associated zinc finger protein	MAZ	tr|I3L2Z5|I3L2Z5_HUMAN Myc-associated zinc finger protein (Fragment) OS=Homo sapiens OX=9606 GN=MAZ PE=1 SV=1;tr|A0A087WWR2|A0A087WWR2_HUMAN Myc-associated zinc finger protein OS=Homo sapiens OX=9606 GN=MAZ PE=1 SV=1;sp|P56270|MAZ_HUMAN Myc-associated zinc	3	1	1	1	1	1	0	2	1	0	0	1	-1	1	1	0	1	0	0	1	1	0	1	0	0	8.4	8.4	8.4	22.187	202	202;252;477	0	6.9947	8.4	8.4	0	8.4	0	0	2768600	0	1003400
P62899;H7C2W9;C9JU56;B7Z4E3;B7Z4C8;B8ZZK4	P62899;H7C2W9;C9JU56;B7Z4E3;B7Z4C8;B8ZZK4	6;5;5;5;5;4	6;5;5;5;5;4	6;5;5;5;5;4	60S ribosomal protein L31	RPL31	sp|P62899|RL31_HUMAN 60S ribosomal protein L31 OS=Homo sapiens OX=9606 GN=RPL31 PE=1 SV=1;tr|H7C2W9|H7C2W9_HUMAN 60S ribosomal protein L31 (Fragment) OS=Homo sapiens OX=9606 GN=RPL31 PE=1 SV=1;tr|C9JU56|C9JU56_HUMAN 60S ribosomal protein L31 (Fragment) OS=	6	6	6	6	3	5	2	10	5	2	2	9	-1	3	5	2	5	2	2	3	5	2	5	2	2	39.2	39.2	39.2	14.463	125	125;108;115;120;130;79	0	78.512	26.4	38.4	13.6	32.8	18.4	15.2	1056200000	119140000	197570000
H3BRG4;P22695;H3BSJ9;H3BP04;H3BUE4;H3BUI9;A0A087WVZ4	H3BRG4;P22695;H3BSJ9	15;15;14;7;3;3;2	15;15;14;7;3;3;2	15;15;14;7;3;3;2	Cytochrome b-c1 complex subunit 2, mitochondrial	UQCRC2	tr|H3BRG4|H3BRG4_HUMAN Cytochrome b-c1 complex subunit 2, mitochondrial OS=Homo sapiens OX=9606 GN=UQCRC2 PE=1 SV=1;sp|P22695|QCR2_HUMAN Cytochrome b-c1 complex subunit 2, mitochondrial OS=Homo sapiens OX=9606 GN=UQCRC2 PE=1 SV=3;tr|H3BSJ9|H3BSJ9_HUMAN Cyt	7	15	15	15	6	7	8	21	3	10	8	21	0	6	7	8	3	10	8	6	7	8	3	10	8	45.4	45.4	45.4	44.634	412	412;453;336;176;116;132;70	0	241.4	22.8	25.7	25.5	9.2	34.7	25.2	48561000	5071100	9395200
P60866;E5RJX2;E5RIP1;G3XAN0	P60866;E5RJX2;E5RIP1	4;3;2;1	4;3;2;1	4;3;2;1	40S ribosomal protein S20	RPS20	sp|P60866|RS20_HUMAN 40S ribosomal protein S20 OS=Homo sapiens OX=9606 GN=RPS20 PE=1 SV=1;tr|E5RJX2|E5RJX2_HUMAN 40S ribosomal protein S20 OS=Homo sapiens OX=9606 GN=RPS20 PE=1 SV=1;tr|E5RIP1|E5RIP1_HUMAN 40S ribosomal protein S20 OS=Homo sapiens OX=9606 G	4	4	4	4	4	3	3	10	3	3	3	9	-1	4	3	3	3	3	3	4	3	3	3	3	3	28.6	28.6	28.6	13.373	119	119;61;46;64	0	30.954	28.6	25.2	25.2	22.7	22.7	22.7	259670000	17929000	34151000
J3KSZ0;J3QL43;J3QS69;J3KT12;E7EQG2;P60842;Q14240;J3KTN0;J3QLN6;J3QR64;J3KTB5;J3QL52;J3QKZ9;J3KS25	J3KSZ0;J3QL43;J3QS69;J3KT12;E7EQG2;P60842;Q14240;J3KTN0;J3QLN6;J3QR64;J3KTB5	3;3;3;3;3;3;3;2;2;2;2;1;1;1	2;2;2;2;2;2;2;1;2;2;2;0;1;1	2;2;2;2;2;2;2;1;2;2;2;0;1;1	Eukaryotic initiation factor 4A-I;Eukaryotic initiation factor 4A-II;Eukaryotic initiation factor 4A-II, N-terminally processed	EIF4A1;EIF4A2	tr|J3KSZ0|J3KSZ0_HUMAN Eukaryotic initiation factor 4A-I (Fragment) OS=Homo sapiens OX=9606 GN=EIF4A1 PE=1 SV=1;tr|J3QL43|J3QL43_HUMAN Eukaryotic initiation factor 4A-I (Fragment) OS=Homo sapiens OX=9606 GN=EIF4A1 PE=1 SV=1;tr|J3QS69|J3QS69_HUMAN Eukaryoti	14	3	2	2	1	1	0	2	0	1	0	1	-1	0	1	0	0	1	0	0	1	0	0	1	0	12.2	8.7	8.7	26.662	230	230;271;300;341;362;406;407;117;163;214;257;68;134;187	0	11.022	3.5	5.7	0	0	3	0	2002900	0	755160
P68371	P68371	22	22	1	Tubulin beta-4B chain	TUBB4B	sp|P68371|TBB4B_HUMAN Tubulin beta-4B chain OS=Homo sapiens OX=9606 GN=TUBB4B PE=1 SV=1	1	22	22	1	18	20	14	52	16	14	13	43	-9	18	20	14	16	14	13	1	1	1	1	0	0	73.9	73.9	2.7	49.83	445	445	0	323.31	56.2	61.3	40.7	50.1	39.6	35.5	1675500000	245180000	287590000
C9J0D1;Q71UI9;P0C0S5;C9J386;Q96QV6;P16104;Q8IUE6	C9J0D1;Q71UI9;P0C0S5;C9J386;Q96QV6;P16104	4;4;4;2;2;2;1	2;2;2;1;0;0;0	2;2;2;1;0;0;0	Histone H2A;Histone H2A.V;Histone H2A.Z;Histone H2A type 1-A;Histone H2AX	H2AFV;H2AFZ;HIST1H2AA;H2AFX	tr|C9J0D1|C9J0D1_HUMAN Histone H2A OS=Homo sapiens OX=9606 GN=H2AFV PE=1 SV=1;sp|Q71UI9|H2AV_HUMAN Histone H2A.V OS=Homo sapiens OX=9606 GN=H2AFV PE=1 SV=3;sp|P0C0S5|H2AZ_HUMAN Histone H2A.Z OS=Homo sapiens OX=9606 GN=H2AFZ PE=1 SV=2;tr|C9J386|C9J386_HUMAN	7	4	2	2	3	3	2	8	3	3	1	7	-1	1	1	0	1	1	0	1	1	0	1	1	0	45.1	32	32	13.163	122	122;128;128;76;131;143;130	0	73.317	21.3	36.9	13.1	36.9	36.9	7.4	6162200	1165400	1206000
F5H5D3;Q9BQE3;A0A1W2PQM2;F8VVB9;F8VQQ4;F8VS66;F8VRZ4;F8VWV9;F8VX09;C9JEV8;C9JQ00;C9JJQ8;C9JDL2;C9K0S6;F8VRK0;F8W0F6;F8VXZ7;Q9H853	F5H5D3;Q9BQE3;A0A1W2PQM2	25;25;14;12;11;7;6;5;4;4;4;4;3;2;2;2;1;1	25;25;14;12;11;7;6;5;4;4;4;4;3;2;2;2;1;1	2;2;2;0;0;0;0;0;0;0;0;0;0;0;0;0;0;0	Tubulin alpha-1C chain	TUBA1C	tr|F5H5D3|F5H5D3_HUMAN Tubulin alpha chain OS=Homo sapiens OX=9606 GN=TUBA1C PE=1 SV=1;sp|Q9BQE3|TBA1C_HUMAN Tubulin alpha-1C chain OS=Homo sapiens OX=9606 GN=TUBA1C PE=1 SV=1;tr|A0A1W2PQM2|A0A1W2PQM2_HUMAN Tubulin alpha-1C chain OS=Homo sapiens OX=9606 GN	18	25	25	2	14	20	12	46	16	18	15	49	3	14	20	12	16	18	15	0	1	1	1	0	1	66.7	66.7	7.9	57.73	519	519;449;325;246;219;130;112;81;75;153;180;198;119;47;49;231;26;241	0	323.31	48.2	57.8	41.4	47	52.2	50.9	988460000	113520000	199690000
F6VX93;Q5VIR6	F6VX93;Q5VIR6	1;1	1;1	1;1	Vacuolar protein sorting-associated protein 53 homolog	VPS53	tr|F6VX93|F6VX93_HUMAN Vacuolar protein sorting-associated protein 53 homolog OS=Homo sapiens OX=9606 GN=VPS53 PE=1 SV=1;sp|Q5VIR6|VPS53_HUMAN Vacuolar protein sorting-associated protein 53 homolog OS=Homo sapiens OX=9606 GN=VPS53 PE=1 SV=1	2	1	1	1	1	0	0	1	1	0	0	1	0	1	0	0	1	0	0	1	0	0	1	0	0	4.4	4.4	4.4	62.167	547	547;699	0	11.988	4.4	0	0	4.4	0	0	1104400	435780	0
Q5QPA5;Q9NVS2	Q5QPA5;Q9NVS2	2;2	2;2	2;2	28S ribosomal protein S18a, mitochondrial	MRPS18A	tr|Q5QPA5|Q5QPA5_HUMAN 39S ribosomal protein S18a, mitochondrial (Fragment) OS=Homo sapiens OX=9606 GN=MRPS18A PE=1 SV=9;sp|Q9NVS2|RT18A_HUMAN 39S ribosomal protein S18a, mitochondrial OS=Homo sapiens OX=9606 GN=MRPS18A PE=1 SV=1	2	2	2	2	1	0	0	1	1	0	0	1	0	1	0	0	1	0	0	1	0	0	1	0	0	9.5	9.5	9.5	29.613	263	263;196	0	20.147	5.3	0	0	4.2	0	0	786100	312310	0
P04181	P04181	2	2	2	Ornithine aminotransferase, mitochondrial;Ornithine aminotransferase, hepatic form;Ornithine aminotransferase, renal form	OAT	sp|P04181|OAT_HUMAN Ornithine aminotransferase, mitochondrial OS=Homo sapiens OX=9606 GN=OAT PE=1 SV=1	1	2	2	2	0	1	1	2	0	1	0	1	-1	0	1	1	0	1	0	0	1	1	0	1	0	5.5	5.5	5.5	48.534	439	439	0	11.973	0	3.2	2.3	0	2.3	0	1916600	0	196180
Q9BUF5;K7ESM5;K7ES63	Q9BUF5;K7ESM5	12;11;2	3;2;0	2;1;0	Tubulin beta-6 chain	TUBB6	sp|Q9BUF5|TBB6_HUMAN Tubulin beta-6 chain OS=Homo sapiens OX=9606 GN=TUBB6 PE=1 SV=1;tr|K7ESM5|K7ESM5_HUMAN Tubulin beta chain (Fragment) OS=Homo sapiens OX=9606 GN=TUBB6 PE=1 SV=1	3	12	3	2	8	10	5	23	6	7	4	17	-6	1	2	0	2	0	0	1	1	0	2	0	0	40.6	12.1	9.4	49.857	446	446;338;116	0	35.895	22.6	28	15.5	20.9	17	6.7	3171200	768840	498420
Q5JP53;P07437;Q5ST81;A6NNZ2;Q9H4B7	Q5JP53;P07437;Q5ST81	21;21;18;7;4	5;5;2;0;0	4;4;2;0;0	Tubulin beta chain	TUBB	tr|Q5JP53|Q5JP53_HUMAN Tubulin beta chain OS=Homo sapiens OX=9606 GN=TUBB PE=1 SV=1;sp|P07437|TBB5_HUMAN Tubulin beta chain OS=Homo sapiens OX=9606 GN=TUBB PE=1 SV=2;tr|Q5ST81|Q5ST81_HUMAN Tubulin beta chain OS=Homo sapiens OX=9606 GN=TUBB PE=1 SV=1	5	21	5	4	19	20	14	53	17	16	14	47	-6	5	5	3	5	4	4	4	4	3	4	3	3	73.2	20.2	16.7	47.766	426	426;444;372;444;451	0	158.48	62.2	64.1	45.3	58.2	47.7	39.9	229800000	48664000	38441000
P31689	P31689	2	2	2	DnaJ homolog subfamily A member 1	DNAJA1	sp|P31689|DNJA1_HUMAN DnaJ homolog subfamily A member 1 OS=Homo sapiens OX=9606 GN=DNAJA1 PE=1 SV=2	1	2	2	2	1	0	0	1	1	1	0	2	1	1	0	0	1	1	0	1	0	0	1	1	0	6.5	6.5	6.5	44.868	397	397	0	18.468	3.3	0	0	3.3	3.3	0	725740	293700	0
P31930	P31930	6	6	6	Cytochrome b-c1 complex subunit 1, mitochondrial	UQCRC1	sp|P31930|QCR1_HUMAN Cytochrome b-c1 complex subunit 1, mitochondrial OS=Homo sapiens OX=9606 GN=UQCRC1 PE=1 SV=3	1	6	6	6	2	3	1	6	4	1	2	7	1	2	3	1	4	1	2	2	3	1	4	1	2	18.1	18.1	18.1	52.645	480	480	0	48.519	10	7.9	2.5	12.7	6	5.4	12944000	2400100	2196100
Q9Y285;K7ER00;K7EPH2;K7ER16;K7EK06;K7ERS0	Q9Y285;K7ER00	12;11;5;4;3;2	12;11;5;4;3;2	12;11;5;4;3;2	Phenylalanine--tRNA ligase alpha subunit	FARSA	sp|Q9Y285|SYFA_HUMAN Phenylalanine--tRNA ligase alpha subunit OS=Homo sapiens OX=9606 GN=FARSA PE=1 SV=3;tr|K7ER00|K7ER00_HUMAN Phenylalanine--tRNA ligase alpha subunit OS=Homo sapiens OX=9606 GN=FARSA PE=1 SV=1	6	12	12	12	6	8	0	14	9	4	1	14	0	6	8	0	9	4	1	6	8	0	9	4	1	33.7	33.7	33.7	57.563	508	508;548;378;235;168;159	0	112.14	15.9	27.6	0	23.6	9.1	4.5	44079000	9502600	8875200
B3KWK7;A6XND1;A6XND0;P17936;C9JMX4;H0Y485;H0Y5K2	B3KWK7;A6XND1;A6XND0;P17936;C9JMX4;H0Y485;H0Y5K2	2;2;2;2;1;1;1	2;2;2;2;1;1;1	2;2;2;2;1;1;1	Insulin-like growth factor-binding protein 3	IGFBP3	tr|B3KWK7|B3KWK7_HUMAN Insulin-like growth factor binding protein 3, isoform CRA_b OS=Homo sapiens OX=9606 GN=IGFBP3 PE=1 SV=1;tr|A6XND1|A6XND1_HUMAN Insulin-like growth factor binding protein 3 isoform b OS=Homo sapiens OX=9606 GN=IGFBP3 PE=1 SV=1;tr|A6XN	7	2	2	2	1	0	0	1	1	0	0	1	0	1	0	0	1	0	0	1	0	0	1	0	0	9.8	9.8	9.8	21.844	194	194;263;270;291;132;143;153	0	10.925	4.6	0	0	5.2	0	0	1432000	601310	0
F8VXH9;H3BRU6;F8VZX2;Q15366;F8W0G4;F8W1G6;J3QT27;E9PFP8;P57721;F8VTZ0;H3BND9;F8VRH0;Q15365	F8VXH9;H3BRU6;F8VZX2;Q15366;F8W0G4;F8W1G6;J3QT27;E9PFP8;P57721	4;4;4;4;3;3;2;2;2;1;1;1;1	4;4;4;4;3;3;2;2;2;1;1;1;1	4;4;4;4;3;3;2;2;2;1;1;1;1	Poly(rC)-binding protein 2;Poly(rC)-binding protein 3	PCBP2;PCBP3	tr|F8VXH9|F8VXH9_HUMAN Poly(rC)-binding protein 2 (Fragment) OS=Homo sapiens OX=9606 GN=PCBP2 PE=1 SV=1;tr|H3BRU6|H3BRU6_HUMAN Poly(rC)-binding protein 2 (Fragment) OS=Homo sapiens OX=9606 GN=PCBP2 PE=1 SV=1;tr|F8VZX2|F8VZX2_HUMAN Poly(rC)-binding protein	13	4	4	4	2	3	1	6	2	3	1	6	0	2	3	1	2	3	1	2	3	1	2	3	1	33.8	33.8	33.8	16.997	160	160;301;321;365;158;202;322;361;371;64;112;310;356	0	30.059	18.1	25	6.9	15.6	23.8	6.9	28109000	2841000	7541300
Q9UNZ5;K7ESE5;A0A0A0MQS3;REV__A0A2R8Y6J6;REV__Q9Y5Y9;REV__A0A2R8Y7H0	Q9UNZ5;K7ESE5;A0A0A0MQS3	6;4;4;1;1;1	6;4;4;1;1;1	6;4;4;1;1;1	Leydig cell tumor 10 kDa protein homolog	C19orf53	sp|Q9UNZ5|L10K_HUMAN Leydig cell tumor 10 kDa protein homolog OS=Homo sapiens OX=9606 GN=C19orf53 PE=1 SV=1;tr|K7ESE5|K7ESE5_HUMAN Leydig cell tumor 10 kDa protein homolog OS=Homo sapiens OX=9606 GN=C19orf53 PE=1 SV=1;tr|A0A0A0MQS3|A0A0A0MQS3_HUMAN Leydig	6	6	6	6	1	5	4	10	6	3	3	12	2	1	5	4	6	3	3	1	5	4	6	3	3	32.3	32.3	32.3	10.576	99	99;56;80;1955;1956;1956	0	39.733	7.1	24.2	17.2	32.3	16.2	17.2	175130000	9242300	31641000
Q9BW92;F6S7Q7;U3KQG0	Q9BW92;F6S7Q7;U3KQG0	4;2;2	4;2;2	4;2;2	Threonine--tRNA ligase, mitochondrial	TARS2	sp|Q9BW92|SYTM_HUMAN Threonine--tRNA ligase, mitochondrial OS=Homo sapiens OX=9606 GN=TARS2 PE=1 SV=1;tr|F6S7Q7|F6S7Q7_HUMAN Threonine--tRNA ligase, mitochondrial OS=Homo sapiens OX=9606 GN=TARS2 PE=1 SV=1;tr|U3KQG0|U3KQG0_HUMAN Threonine--tRNA ligase, mit	3	4	4	4	1	2	0	3	3	0	0	3	0	1	2	0	3	0	0	1	2	0	3	0	0	7.5	7.5	7.5	81.035	718	718;443;636	0	25.276	2.8	4.6	0	5.7	0	0	4064200	630660	1097700
P46783;A0A2R8Y6L3;F6U211;A0A2R8Y7H1;A0A2R8YFH6;A0A1W2PQS6;S4R435;Q9NQ39	P46783;A0A2R8Y6L3;F6U211;A0A2R8Y7H1;A0A2R8YFH6;A0A1W2PQS6;S4R435;Q9NQ39	6;4;4;4;4;4;3;3	6;4;4;4;4;4;3;3	6;4;4;4;4;4;3;3	40S ribosomal protein S10;Putative 40S ribosomal protein S10-like	RPS10;RPS10-NUDT3;RPS10P5	sp|P46783|RS10_HUMAN 40S ribosomal protein S10 OS=Homo sapiens OX=9606 GN=RPS10 PE=1 SV=1;tr|A0A2R8Y6L3|A0A2R8Y6L3_HUMAN RPS10-NUDT3 readthrough (Fragment) OS=Homo sapiens OX=9606 GN=RPS10-NUDT3 PE=4 SV=1;tr|F6U211|F6U211_HUMAN 40S ribosomal protein S10 OS	8	6	6	6	3	4	0	7	4	3	2	9	2	3	4	0	4	3	2	3	4	0	4	3	2	36.4	36.4	36.4	18.898	165	165;121;172;186;213;291;198;176	0	75.04	23.6	27.3	0	23.6	23.6	17.6	93719000	20057000	20069000
P62269;A0A0G2JQH2;Q5GGW2;J3JS69	P62269	16;4;4;4	16;4;4;4	16;4;4;4	40S ribosomal protein S18	RPS18	sp|P62269|RS18_HUMAN 40S ribosomal protein S18 OS=Homo sapiens OX=9606 GN=RPS18 PE=1 SV=3	4	16	16	16	12	11	10	33	12	10	11	33	0	12	11	10	12	10	11	12	11	10	12	10	11	61.2	61.2	61.2	17.718	152	152;33;34;82	0	141.83	50.7	54.6	44.7	54.6	46.1	48.7	6654600000	870970000	1498300000
H3BNC9;P08708;H0YN88;A0A075B716;H0YN73;A0A0J9YYC4	H3BNC9;P08708;H0YN88;A0A075B716;H0YN73	10;10;8;8;5;2	10;10;8;8;5;2	10;10;8;8;5;2	40S ribosomal protein S17	RPS17	tr|H3BNC9|H3BNC9_HUMAN Uncharacterized protein OS=Homo sapiens OX=9606 PE=3 SV=2;sp|P08708|RS17_HUMAN 40S ribosomal protein S17 OS=Homo sapiens OX=9606 GN=RPS17 PE=1 SV=2;tr|H0YN88|H0YN88_HUMAN 40S ribosomal protein S17 OS=Homo sapiens OX=9606 GN=RPS17 PE=	6	10	10	10	7	9	8	24	9	7	8	24	0	7	9	8	9	7	8	7	9	8	9	7	8	13.7	13.7	13.7	64.532	584	584;135;136;191;59;293	0	208.87	12	13.2	13.2	13.2	13	13.2	3744100000	518090000	658550000
C9JYQ9;H0Y8C2;Q6P5R6	C9JYQ9;H0Y8C2;Q6P5R6	1;1;1	1;1;1	1;1;1	60S ribosomal protein L22-like 1	RPL22L1	tr|C9JYQ9|C9JYQ9_HUMAN 60S ribosomal protein L22-like 1 OS=Homo sapiens OX=9606 GN=RPL22L1 PE=1 SV=1;tr|H0Y8C2|H0Y8C2_HUMAN 60S ribosomal protein L22-like 1 (Fragment) OS=Homo sapiens OX=9606 GN=RPL22L1 PE=1 SV=1;sp|Q6P5R6|RL22L_HUMAN 60S ribosomal protein	3	1	1	1	1	1	0	2	1	1	0	2	0	1	1	0	1	1	0	1	1	0	1	1	0	19.8	19.8	19.8	14.478	121	121;142;122	0	27.22	19.8	19.8	0	19.8	19.8	0	6912200	1817900	1182600
P62701;C9JEH7;Q8TD47;P22090	P62701	19;8;8;8	19;8;8;8	19;8;8;8	40S ribosomal protein S4, X isoform	RPS4X	sp|P62701|RS4X_HUMAN 40S ribosomal protein S4, X isoform OS=Homo sapiens OX=9606 GN=RPS4X PE=1 SV=2	4	19	19	19	15	17	15	47	15	14	12	41	-6	15	17	15	15	14	12	15	17	15	15	14	12	62	62	62	29.597	263	263;262;263;263	0	323.31	51	57	52.5	50.6	48.3	41.8	2537700000	354270000	492340000
P61221;D6R9I9;D6RGF4;H0Y990	P61221;D6R9I9	8;6;3;2	8;6;3;2	8;6;3;2	ATP-binding cassette sub-family E member 1	ABCE1	sp|P61221|ABCE1_HUMAN ATP-binding cassette sub-family E member 1 OS=Homo sapiens OX=9606 GN=ABCE1 PE=1 SV=1;tr|D6R9I9|D6R9I9_HUMAN ATP-binding cassette sub-family E member 1 OS=Homo sapiens OX=9606 GN=ABCE1 PE=1 SV=1	4	8	8	8	4	2	4	10	3	3	0	6	-4	4	2	4	3	3	0	4	2	4	3	3	0	20.5	20.5	20.5	67.314	599	599;421;210;147	0	63.21	9.5	5	6.8	10.7	9.2	0	13937000	2396900	1312800
P78527;F5GX40;H0YG84	P78527	139;2;1	139;2;1	139;2;1	DNA-dependent protein kinase catalytic subunit	PRKDC	sp|P78527|PRKDC_HUMAN DNA-dependent protein kinase catalytic subunit OS=Homo sapiens OX=9606 GN=PRKDC PE=1 SV=3	3	139	139	139	86	94	46	226	51	46	28	125	-101	86	94	46	51	46	28	86	94	46	51	46	28	43	43	43	469.08	4128	4128;70;90	0	323.31	28.3	30.4	12.1	16.3	13.9	9.3	1396000000	248470000	250590000
P63173;J3KT73;J3QL01;J3KSP2	P63173;J3KT73;J3QL01;J3KSP2	6;5;5;3	6;5;5;3	6;5;5;3	60S ribosomal protein L38	RPL38	sp|P63173|RL38_HUMAN 60S ribosomal protein L38 OS=Homo sapiens OX=9606 GN=RPL38 PE=1 SV=2;tr|J3KT73|J3KT73_HUMAN 60S ribosomal protein L38 OS=Homo sapiens OX=9606 GN=RPL38 PE=1 SV=1;tr|J3QL01|J3QL01_HUMAN 60S ribosomal protein L38 OS=Homo sapiens OX=9606 G	4	6	6	6	5	6	4	15	3	5	5	13	-2	5	6	4	3	5	5	5	6	4	3	5	5	50	50	50	8.2178	70	70;64;67;21	0	70.659	50	50	50	31.4	50	50	447640000	66896000	113660000
P62249;M0R210;M0R3H0;M0R1M5;Q6IPX4;M0QX76	P62249;M0R210;M0R3H0;M0R1M5	12;10;7;6;5;4	12;10;7;6;5;4	12;10;7;6;5;4	40S ribosomal protein S16	RPS16	sp|P62249|RS16_HUMAN 40S ribosomal protein S16 OS=Homo sapiens OX=9606 GN=RPS16 PE=1 SV=2;tr|M0R210|M0R210_HUMAN 40S ribosomal protein S16 OS=Homo sapiens OX=9606 GN=RPS16 PE=1 SV=1;tr|M0R3H0|M0R3H0_HUMAN 40S ribosomal protein S16 OS=Homo sapiens OX=9606 G	6	12	12	12	7	7	6	20	7	9	6	22	2	7	7	6	7	9	6	7	7	6	7	9	6	64.4	64.4	64.4	16.445	146	146;129;100;85;152;50	0	87.845	44.5	44.5	39	39	51.4	39	948280000	193900000	144170000
P08238;Q58FF8;Q58FF7;F8W026;G3V2J8;Q96GW1;A0A1W2PRR1;Q58FG0;Q14568;Q58FF6;P14625	P08238	10;2;2;1;1;1;1;1;1;1;1	10;2;2;1;1;1;1;1;1;1;1	5;0;0;1;0;1;1;0;0;0;1	Heat shock protein HSP 90-beta	HSP90AB1	sp|P08238|HS90B_HUMAN Heat shock protein HSP 90-beta OS=Homo sapiens OX=9606 GN=HSP90AB1 PE=1 SV=4	11	10	10	5	3	3	6	12	2	6	3	11	-1	3	3	6	2	6	3	2	1	3	1	3	1	16.9	16.9	8.7	83.263	724	724;381;597;48;174;315;315;334;343;505;803	0	122.42	6.2	6.4	10.6	2.9	9.8	4.8	43499000	3390400	3817900
A0A2R8Y6G6;P06733;K7EM90	A0A2R8Y6G6;P06733;K7EM90	2;2;1	2;2;1	2;2;1	Alpha-enolase;Enolase	ENO1	tr|A0A2R8Y6G6|A0A2R8Y6G6_HUMAN Alpha-enolase OS=Homo sapiens OX=9606 GN=ENO1 PE=1 SV=1;sp|P06733|ENOA_HUMAN Alpha-enolase OS=Homo sapiens OX=9606 GN=ENO1 PE=1 SV=2;tr|K7EM90|K7EM90_HUMAN Alpha-enolase (Fragment) OS=Homo sapiens OX=9606 GN=ENO1 PE=1 SV=1	3	2	2	2	0	0	1	1	1	1	0	2	1	0	0	1	1	1	0	0	0	1	1	1	0	5.8	5.8	5.8	47.327	434	434;434;195	0	13.452	0	0	2.3	3.5	3.5	0	1124700	0	0
C9J4Z3;P61513;M0R0A1;Q6P4E4;E9PEL3;M0R2L6;G5E9R3;A6NKH3	C9J4Z3;P61513;M0R0A1;Q6P4E4;E9PEL3;M0R2L6;G5E9R3	5;5;4;4;4;4;3;1	5;5;4;4;4;4;3;1	5;5;4;4;4;4;3;1	60S ribosomal protein L37a	RPL37A	tr|C9J4Z3|C9J4Z3_HUMAN 60S ribosomal protein L37a OS=Homo sapiens OX=9606 GN=RPL37A PE=1 SV=1;sp|P61513|RL37A_HUMAN 60S ribosomal protein L37a OS=Homo sapiens OX=9606 GN=RPL37A PE=1 SV=2;tr|M0R0A1|M0R0A1_HUMAN 60S ribosomal protein L37a OS=Homo sapiens OX=	8	5	5	5	2	5	5	12	4	3	4	11	-1	2	5	5	4	3	4	2	5	5	4	3	4	69.1	69.1	69.1	7.624	68	68;92;60;72;75;88;58;93	0	147.45	29.4	69.1	69.1	42.6	55.9	69.1	668010000	53516000	168070000
P04350;M0R2D3;M0R278;M0QY85;M0QZL7;M0QYM7;M0R0X0;M0QY37;M0QX14;M0R042;M0R1I1;M0R2T4;A0A075B724;K7EL29	P04350	19;6;5;4;4;4;3;3;3;3;2;1;1;1	2;0;1;0;0;0;0;0;0;0;1;0;0;1	0;0;0;0;0;0;0;0;0;0;0;0;0;0	Tubulin beta-4A chain	TUBB4A	sp|P04350|TBB4A_HUMAN Tubulin beta-4A chain OS=Homo sapiens OX=9606 GN=TUBB4A PE=1 SV=2	14	19	2	0	16	17	10	43	12	13	10	35	-8	1	1	0	1	1	0	0	0	0	0	0	0	66.9	7.9	0	49.585	444	444;155;167;107;157;160;103;109;110;144;74;104;119;130	0	13.401	50.9	54.3	29.5	39.2	36.9	27	5100400	1351500	1032500
P62244;I3L3P7;I3L246;H3BN98;H3BV27;H3BT37;I3L303;H3BVC7	P62244;I3L3P7;I3L246;H3BN98	7;6;4;4;2;2;2;2	7;6;4;4;2;2;2;2	7;6;4;4;2;2;2;2	40S ribosomal protein S15a	RPS15A	sp|P62244|RS15A_HUMAN 40S ribosomal protein S15a OS=Homo sapiens OX=9606 GN=RPS15A PE=1 SV=2;tr|I3L3P7|I3L3P7_HUMAN 40S ribosomal protein S15a OS=Homo sapiens OX=9606 GN=RPS15A PE=1 SV=1;tr|I3L246|I3L246_HUMAN 40S ribosomal protein S15a OS=Homo sapiens OX=	8	7	7	7	5	4	3	12	4	5	4	13	1	5	4	3	4	5	4	5	4	3	4	5	4	56.2	56.2	56.2	14.839	130	130;100;111;237;49;50;52;58	0	65.878	44.6	29.2	23.8	27.7	36.2	30	248950000	43640000	42875000
P63261;I3L3I0;I3L1U9;I3L4N8;K7EM38;I3L3R2;J3KT65	P63261;I3L3I0;I3L1U9;I3L4N8	17;10;10;9;7;7;7	17;10;10;9;7;7;7	1;1;1;1;1;1;1	Actin, cytoplasmic 2;Actin, cytoplasmic 2, N-terminally processed	ACTG1	sp|P63261|ACTG_HUMAN Actin, cytoplasmic 2 OS=Homo sapiens OX=9606 GN=ACTG1 PE=1 SV=1;tr|I3L3I0|I3L3I0_HUMAN Actin, cytoplasmic 2 (Fragment) OS=Homo sapiens OX=9606 GN=ACTG1 PE=1 SV=1;tr|I3L1U9|I3L1U9_HUMAN Actin, cytoplasmic 2 (Fragment) OS=Homo sapiens OX	7	17	17	1	15	17	8	40	10	14	9	33	-7	15	17	8	10	14	9	1	1	0	0	1	0	66.1	66.1	4.5	41.792	375	375;214;214;241;133;164;198	0	268.79	61.1	66.1	28.3	39.2	57.3	36.3	1873400000	245550000	525390000
F8VPD4;P27708;H7C2E4	F8VPD4;P27708	8;8;2	8;8;2	8;8;2	CAD protein;Glutamine-dependent carbamoyl-phosphate synthase;Aspartate carbamoyltransferase;Dihydroorotase	CAD	tr|F8VPD4|F8VPD4_HUMAN CAD protein OS=Homo sapiens OX=9606 GN=CAD PE=1 SV=1;sp|P27708|PYR1_HUMAN CAD protein OS=Homo sapiens OX=9606 GN=CAD PE=1 SV=3	3	8	8	8	4	3	1	8	3	2	1	6	-2	4	3	1	3	2	1	4	3	1	3	2	1	5.8	5.8	5.8	236.02	2162	2162;2225;293	0	55.074	3.1	2.2	0.7	2	1.2	0.7	9378200	3172300	948620
E9PC69;Q7KZI7;E7ETY4;F5H4F6;F5H6N2;B4DIB3;A0A087X0I6;Q9P0L2;F5H4J8;H0YNV4	E9PC69;Q7KZI7;E7ETY4	14;13;12;3;2;2;2;2;1;1	14;13;12;3;2;2;2;2;1;1	12;11;10;2;2;0;0;0;1;0	Serine/threonine-protein kinase MARK2	MARK2	tr|E9PC69|E9PC69_HUMAN Non-specific serine/threonine protein kinase OS=Homo sapiens OX=9606 GN=MARK2 PE=1 SV=3;sp|Q7KZI7|MARK2_HUMAN Serine/threonine-protein kinase MARK2 OS=Homo sapiens OX=9606 GN=MARK2 PE=1 SV=2;tr|E7ETY4|E7ETY4_HUMAN Non-specific serine	10	14	14	12	4	3	8	15	2	4	2	8	-7	4	3	8	2	4	2	3	2	7	2	4	2	25.4	25.4	22.1	86.69	778	778;788;699;161;111;780;796;795;91;178	0	100.3	7.6	5.3	14.3	3.9	8.5	4.8	19202000	1743700	4108900
H3BPZ1;H3BS72;Q9P035;H3BRL8;H3BMZ1	H3BPZ1;H3BS72;Q9P035;H3BRL8	4;4;4;2;1	4;4;4;2;1	4;4;4;2;1	Very-long-chain (3R)-3-hydroxyacyl-CoA dehydratase 3	HACD3	tr|H3BPZ1|H3BPZ1_HUMAN Very-long-chain (3R)-3-hydroxyacyl-CoA dehydratase OS=Homo sapiens OX=9606 GN=HACD3 PE=1 SV=1;tr|H3BS72|H3BS72_HUMAN Very-long-chain (3R)-3-hydroxyacyl-CoA dehydratase OS=Homo sapiens OX=9606 GN=HACD3 PE=1 SV=1;sp|Q9P035|HACD3_HUMAN	5	4	4	4	3	3	0	6	1	1	1	3	-3	3	3	0	1	1	1	3	3	0	1	1	1	11.6	11.6	11.6	40.069	337	337;400;362;245;139	0	32.806	8.6	9.2	0	4.2	4.2	4.2	7749800	2175600	1639500
Q59GN2;P62891	Q59GN2;P62891	1;1	1;1	1;1	Putative 60S ribosomal protein L39-like 5;60S ribosomal protein L39	RPL39P5;RPL39	sp|Q59GN2|R39L5_HUMAN Putative 60S ribosomal protein L39-like 5 OS=Homo sapiens OX=9606 GN=RPL39P5 PE=5 SV=2;sp|P62891|RL39_HUMAN 60S ribosomal protein L39 OS=Homo sapiens OX=9606 GN=RPL39 PE=1 SV=2	2	1	1	1	1	1	1	3	1	1	1	3	0	1	1	1	1	1	1	1	1	1	1	1	1	19.6	19.6	19.6	6.3225	51	51;51	0	7.9529	19.6	19.6	19.6	19.6	19.6	19.6	459200000	32087000	57130000
P62273;A0A087WTT6;A0A2R8Y851;A0A2R8Y6P7	P62273;A0A087WTT6;A0A2R8Y851;A0A2R8Y6P7	4;3;3;2	4;3;3;2	4;3;3;2	40S ribosomal protein S29	RPS29	sp|P62273|RS29_HUMAN 40S ribosomal protein S29 OS=Homo sapiens OX=9606 GN=RPS29 PE=1 SV=2;tr|A0A087WTT6|A0A087WTT6_HUMAN 40S ribosomal protein S29 OS=Homo sapiens OX=9606 GN=RPS29 PE=1 SV=1;tr|A0A2R8Y851|A0A2R8Y851_HUMAN 40S ribosomal protein S29 OS=Homo s	4	4	4	4	4	3	3	10	2	3	3	8	-2	4	3	3	2	3	3	4	3	3	2	3	3	48.2	48.2	48.2	6.6767	56	56;53;87;48	0	39.625	48.2	33.9	33.9	33.9	33.9	33.9	1136500000	147290000	229770000
P62280;M0QZC5;M0R1H5;M0R1H6	P62280;M0QZC5	9;8;4;1	9;8;4;1	9;8;4;1	40S ribosomal protein S11	RPS11	sp|P62280|RS11_HUMAN 40S ribosomal protein S11 OS=Homo sapiens OX=9606 GN=RPS11 PE=1 SV=3;tr|M0QZC5|M0QZC5_HUMAN 40S ribosomal protein S11 OS=Homo sapiens OX=9606 GN=RPS11 PE=1 SV=1	4	9	9	9	6	8	5	19	5	5	4	14	-5	6	8	5	5	5	4	6	8	5	5	5	4	46.8	46.8	46.8	18.431	158	158;118;79;88	0	88.073	36.7	46.8	25.3	24.7	24.7	25.3	336800000	27301000	104920000
A0A087WSW7;F6XU50;A0A0B4J1V9;Q9NRZ9	A0A087WSW7;F6XU50;A0A0B4J1V9;Q9NRZ9	1;1;1;1	1;1;1;1	1;1;1;1	Lymphoid-specific helicase	HELLS	tr|A0A087WSW7|A0A087WSW7_HUMAN Helicase, lymphoid-specific, isoform CRA_d OS=Homo sapiens OX=9606 GN=HELLS PE=1 SV=1;tr|F6XU50|F6XU50_HUMAN Helicase, lymphoid-specific, isoform CRA_l OS=Homo sapiens OX=9606 GN=HELLS PE=1 SV=1;tr|A0A0B4J1V9|A0A0B4J1V9_HUMAN	4	1	1	1	1	0	1	2	0	1	0	1	-1	1	0	1	0	1	0	1	0	1	0	1	0	1.6	1.6	1.6	81.035	700	700;714;884;838	0	7.4643	1.6	0	1.6	0	1.6	0	1310100	273200	0
Q6P1L8	Q6P1L8	3	3	3	39S ribosomal protein L14, mitochondrial	MRPL14	sp|Q6P1L8|RM14_HUMAN 39S ribosomal protein L14, mitochondrial OS=Homo sapiens OX=9606 GN=MRPL14 PE=1 SV=1	1	3	3	3	2	3	2	7	1	3	1	5	-2	2	3	2	1	3	1	2	3	2	1	3	1	22.8	22.8	22.8	15.947	145	145	0	29.809	13.1	22.8	16.6	9.7	22.8	6.9	43943000	7040200	11203000
P62851	P62851	5	5	5	40S ribosomal protein S25	RPS25	sp|P62851|RS25_HUMAN 40S ribosomal protein S25 OS=Homo sapiens OX=9606 GN=RPS25 PE=1 SV=1	1	5	5	5	5	4	4	13	3	3	3	9	-4	5	4	4	3	3	3	5	4	4	3	3	3	29.6	29.6	29.6	13.742	125	125	0	35.681	29.6	24	24	21.6	22.4	24	3171900000	454260000	733820000
C9JKR2;H0YA55;D6RHD5;B7WNR0;A0A0C4DGB6;P02768;A0A087WWT3	C9JKR2;H0YA55;D6RHD5;B7WNR0;A0A0C4DGB6;P02768;A0A087WWT3	4;4;4;4;4;4;3	4;4;4;4;4;4;3	4;4;4;4;4;4;3	Serum albumin	ALB	tr|C9JKR2|C9JKR2_HUMAN Albumin, isoform CRA_k OS=Homo sapiens OX=9606 GN=ALB PE=1 SV=1;tr|H0YA55|H0YA55_HUMAN Serum albumin (Fragment) OS=Homo sapiens OX=9606 GN=ALB PE=1 SV=1;tr|D6RHD5|D6RHD5_HUMAN Serum albumin OS=Homo sapiens OX=9606 GN=ALB PE=1 SV=1;tr	7	4	4	4	3	3	4	10	2	2	2	6	-4	3	3	4	2	2	2	3	3	4	2	2	2	8.6	8.6	8.6	47.287	417	417;454;459;494;604;609;396	0	32.39	6.5	6.5	8.6	6.5	6.5	6.5	139610000	20105000	14652000
A0A087WTC8;L0R6P0;P86397	A0A087WTC8;L0R6P0;P86397	1;1;1	1;1;1	1;1;1	Hydroxyacyl-thioester dehydratase type 2, mitochondrial	RPP14	tr|A0A087WTC8|A0A087WTC8_HUMAN Hydroxyacyl-thioester dehydratase type 2, mitochondrial (Fragment) OS=Homo sapiens OX=9606 GN=HTD2 PE=1 SV=1;tr|L0R6P0|L0R6P0_HUMAN Alternative protein RPP14 OS=Homo sapiens OX=9606 GN=RPP14 PE=1 SV=1;sp|P86397|HTD2_HUMAN Hyd	3	1	1	1	1	1	1	3	1	1	1	3	0	1	1	1	1	1	1	1	1	1	1	1	1	36.8	36.8	36.8	8.803	76	76;168;168	0	11.759	36.8	36.8	36.8	36.8	36.8	36.8	5483100	1312500	1420200
H0YAW7;E5RFH6;P34913	H0YAW7;E5RFH6;P34913	1;1;1	1;1;1	1;1;1	Bifunctional epoxide hydrolase 2;Cytosolic epoxide hydrolase 2;Lipid-phosphate phosphatase	EPHX2	tr|H0YAW7|H0YAW7_HUMAN Bifunctional epoxide hydrolase 2 (Fragment) OS=Homo sapiens OX=9606 GN=EPHX2 PE=1 SV=1;tr|E5RFH6|E5RFH6_HUMAN Bifunctional epoxide hydrolase 2 OS=Homo sapiens OX=9606 GN=EPHX2 PE=1 SV=1;sp|P34913|HYES_HUMAN Bifunctional epoxide hydro	3	1	1	1	1	1	1	3	0	0	1	1	-2	1	1	1	0	0	1	1	1	1	0	0	1	3.8	3.8	3.8	34.823	312	312;372;555	0.0072464	6.1091	3.8	3.8	3.8	0	0	3.8	140640000	21266000	18301000
A0A2R8Y811;P62263;E5RH77	A0A2R8Y811;P62263;E5RH77	7;7;6	7;7;6	7;7;6	40S ribosomal protein S14	RPS14	tr|A0A2R8Y811|A0A2R8Y811_HUMAN 40S ribosomal protein S14 (Fragment) OS=Homo sapiens OX=9606 GN=RPS14 PE=1 SV=1;sp|P62263|RS14_HUMAN 40S ribosomal protein S14 OS=Homo sapiens OX=9606 GN=RPS14 PE=1 SV=3;tr|E5RH77|E5RH77_HUMAN 40S ribosomal protein S14 OS=Hom	3	7	7	7	7	6	6	19	4	6	6	16	-3	7	6	6	4	6	6	7	6	6	4	6	6	65.3	65.3	65.3	16.159	150	150;151;134	0	120.24	65.3	56.7	65.3	50	58	65.3	440770000	79917000	75074000
P62913;Q5VVC8	P62913;Q5VVC8	11;10	11;10	11;10	60S ribosomal protein L11	RPL11	sp|P62913|RL11_HUMAN 60S ribosomal protein L11 OS=Homo sapiens OX=9606 GN=RPL11 PE=1 SV=2;tr|Q5VVC8|Q5VVC8_HUMAN 60S ribosomal protein L11 OS=Homo sapiens OX=9606 GN=RPL11 PE=1 SV=2	2	11	11	11	4	9	4	17	7	4	8	19	2	4	9	4	7	4	8	4	9	4	7	4	8	67.4	67.4	67.4	20.252	178	178;167	0	137.39	24.2	50	24.2	36.5	16.9	46.6	571990000	89158000	108050000
P28288	P28288	1	1	1	ATP-binding cassette sub-family D member 3	ABCD3	sp|P28288|ABCD3_HUMAN ATP-binding cassette sub-family D member 3 OS=Homo sapiens OX=9606 GN=ABCD3 PE=1 SV=1	1	1	1	1	1	1	0	2	1	0	0	1	-1	1	1	0	1	0	0	1	1	0	1	0	0	1.8	1.8	1.8	75.475	659	659	0	10.892	1.8	1.8	0	1.8	0	0	1791300	465990	481160
P63000;J3KSC4;J3QLK0;B1AH77;B1AH78;B1AH80;P60763;P15153	P63000;J3KSC4;J3QLK0;B1AH77;B1AH78;B1AH80;P60763;P15153	2;1;1;1;1;1;1;1	2;1;1;1;1;1;1;1	2;1;1;1;1;1;1;1	Ras-related C3 botulinum toxin substrate 1;Ras-related C3 botulinum toxin substrate 3;Ras-related C3 botulinum toxin substrate 2	RAC1;RAC3;RAC2	sp|P63000|RAC1_HUMAN Ras-related C3 botulinum toxin substrate 1 OS=Homo sapiens OX=9606 GN=RAC1 PE=1 SV=1;tr|J3KSC4|J3KSC4_HUMAN Ras-related C3 botulinum toxin substrate 3 (Fragment) OS=Homo sapiens OX=9606 GN=RAC3 PE=1 SV=1;tr|J3QLK0|J3QLK0_HUMAN Ras-rela	8	2	2	2	1	1	2	4	1	1	0	2	-2	1	1	2	1	1	0	1	1	2	1	1	0	12.5	12.5	12.5	21.45	192	192;130;136;148;166;185;192;192	0	13.643	5.2	5.2	12.5	5.2	5.2	0	8447800	1643000	995190
O15235	O15235	4	4	4	28S ribosomal protein S12, mitochondrial	MRPS12	sp|O15235|RT12_HUMAN 28S ribosomal protein S12, mitochondrial OS=Homo sapiens OX=9606 GN=MRPS12 PE=1 SV=1	1	4	4	4	1	3	0	4	1	1	0	2	-2	1	3	0	1	1	0	1	3	0	1	1	0	31.9	31.9	31.9	15.173	138	138	0	26.726	18.1	25.4	0	5.8	6.5	0	12024000	3238000	3142300
P62081;B5MCP9;A0A2R8Y623	P62081;B5MCP9;A0A2R8Y623	9;7;5	9;7;5	9;7;5	40S ribosomal protein S7	RPS7	sp|P62081|RS7_HUMAN 40S ribosomal protein S7 OS=Homo sapiens OX=9606 GN=RPS7 PE=1 SV=1;tr|B5MCP9|B5MCP9_HUMAN 40S ribosomal protein S7 OS=Homo sapiens OX=9606 GN=RPS7 PE=1 SV=1;tr|A0A2R8Y623|A0A2R8Y623_HUMAN 40S ribosomal protein S7 (Fragment) OS=Homo sapi	3	9	9	9	6	7	4	17	6	5	3	14	-3	6	7	4	6	5	3	6	7	4	6	5	3	56.2	56.2	56.2	22.127	194	194;187;169	0	85.542	43.3	47.9	24.2	47.4	42.8	21.6	657130000	114320000	141600000
G8JLG1;Q14683;H0Y7K8;V9GY57	G8JLG1;Q14683	5;5;1;1	5;5;1;1	5;5;1;1	Structural maintenance of chromosomes protein;Structural maintenance of chromosomes protein 1A	SMC1A	tr|G8JLG1|G8JLG1_HUMAN Structural maintenance of chromosomes protein OS=Homo sapiens OX=9606 GN=SMC1A PE=1 SV=2;sp|Q14683|SMC1A_HUMAN Structural maintenance of chromosomes protein 1A OS=Homo sapiens OX=9606 GN=SMC1A PE=1 SV=2	4	5	5	5	1	2	3	6	1	0	1	2	-4	1	2	3	1	0	1	1	2	3	1	0	1	4.3	4.3	4.3	140.86	1211	1211;1233;262;279	0	31.887	0.8	1.8	2.5	0.8	0	0.8	7612900	847680	1274000
A0A0U1RQF0;P49327	A0A0U1RQF0;P49327	3;3	3;3	3;3	Fatty acid synthase;[Acyl-carrier-protein] S-acetyltransferase;[Acyl-carrier-protein] S-malonyltransferase;3-oxoacyl-[acyl-carrier-protein] synthase;3-oxoacyl-[acyl-carrier-protein] reductase;3-hydroxyacyl-[acyl-carrier-protein] dehydratase;Enoyl-[acyl-carrier-protein] reductase;Oleoyl-[acyl-carrier-protein] hydrolase	FASN	tr|A0A0U1RQF0|A0A0U1RQF0_HUMAN Fatty acid synthase OS=Homo sapiens OX=9606 GN=FASN PE=1 SV=1;sp|P49327|FAS_HUMAN Fatty acid synthase OS=Homo sapiens OX=9606 GN=FASN PE=1 SV=3	2	3	3	3	0	0	2	2	0	0	1	1	-1	0	0	2	0	0	1	0	0	2	0	0	1	1.3	1.3	1.3	273.2	2509	2509;2511	0	16.243	0	0	0.8	0	0	0.4	1839400	0	0
E9PR30;P62861	E9PR30;P62861	3;3	3;3	3;3	40S ribosomal protein S30	FAU	tr|E9PR30|E9PR30_HUMAN 40S ribosomal protein S30 OS=Homo sapiens OX=9606 GN=FAU PE=1 SV=1;sp|P62861|RS30_HUMAN 40S ribosomal protein S30 OS=Homo sapiens OX=9606 GN=FAU PE=1 SV=1	2	3	3	3	2	1	2	5	3	2	1	6	1	2	1	2	3	2	1	2	1	2	3	2	1	12.2	12.2	12.2	10.905	98	98;59	0	19.138	11.2	11.2	11.2	12.2	11.2	10.2	1617400000	431820000	12342000
E7EUT5;P04406	E7EUT5;P04406	4;4	4;4	4;4	Glyceraldehyde-3-phosphate dehydrogenase	GAPDH	tr|E7EUT5|E7EUT5_HUMAN Glyceraldehyde-3-phosphate dehydrogenase OS=Homo sapiens OX=9606 GN=GAPDH PE=1 SV=1;sp|P04406|G3P_HUMAN Glyceraldehyde-3-phosphate dehydrogenase OS=Homo sapiens OX=9606 GN=GAPDH PE=1 SV=3	2	4	4	4	3	3	2	8	2	3	2	7	-1	3	3	2	2	3	2	3	3	2	2	3	2	26.9	26.9	26.9	27.87	260	260;335	0	36.39	20.4	20.4	11.2	15.8	20.4	11.2	22846000	5532600	3898800
E5RI99;P62888;A0A0B4J213;E5RJH3;A0A0C4DH44	E5RI99;P62888;A0A0B4J213	4;4;2;1;1	4;4;2;1;1	4;4;2;1;1	60S ribosomal protein L30	RPL30	tr|E5RI99|E5RI99_HUMAN 60S ribosomal protein L30 (Fragment) OS=Homo sapiens OX=9606 GN=RPL30 PE=1 SV=1;sp|P62888|RL30_HUMAN 60S ribosomal protein L30 OS=Homo sapiens OX=9606 GN=RPL30 PE=1 SV=2;tr|A0A0B4J213|A0A0B4J213_HUMAN 60S ribosomal protein L30 OS=Hom	5	4	4	4	3	3	3	9	1	2	1	4	-5	3	3	3	1	2	1	3	3	3	1	2	1	51.8	51.8	51.8	12.656	114	114;115;51;56;96	0	38.095	41.2	41.2	37.7	16.7	30.7	10.5	27743000	6434700	5891900
G3V5S9;G3V1S4;Q9Y324;G3V2M5	G3V5S9;G3V1S4;Q9Y324;G3V2M5	2;2;2;1	2;2;2;1	2;2;2;1	rRNA-processing protein FCF1 homolog	FCF1	tr|G3V5S9|G3V5S9_HUMAN rRNA-processing protein FCF1 homolog OS=Homo sapiens OX=9606 GN=FCF1 PE=1 SV=1;tr|G3V1S4|G3V1S4_HUMAN Chromosome 14 open reading frame 111, isoform CRA_a OS=Homo sapiens OX=9606 GN=FCF1 PE=1 SV=1;sp|Q9Y324|FCF1_HUMAN rRNA-processing	4	2	2	2	0	2	2	4	0	1	1	2	-2	0	2	2	0	1	1	0	2	2	0	1	1	10.9	10.9	10.9	21.491	183	183;186;198;61	0	16.969	0	10.9	10.9	0	6	6	4435000	0	1641200
E7ESL0;J3KQY1;Q9NWU5	E7ESL0;J3KQY1;Q9NWU5	1;1;1	1;1;1	1;1;1	39S ribosomal protein L22, mitochondrial	MRPL22	tr|E7ESL0|E7ESL0_HUMAN 39S ribosomal protein L22, mitochondrial OS=Homo sapiens OX=9606 GN=MRPL22 PE=1 SV=1;tr|J3KQY1|J3KQY1_HUMAN 39S ribosomal protein L22, mitochondrial OS=Homo sapiens OX=9606 GN=MRPL22 PE=1 SV=1;sp|Q9NWU5|RM22_HUMAN 39S ribosomal prote	3	1	1	1	1	1	1	3	0	1	1	2	-1	1	1	1	0	1	1	1	1	1	0	1	1	6.1	6.1	6.1	24.325	212	212;232;206	0	10.107	6.1	6.1	6.1	0	6.1	6.1	6023300	979070	1713300
P09669	P09669	4	4	4	Cytochrome c oxidase subunit 6C	COX6C	sp|P09669|COX6C_HUMAN Cytochrome c oxidase subunit 6C OS=Homo sapiens OX=9606 GN=COX6C PE=1 SV=2	1	4	4	4	3	3	3	9	1	0	2	3	-6	3	3	3	1	0	2	3	3	3	1	0	2	37.3	37.3	37.3	8.7813	75	75	0	23.941	36	36	21.3	10.7	0	26.7	34142000	6677000	5963700
P61247;D6RG13;E9PFI5;D6RAT0;H0Y8L7;H0Y9Y4;D6RB09;D6R9B6;D6RAS7;D6RED7;D6RI02;D6RGE0	P61247;D6RG13;E9PFI5;D6RAT0;H0Y8L7;H0Y9Y4;D6RB09;D6R9B6;D6RAS7	16;15;13;13;12;12;11;9;8;5;4;2	16;15;13;13;12;12;11;9;8;5;4;2	16;15;13;13;12;12;11;9;8;5;4;2	40S ribosomal protein S3a	RPS3A	sp|P61247|RS3A_HUMAN 40S ribosomal protein S3a OS=Homo sapiens OX=9606 GN=RPS3A PE=1 SV=2;tr|D6RG13|D6RG13_HUMAN 40S ribosomal protein S3a (Fragment) OS=Homo sapiens OX=9606 GN=RPS3A PE=1 SV=1;tr|E9PFI5|E9PFI5_HUMAN 40S ribosomal protein S3a OS=Homo sapien	12	16	16	16	10	11	9	30	8	7	8	23	-7	10	11	9	8	7	8	10	11	9	8	7	8	56.1	56.1	56.1	29.945	264	264;223;205;227;190;208;193;145;125;101;95;65	0	190.21	38.3	42	37.9	29.2	28.8	35.2	534720000	80138000	137270000
P30050	P30050	5	5	5	60S ribosomal protein L12	RPL12	sp|P30050|RL12_HUMAN 60S ribosomal protein L12 OS=Homo sapiens OX=9606 GN=RPL12 PE=1 SV=1	1	5	5	5	3	5	3	11	2	2	1	5	-6	3	5	3	2	2	1	3	5	3	2	2	1	45.5	45.5	45.5	17.818	165	165	0	85.644	30.9	45.5	26.7	15.2	21.2	9.7	19257000	3557400	4119600
P62857	P62857	3	3	3	40S ribosomal protein S28	RPS28	sp|P62857|RS28_HUMAN 40S ribosomal protein S28 OS=Homo sapiens OX=9606 GN=RPS28 PE=1 SV=1	1	3	3	3	1	2	1	4	1	1	0	2	-2	1	2	1	1	1	0	1	2	1	1	1	0	46.4	46.4	46.4	7.8409	69	69	0	26.92	17.4	33.3	13	15.9	13	0	3685800	703530	1325000
Q96AG4	Q96AG4	2	2	2	Leucine-rich repeat-containing protein 59	LRRC59	sp|Q96AG4|LRC59_HUMAN Leucine-rich repeat-containing protein 59 OS=Homo sapiens OX=9606 GN=LRRC59 PE=1 SV=1	1	2	2	2	0	1	0	1	1	0	0	1	0	0	1	0	1	0	0	0	1	0	1	0	0	7.2	7.2	7.2	34.93	307	307	0	11.173	0	3.9	0	3.3	0	0	1340700	0	790880
Q16777;Q6FI13;A0A0U1RR32;A0A0U1RRH7;Q99878;Q96KK5;Q9BTM1;Q93077;Q7L7L0;P20671;P0C0S8;P04908;H0YFX9	Q16777;Q6FI13;A0A0U1RR32;A0A0U1RRH7;Q99878;Q96KK5;Q9BTM1;Q93077;Q7L7L0;P20671;P0C0S8;P04908;H0YFX9	4;4;3;3;3;3;3;3;3;3;3;3;2	4;4;3;3;3;3;3;3;3;3;3;3;2	2;2;1;1;1;1;1;1;1;1;1;1;1	Histone H2A type 2-C;Histone H2A type 2-A;Histone H2A type 1-J;Histone H2A type 1-H;Histone H2A.J;Histone H2A type 1-C;Histone H2A type 3;Histone H2A type 1-D;Histone H2A type 1;Histone H2A type 1-B/E;Histone H2A	HIST2H2AC;HIST2H2AA3;HIST1H2AJ;HIST1H2AH;H2AFJ;HIST1H2AC;HIST3H2A;HIST1H2AD;HIST1H2AG;HIST1H2AB	sp|Q16777|H2A2C_HUMAN Histone H2A type 2-C OS=Homo sapiens OX=9606 GN=HIST2H2AC PE=1 SV=4;sp|Q6FI13|H2A2A_HUMAN Histone H2A type 2-A OS=Homo sapiens OX=9606 GN=HIST2H2AA3 PE=1 SV=3;tr|A0A0U1RR32|A0A0U1RR32_HUMAN Histone H2A OS=Homo sapiens OX=9606 GN=hCG_2	13	4	4	2	3	3	2	8	4	4	1	9	1	3	3	2	4	4	1	1	1	0	2	2	0	49.6	49.6	37.2	13.988	129	129;130;169;170;128;128;129;130;130;130;130;130;92	0	60.906	27.1	27.1	12.4	49.6	49.6	7	438330000	101380000	118650000
P32969;A0A2R8Y5Y7;D6RAN4;E7ESE0;H0Y9V9;H0Y9R4;REV__A0A2R8YDK3;REV__B4DZN5;REV__A0A2R8YFQ3;REV__A0A2R8Y4R7;REV__A0A2R8Y6L6;REV__O75648	P32969;A0A2R8Y5Y7;D6RAN4;E7ESE0;H0Y9V9	11;10;9;8;7;4;1;1;1;1;1;1	11;10;9;8;7;4;1;1;1;1;1;1	11;10;9;8;7;4;1;1;1;1;1;1	60S ribosomal protein L9	RPL9	sp|P32969|RL9_HUMAN 60S ribosomal protein L9 OS=Homo sapiens OX=9606 GN=RPL9 PE=1 SV=1;tr|A0A2R8Y5Y7|A0A2R8Y5Y7_HUMAN 60S ribosomal protein L9 OS=Homo sapiens OX=9606 GN=RPL9 PE=1 SV=1;tr|D6RAN4|D6RAN4_HUMAN 60S ribosomal protein L9 (Fragment) OS=Homo sapi	12	11	11	11	8	9	7	24	5	4	5	14	-10	8	9	7	5	4	5	8	9	7	5	4	5	65.1	65.1	65.1	21.863	192	192;220;181;166;113;90;102;131;207;331;341;421	0	147.07	50.5	62	37.5	37.5	28.6	37.5	180370000	26830000	52714000
Q92621;U3KQ47;U3KQ97;U3KPX2	Q92621	7;1;1;1	7;1;1;1	7;1;1;1	Nuclear pore complex protein Nup205	NUP205	sp|Q92621|NU205_HUMAN Nuclear pore complex protein Nup205 OS=Homo sapiens OX=9606 GN=NUP205 PE=1 SV=3	4	7	7	7	3	3	1	7	3	1	0	4	-3	3	3	1	3	1	0	3	3	1	3	1	0	5.4	5.4	5.4	227.92	2012	2012;71;184;273	0	51.579	2.2	1.5	0.9	2.7	0.9	0	6313800	1860900	1473000
P39019;A0A075B6E2;M0R2L9;M0QXK4;M0QYF7;M0R140	P39019;A0A075B6E2	8;4;3;3;3;3	8;4;3;3;3;3	8;4;3;3;3;3	40S ribosomal protein S19	RPS19	sp|P39019|RS19_HUMAN 40S ribosomal protein S19 OS=Homo sapiens OX=9606 GN=RPS19 PE=1 SV=2;tr|A0A075B6E2|A0A075B6E2_HUMAN 40S ribosomal protein S19 OS=Homo sapiens OX=9606 GN=RPS19 PE=1 SV=1	6	8	8	8	3	4	4	11	3	2	1	6	-5	3	4	4	3	2	1	3	4	4	3	2	1	46.2	46.2	46.2	16.06	145	145;71;71;76;100;102	0	56.082	21.4	28.3	24.8	13.8	15.9	6.9	46596000	7010700	11789000
P62829;J3KT29;J3KTJ3;C9JD32;B9ZVP7;J3QQT9	P62829;J3KT29;J3KTJ3;C9JD32	10;7;6;5;4;1	10;7;6;5;4;1	10;7;6;5;4;1	60S ribosomal protein L23	RPL23	sp|P62829|RL23_HUMAN 60S ribosomal protein L23 OS=Homo sapiens OX=9606 GN=RPL23 PE=1 SV=1;tr|J3KT29|J3KT29_HUMAN 60S ribosomal protein L23 OS=Homo sapiens OX=9606 GN=RPL23 PE=1 SV=1;tr|J3KTJ3|J3KTJ3_HUMAN 60S ribosomal protein L23 OS=Homo sapiens OX=9606 G	6	10	10	10	6	8	7	21	7	5	6	18	-3	6	8	7	7	5	6	6	8	7	7	5	6	72.9	72.9	72.9	14.865	140	140;122;81;91;114;34	0	147.06	56.4	69.3	50.7	62.9	50	44.3	1474200000	340000000	409160000
B5MDF5;P62826;J3KQE5;F5H018;H0YFC6;B4DV51;A0A087X0W0	B5MDF5;P62826;J3KQE5;F5H018;H0YFC6	8;8;7;6;4;3;1	8;8;7;6;4;3;1	8;8;7;6;4;3;1	GTP-binding nuclear protein Ran	RAN	tr|B5MDF5|B5MDF5_HUMAN GTP-binding nuclear protein Ran OS=Homo sapiens OX=9606 GN=RAN PE=1 SV=1;sp|P62826|RAN_HUMAN GTP-binding nuclear protein Ran OS=Homo sapiens OX=9606 GN=RAN PE=1 SV=3;tr|J3KQE5|J3KQE5_HUMAN GTP-binding nuclear protein Ran (Fragment) O	7	8	8	8	3	4	5	12	4	3	4	11	-1	3	4	5	4	3	4	3	4	5	4	3	4	41.2	41.2	41.2	26.224	233	233;216;234;198;103;128;53	0	62.48	16.3	21	23.2	21.5	15.9	18.5	104150000	23030000	19445000
P02790;Q9BS19	P02790	15;6	15;6	15;6	Hemopexin	HPX	sp|P02790|HEMO_HUMAN Hemopexin OS=Homo sapiens OX=9606 GN=HPX PE=1 SV=2	2	15	15	15	12	10	8	30	9	8	5	22	-8	12	10	8	9	8	5	12	10	8	9	8	5	45.7	45.7	45.7	51.676	462	462;254	0	183.29	40.7	32.7	25.5	23.4	24.5	15.4	344280000	91425000	96131000
P35268;K7EJT5;K7EP65;K7EKS7;K7ELC4;K7EMH1;K7ERI7	P35268;K7EJT5;K7EP65;K7EKS7;K7ELC4;K7EMH1;K7ERI7	3;2;2;2;2;2;2	3;2;2;2;2;2;2	3;2;2;2;2;2;2	60S ribosomal protein L22	RPL22	sp|P35268|RL22_HUMAN 60S ribosomal protein L22 OS=Homo sapiens OX=9606 GN=RPL22 PE=1 SV=2;tr|K7EJT5|K7EJT5_HUMAN 60S ribosomal protein L22 (Fragment) OS=Homo sapiens OX=9606 GN=RPL22 PE=1 SV=1;tr|K7EP65|K7EP65_HUMAN 60S ribosomal protein L22 (Fragment) OS=	7	3	3	3	3	3	1	7	2	2	1	5	-2	3	3	1	2	2	1	3	3	1	2	2	1	39.1	39.1	39.1	14.787	128	128;47;48;53;79;89;95	0	40.923	39.1	39.1	8.6	30.5	28.9	8.6	125620000	35380000	38842000
P62854;Q5JNZ5	P62854;Q5JNZ5	3;2	3;2	3;2	40S ribosomal protein S26;Putative 40S ribosomal protein S26-like 1	RPS26;RPS26P11	sp|P62854|RS26_HUMAN 40S ribosomal protein S26 OS=Homo sapiens OX=9606 GN=RPS26 PE=1 SV=3;sp|Q5JNZ5|RS26L_HUMAN Putative 40S ribosomal protein S26-like 1 OS=Homo sapiens OX=9606 GN=RPS26P11 PE=5 SV=1	2	3	3	3	2	2	3	7	2	0	1	3	-4	2	2	3	2	0	1	2	2	3	2	0	1	31.3	31.3	31.3	13.015	115	115;115	0	24.83	20.9	18.3	31.3	18.3	0	7.8	30391000	5987600	7571200
P42766;F2Z388	P42766;F2Z388	6;3	6;3	6;3	60S ribosomal protein L35	RPL35	sp|P42766|RL35_HUMAN 60S ribosomal protein L35 OS=Homo sapiens OX=9606 GN=RPL35 PE=1 SV=2;tr|F2Z388|F2Z388_HUMAN 60S ribosomal protein L35 OS=Homo sapiens OX=9606 GN=RPL35 PE=1 SV=1	2	6	6	6	3	5	3	11	2	2	2	6	-5	3	5	3	2	2	2	3	5	3	2	2	2	32.5	32.5	32.5	14.551	123	123;96	0	57.81	18.7	26.8	24.4	15.4	13.8	18.7	749810000	153030000	228550000
REV__Q93034	REV__Q93034	1	1	1			sp|Q93034|CUL5_HUMAN Cullin-5 OS=Homo sapiens OX=9606 GN=CUL5 PE=1 SV=4	1	1	1	1	1	1	0	2	1	0	0	1	-1	1	1	0	1	0	0	1	1	0	1	0	0	0	0	0	90.954	780	780	0.0055659	6.1901	0	0	0	0	0	0	10323000	2651100	4072900
P02787;C9JVG0;H7C5E8;F8WEK9;F8WCI6;C9JB55;F8WC57	P02787	24;5;5;3;3;2;1	24;5;5;3;3;2;1	24;5;5;3;3;2;1	Serotransferrin	TF	sp|P02787|TRFE_HUMAN Serotransferrin OS=Homo sapiens OX=9606 GN=TF PE=1 SV=3	7	24	24	24	12	18	9	39	10	4	4	18	-21	12	18	9	10	4	4	12	18	9	10	4	4	40.5	40.5	40.5	77.063	698	698;134;143;115;120;75;102	0	266.47	20.3	30.5	15.8	17.6	9.3	7	85406000	19983000	24520000
P62266;D6RD47;D6RDJ2;D6RIX0;D6R9I7	P62266;D6RD47	8;7;3;3;3	8;7;3;3;3	8;7;3;3;3	40S ribosomal protein S23	RPS23	sp|P62266|RS23_HUMAN 40S ribosomal protein S23 OS=Homo sapiens OX=9606 GN=RPS23 PE=1 SV=3;tr|D6RD47|D6RD47_HUMAN 40S ribosomal protein S23 OS=Homo sapiens OX=9606 GN=RPS23 PE=1 SV=1	5	8	8	8	5	8	6	19	7	2	6	15	-4	5	8	6	7	2	6	5	8	6	7	2	6	49.7	49.7	49.7	15.807	143	143;134;55;85;123	0	66.957	35.7	49.7	42	49.7	26.6	42	479720000	58053000	204760000
P35579;Q5BKV1;B1AH99;A0A2R8Y4C3	P35579	94;9;4;2	94;9;4;2	73;7;3;0	Myosin-9	MYH9	sp|P35579|MYH9_HUMAN Myosin-9 OS=Homo sapiens OX=9606 GN=MYH9 PE=1 SV=4	4	94	94	73	63	81	36	180	37	41	26	104	-76	63	81	36	37	41	26	50	66	24	31	32	20	50.8	50.8	40.2	226.53	1960	1960;218;103;371	0	323.31	39.3	46.5	18.9	23	26.3	16	1002000000	193330000	404500000
P47914	P47914	2	2	2	60S ribosomal protein L29	RPL29	sp|P47914|RL29_HUMAN 60S ribosomal protein L29 OS=Homo sapiens OX=9606 GN=RPL29 PE=1 SV=2	1	2	2	2	1	2	2	5	1	2	2	5	0	1	2	2	1	2	2	1	2	2	1	2	2	14.5	14.5	14.5	17.752	159	159	0	23.36	9.4	14.5	14.5	5	14.5	14.5	549320000	10952000	223910000
Q9BW19	Q9BW19	3	3	3	Kinesin-like protein KIFC1	KIFC1	sp|Q9BW19|KIFC1_HUMAN Kinesin-like protein KIFC1 OS=Homo sapiens OX=9606 GN=KIFC1 PE=1 SV=2	1	3	3	3	1	1	1	3	1	0	0	1	-2	1	1	1	1	0	0	1	1	1	1	0	0	8.5	8.5	8.5	73.747	673	673	0	39.196	1.9	4.6	1.9	1.9	0	0	1430400	286710	315700
Q9P031;F8VNY5	Q9P031	3;1	3;1	3;1	Thyroid transcription factor 1-associated protein 26	CCDC59	sp|Q9P031|TAP26_HUMAN Thyroid transcription factor 1-associated protein 26 OS=Homo sapiens OX=9606 GN=CCDC59 PE=1 SV=2	2	3	3	3	2	2	2	6	2	0	0	2	-4	2	2	2	2	0	0	2	2	2	2	0	0	15.4	15.4	15.4	28.669	241	241;181	0	23.437	10.8	8.7	8.7	8.7	0	0	16790000	2305700	6143200
M0R2S1;P62987	M0R2S1;P62987	1;1	1;1	1;1	Ubiquitin-60S ribosomal protein L40;Ubiquitin;60S ribosomal protein L40	UBA52	tr|M0R2S1|M0R2S1_HUMAN Ubiquitin-60S ribosomal protein L40 (Fragment) OS=Homo sapiens OX=9606 GN=UBA52 PE=1 SV=1;sp|P62987|RL40_HUMAN Ubiquitin-60S ribosomal protein L40 OS=Homo sapiens OX=9606 GN=UBA52 PE=1 SV=2	2	1	1	1	0	1	0	1	1	0	0	1	0	0	1	0	1	0	0	0	1	0	1	0	0	7.2	7.2	7.2	15.476	138	138;128	0	7.3623	0	7.2	0	7.2	0	0	2980600	0	2049400
E9PPJ5;E9PLM6;P21741	E9PPJ5;E9PLM6;P21741	6;6;6	6;6;6	6;6;6	Midkine	MDK	tr|E9PPJ5|E9PPJ5_HUMAN Midkine (Fragment) OS=Homo sapiens OX=9606 GN=MDK PE=1 SV=1;tr|E9PLM6|E9PLM6_HUMAN Midkine OS=Homo sapiens OX=9606 GN=MDK PE=1 SV=1;sp|P21741|MK_HUMAN Midkine OS=Homo sapiens OX=9606 GN=MDK PE=1 SV=1	3	6	6	6	5	4	3	12	3	3	1	7	-5	5	4	3	3	3	1	5	4	3	3	3	1	41.2	41.2	41.2	14.374	131	131;156;143	0	113.16	35.9	29	19.8	34.4	19.8	7.6	39973000	13485000	8758900
P35580;E7ERA5;A1L2Z2	P35580	60;6;2	45;4;0	42;4;0	Myosin-10	MYH10	sp|P35580|MYH10_HUMAN Myosin-10 OS=Homo sapiens OX=9606 GN=MYH10 PE=1 SV=3	3	60	45	42	32	47	18	97	13	23	11	47	-50	23	36	9	9	15	7	22	34	8	8	14	7	36.6	28.9	27.4	229	1976	1976;187;638	0	323.31	21.9	31.3	9.2	9.1	16	7.6	203630000	51313000	82890000
F8VPF3;F8W1R7;J3KND3;G8JLA2;G3V1V0;B7Z6Z4;P60660;F8VZU9;G3V1Y7;F8W1I5;F8W180;P14649	F8VPF3;F8W1R7;J3KND3;G8JLA2;G3V1V0;B7Z6Z4;P60660;F8VZU9;G3V1Y7;F8W1I5;F8W180;P14649	2;2;2;2;2;2;2;1;1;1;1;1	2;2;2;2;2;2;2;1;1;1;1;1	2;2;2;2;2;2;2;1;1;1;1;1	Myosin light polypeptide 6;Myosin light chain 6B	MYL6;MYL6B	tr|F8VPF3|F8VPF3_HUMAN Myosin light polypeptide 6 (Fragment) OS=Homo sapiens OX=9606 GN=MYL6 PE=1 SV=1;tr|F8W1R7|F8W1R7_HUMAN Myosin light polypeptide 6 OS=Homo sapiens OX=9606 GN=MYL6 PE=1 SV=1;tr|J3KND3|J3KND3_HUMAN Myosin light polypeptide 6 OS=Homo sap	12	2	2	2	0	1	1	2	1	0	0	1	-1	0	1	1	1	0	0	0	1	1	1	0	0	22.3	22.3	22.3	14.436	130	130;145;152;152;161;238;151;103;115;175;196;208	0	16.256	0	12.3	10	12.3	0	0	1923900	0	1049700
F6VRR5;Q9BY77;Q8WUT1;F8WCX5;Q6R954;F8WEE2	F6VRR5;Q9BY77;Q8WUT1;F8WCX5	6;6;3;3;2;2	6;6;3;3;2;2	6;6;3;3;2;2	Polymerase delta-interacting protein 3	POLDIP3	tr|F6VRR5|F6VRR5_HUMAN Polymerase delta-interacting protein 3 OS=Homo sapiens OX=9606 GN=POLDIP3 PE=1 SV=1;sp|Q9BY77|PDIP3_HUMAN Polymerase delta-interacting protein 3 OS=Homo sapiens OX=9606 GN=POLDIP3 PE=1 SV=2;tr|Q8WUT1|Q8WUT1_HUMAN POLDIP3 protein OS=H	6	6	6	6	2	5	3	10	1	0	0	1	-9	2	5	3	1	0	0	2	5	3	1	0	0	22.1	22.1	22.1	48.103	438	438;421;229;281;185;189	0	55.402	8.7	19.2	10	3	0	0	6427100	887050	2543300
P07900	P07900	8	3	3	Heat shock protein HSP 90-alpha	HSP90AA1	sp|P07900|HS90A_HUMAN Heat shock protein HSP 90-alpha OS=Homo sapiens OX=9606 GN=HSP90AA1 PE=1 SV=5	1	8	3	3	1	3	4	8	2	3	2	7	-1	0	1	1	1	0	0	0	1	1	1	0	0	12.4	4.4	4.4	84.659	732	732	0	16.609	1.9	5.7	5.9	2.6	5.1	3.1	3451400	0	2050500
P62750;H7BY10;K7ERT8;A8MUS3;K7EJV9;K7EMA7	P62750;H7BY10;K7ERT8;A8MUS3;K7EJV9;K7EMA7	12;11;11;11;10;8	12;11;11;11;10;8	12;11;11;11;10;8	60S ribosomal protein L23a	RPL23A	sp|P62750|RL23A_HUMAN 60S ribosomal protein L23a OS=Homo sapiens OX=9606 GN=RPL23A PE=1 SV=1;tr|H7BY10|H7BY10_HUMAN 60S ribosomal protein L23a (Fragment) OS=Homo sapiens OX=9606 GN=RPL23A PE=1 SV=1;tr|K7ERT8|K7ERT8_HUMAN 60S ribosomal protein L23a (Fragmen	6	12	12	12	10	10	10	30	8	6	7	21	-9	10	10	10	8	6	7	10	10	10	8	6	7	51.9	51.9	51.9	17.695	156	156;158;175;194;170;70	0	118.16	46.2	49.4	44.2	41	34	38.5	1206900000	285010000	357350000
P10412;Q02539;P22492;P16401	P10412;Q02539	8;4;3;2	1;0;0;0	1;0;0;0	Histone H1.4;Histone H1.1	HIST1H1E;HIST1H1A	sp|P10412|H14_HUMAN Histone H1.4 OS=Homo sapiens OX=9606 GN=HIST1H1E PE=1 SV=2;sp|Q02539|H11_HUMAN Histone H1.1 OS=Homo sapiens OX=9606 GN=HIST1H1A PE=1 SV=3	4	8	1	1	6	7	7	20	6	2	4	12	-8	1	0	1	1	0	0	1	0	1	1	0	0	30.1	7.3	7.3	21.865	219	219;215;207;226	0	14.984	22.8	22.8	26	25.6	11	15.1	1983800	224340	0
Q96EU6;C9J4X5;Q9H160	Q96EU6	3;1;1	3;1;1	3;1;1	Ribosomal RNA processing protein 36 homolog	RRP36	sp|Q96EU6|RRP36_HUMAN Ribosomal RNA processing protein 36 homolog OS=Homo sapiens OX=9606 GN=RRP36 PE=1 SV=1	3	3	3	3	0	2	2	4	1	0	0	1	-3	0	2	2	1	0	0	0	2	2	1	0	0	13.1	13.1	13.1	29.823	259	259;138;280	0	31.592	0	8.9	8.9	4.2	0	0	2496100	0	963770
A0A0G2JIW1;P0DMV9;P0DMV8;V9GZ37;Q53FA3;P34931;P54652	A0A0G2JIW1;P0DMV9;P0DMV8	7;7;7;3;3;3;1	7;7;7;3;3;3;1	4;4;4;1;1;1;0	Heat shock 70 kDa protein 1B;Heat shock 70 kDa protein 1A	HSPA1B;HSPA1A	tr|A0A0G2JIW1|A0A0G2JIW1_HUMAN Heat shock 70 kDa protein 1B OS=Homo sapiens OX=9606 GN=HSPA1B PE=1 SV=1;sp|P0DMV9|HS71B_HUMAN Heat shock 70 kDa protein 1B OS=Homo sapiens OX=9606 GN=HSPA1B PE=1 SV=1;sp|P0DMV8|HS71A_HUMAN Heat shock 70 kDa protein 1A OS=Hom	7	7	7	4	5	5	2	12	1	3	1	5	-7	5	5	2	1	3	1	2	3	1	0	2	0	14	14	7.9	70.108	642	642;641;641;476;641;641;639	0	58.167	10.3	9.2	4.4	2	6.5	2	16062000	4992900	3267200
A8MXP8;Q14257;H0YL43	A8MXP8;Q14257	4;4;1	4;4;1	4;4;1	Reticulocalbin-2	RCN2	tr|A8MXP8|A8MXP8_HUMAN Reticulocalbin-2 OS=Homo sapiens OX=9606 GN=RCN2 PE=1 SV=1;sp|Q14257|RCN2_HUMAN Reticulocalbin-2 OS=Homo sapiens OX=9606 GN=RCN2 PE=1 SV=1	3	4	4	4	1	1	1	3	2	0	0	2	-1	1	1	1	2	0	0	1	1	1	2	0	0	26.9	26.9	26.9	24.796	216	216;317;155	0	27.699	10.6	10.6	5.6	10.6	0	0	2813700	670410	602510
J3QRI7;J3QQQ9;J3QQV1;J3QRC4;P61254;J3KSS0	J3QRI7;J3QQQ9;J3QQV1;J3QRC4;P61254	6;6;6;6;6;2	6;6;6;6;6;2	1;1;1;1;1;1	60S ribosomal protein L26	RPL26	tr|J3QRI7|J3QRI7_HUMAN 60S ribosomal protein L26 (Fragment) OS=Homo sapiens OX=9606 GN=RPL26 PE=4 SV=1;tr|J3QQQ9|J3QQQ9_HUMAN Uncharacterized protein OS=Homo sapiens OX=9606 PE=4 SV=1;tr|J3QQV1|J3QQV1_HUMAN 60S ribosomal protein L26 OS=Homo sapiens OX=9606	6	6	6	1	0	4	5	9	4	2	0	6	-3	0	4	5	4	2	0	0	1	1	1	1	0	32.7	32.7	8.4	12.63	107	107;107;110;135;145;63	0	37.217	0	24.3	31.8	31.8	16.8	0	84405000	0	18993000
K7ELC2;P62841;K7EM56;A0A0B4J2B4;S4R417;K7EQJ5;K7EJ78;S4R456	K7ELC2;P62841;K7EM56;A0A0B4J2B4;S4R417;K7EQJ5;K7EJ78	7;7;6;6;6;6;4;3	7;7;6;6;6;6;4;3	7;7;6;6;6;6;4;3	40S ribosomal protein S15	RPS15	tr|K7ELC2|K7ELC2_HUMAN 40S ribosomal protein S15 OS=Homo sapiens OX=9606 GN=RPS15 PE=1 SV=1;sp|P62841|RS15_HUMAN 40S ribosomal protein S15 OS=Homo sapiens OX=9606 GN=RPS15 PE=1 SV=2;tr|K7EM56|K7EM56_HUMAN 40S ribosomal protein S15 OS=Homo sapiens OX=9606 G	8	7	7	7	4	7	2	13	6	3	1	10	-3	4	7	2	6	3	1	4	7	2	6	3	1	61.8	61.8	61.8	17.723	152	152;145;112;118;135;141;129;68	0	139.66	52.6	61.8	8.6	44.1	44.7	7.9	260620000	128330000	55582000
J3KR24;A0A0A0MSX9;P41252	J3KR24;A0A0A0MSX9;P41252	5;5;5	5;5;5	5;5;5	Isoleucine--tRNA ligase, cytoplasmic	IARS	tr|J3KR24|J3KR24_HUMAN Isoleucine--tRNA ligase, cytoplasmic OS=Homo sapiens OX=9606 GN=IARS PE=1 SV=1;tr|A0A0A0MSX9|A0A0A0MSX9_HUMAN Isoleucine--tRNA ligase, cytoplasmic OS=Homo sapiens OX=9606 GN=IARS PE=1 SV=1;sp|P41252|SYIC_HUMAN Isoleucine--tRNA ligase	3	5	5	5	2	3	1	6	1	1	1	3	-3	2	3	1	1	1	1	2	3	1	1	1	1	4.6	4.6	4.6	131.76	1152	1152;1242;1262	0	45.165	1.6	2.6	1.1	1	1	0.7	8275800	1738100	4037500
U3KQK0;Q99879;Q99877;Q93079;Q5QNW6;P62807;P58876;P57053;O60814;Q99880;Q96A08	U3KQK0;Q99879;Q99877;Q93079;Q5QNW6;P62807;P58876;P57053;O60814;Q99880	5;5;5;5;5;5;5;5;5;4;2	5;5;5;5;5;5;5;5;5;4;2	1;1;1;1;1;1;1;1;1;1;0	Histone H2B;Histone H2B type 1-M;Histone H2B type 1-N;Histone H2B type 1-H;Histone H2B type 2-F;Histone H2B type 1-C/E/F/G/I;Histone H2B type 1-D;Histone H2B type F-S;Histone H2B type 1-K;Histone H2B type 1-L	HIST1H2BN;HIST1H2BM;HIST1H2BH;HIST2H2BF;HIST1H2BC;HIST1H2BD;H2BFS;HIST1H2BK;HIST1H2BL	tr|U3KQK0|U3KQK0_HUMAN Histone H2B OS=Homo sapiens OX=9606 GN=HIST1H2BN PE=1 SV=1;sp|Q99879|H2B1M_HUMAN Histone H2B type 1-M OS=Homo sapiens OX=9606 GN=HIST1H2BM PE=1 SV=3;sp|Q99877|H2B1N_HUMAN Histone H2B type 1-N OS=Homo sapiens OX=9606 GN=HIST1H2BN PE=1	11	5	5	1	2	4	3	9	2	1	0	3	-6	2	4	3	2	1	0	1	1	1	0	0	0	30.1	30.1	6	18.804	166	166;126;126;126;126;126;126;126;126;126;127	0	52.758	15.1	25.9	16.9	15.7	9	0	67515000	13122000	29581000
P68363;P68366;C9JDS9	P68363;P68366	24;17;7	2;2;1	0;0;0	Tubulin alpha-1B chain;Tubulin alpha-4A chain	TUBA1B;TUBA4A	sp|P68363|TBA1B_HUMAN Tubulin alpha-1B chain OS=Homo sapiens OX=9606 GN=TUBA1B PE=1 SV=1;sp|P68366|TBA4A_HUMAN Tubulin alpha-4A chain OS=Homo sapiens OX=9606 GN=TUBA4A PE=1 SV=1	3	24	2	0	15	20	11	46	16	18	15	49	3	2	2	0	1	1	1	0	0	0	0	0	0	73.8	9.1	0	50.151	451	451;448;156	0	85.66	61.6	67.4	42.4	54.1	61	57	21893000	7365300	8820400
I3L0U5;Q6PK04	I3L0U5;Q6PK04	3;3	3;3	3;3	Coiled-coil domain-containing protein 137	CCDC137	tr|I3L0U5|I3L0U5_HUMAN Coiled-coil domain-containing protein 137 (Fragment) OS=Homo sapiens OX=9606 GN=CCDC137 PE=1 SV=1;sp|Q6PK04|CC137_HUMAN Coiled-coil domain-containing protein 137 OS=Homo sapiens OX=9606 GN=CCDC137 PE=1 SV=1	2	3	3	3	3	2	1	6	1	1	0	2	-4	3	2	1	1	1	0	3	2	1	1	1	0	14	14	14	33.524	292	292;289	0	23.699	14	10.6	3.4	4.5	4.5	0	7309000	2531800	1539900
P15880;H0YEN5;E9PQD7;E9PMM9;E9PPT0;I3L404;E9PM36;H3BNG3;H0YE27	P15880;H0YEN5;E9PQD7;E9PMM9;E9PPT0	10;9;7;6;5;4;4;1;1	10;9;7;6;5;4;4;1;1	10;9;7;6;5;4;4;1;1	40S ribosomal protein S2	RPS2	sp|P15880|RS2_HUMAN 40S ribosomal protein S2 OS=Homo sapiens OX=9606 GN=RPS2 PE=1 SV=2;tr|H0YEN5|H0YEN5_HUMAN 40S ribosomal protein S2 (Fragment) OS=Homo sapiens OX=9606 GN=RPS2 PE=1 SV=1;tr|E9PQD7|E9PQD7_HUMAN 40S ribosomal protein S2 OS=Homo sapiens OX=9	9	10	10	10	7	9	7	23	6	5	3	14	-9	7	9	7	6	5	3	7	9	7	6	5	3	34.5	34.5	34.5	31.324	293	293;195;235;218;197;155;209;44;63	0	86.972	25.9	31.7	22.5	20.5	18.4	10.2	152560000	38731000	50617000
P16403	P16403	10	10	3	Histone H1.2	HIST1H1C	sp|P16403|H12_HUMAN Histone H1.2 OS=Homo sapiens OX=9606 GN=HIST1H1C PE=1 SV=2	1	10	10	3	6	9	8	23	5	2	4	11	-12	6	9	8	5	2	4	1	2	2	0	0	0	38.5	38.5	15	21.364	213	213	0	79.126	23.5	36.2	29.1	18.8	11.3	15.5	1425700000	264490000	384010000
P42677;H0YMV8;Q71UM5;C9J1C5;C9JLI6	P42677;H0YMV8;Q71UM5	4;2;2;1;1	4;2;2;1;1	4;2;2;1;1	40S ribosomal protein S27;40S ribosomal protein S27-like	RPS27;RPS27L	sp|P42677|RS27_HUMAN 40S ribosomal protein S27 OS=Homo sapiens OX=9606 GN=RPS27 PE=1 SV=3;tr|H0YMV8|H0YMV8_HUMAN 40S ribosomal protein S27 OS=Homo sapiens OX=9606 GN=RPS27L PE=1 SV=1;sp|Q71UM5|RS27L_HUMAN 40S ribosomal protein S27-like OS=Homo sapiens OX=9	5	4	4	4	3	3	4	10	1	3	1	5	-5	3	3	4	1	3	1	3	3	4	1	3	1	39.3	39.3	39.3	9.461	84	84;100;84;52;97	0	31.183	38.1	29.8	39.3	13.1	38.1	15.5	44563000	8353200	13324000
P46778;G3V1B3;M0R181	P46778	9;4;4	9;4;4	9;4;4	60S ribosomal protein L21	RPL21	sp|P46778|RL21_HUMAN 60S ribosomal protein L21 OS=Homo sapiens OX=9606 GN=RPL21 PE=1 SV=2	3	9	9	9	6	8	4	18	3	2	1	6	-12	6	8	4	3	2	1	6	8	4	3	2	1	46.2	46.2	46.2	18.565	160	160;87;122	0	85.104	33.1	41.2	26.9	19.4	16.2	9.4	619870000	147520000	86087000
J3KQN4;P83881;H0Y5B4;H7BZ11;R4GN19;H7BY91;H0Y3V9	J3KQN4;P83881;H0Y5B4;H7BZ11	11;11;10;10;5;4;4	11;11;10;10;5;4;4	2;2;2;2;0;2;2	60S ribosomal protein L36a	RPL36A;RPL36A-HNRNPH2	tr|J3KQN4|J3KQN4_HUMAN 60S ribosomal protein L36a OS=Homo sapiens OX=9606 GN=RPL36A PE=1 SV=1;sp|P83881|RL36A_HUMAN 60S ribosomal protein L36a OS=Homo sapiens OX=9606 GN=RPL36A PE=1 SV=2;tr|H0Y5B4|H0Y5B4_HUMAN 60S ribosomal protein L36a OS=Homo sapiens OX=	7	11	11	2	6	8	9	23	6	2	2	10	-13	6	8	9	6	2	2	0	2	2	2	1	0	38.7	38.7	7	16.378	142	142;106;112;118;25;70;77	0	133.17	29.6	34.5	31	28.9	13.4	12.7	1283600000	263280000	466310000
Q02878;F8VZ45;U3KQR5;F8VR69;F8VZA3;F8VWR1;F8VU16	Q02878	8;3;3;2;1;1;1	8;3;3;2;1;1;1	8;3;3;2;1;1;1	60S ribosomal protein L6	RPL6	sp|Q02878|RL6_HUMAN 60S ribosomal protein L6 OS=Homo sapiens OX=9606 GN=RPL6 PE=1 SV=3	7	8	8	8	4	6	4	14	3	1	1	5	-9	4	6	4	3	1	1	4	6	4	3	1	1	29.5	29.5	29.5	32.728	288	288;159;160;63;105;118;120	0	84.884	18.8	25.3	12.5	12.8	5.2	4.5	35143000	9108200	9961900
P00403	P00403	3	3	3	Cytochrome c oxidase subunit 2	MT-CO2	sp|P00403|COX2_HUMAN Cytochrome c oxidase subunit 2 OS=Homo sapiens OX=9606 GN=MT-CO2 PE=1 SV=1	1	3	3	3	2	2	0	4	1	1	0	2	-2	2	2	0	1	1	0	2	2	0	1	1	0	17.6	17.6	17.6	25.565	227	227	0	19.543	13.2	13.2	0	4.4	4.4	0	6268600	3754300	1043400
Q9UQE7	Q9UQE7	6	6	6	Structural maintenance of chromosomes protein 3	SMC3	sp|Q9UQE7|SMC3_HUMAN Structural maintenance of chromosomes protein 3 OS=Homo sapiens OX=9606 GN=SMC3 PE=1 SV=2	1	6	6	6	3	0	1	4	2	0	0	2	-2	3	0	1	2	0	0	3	0	1	2	0	0	7.3	7.3	7.3	141.54	1217	1217	0	43.107	4	0	1.3	2	0	0	2944800	2051300	0
I3L2C7;P57678;E7EN12;I3L4M4;I3L4A4;I3L399	I3L2C7;P57678	5;5;1;1;1;1	5;5;1;1;1;1	5;5;1;1;1;1	Gem-associated protein 4	GEMIN4	tr|I3L2C7|I3L2C7_HUMAN Gem-associated protein 4 OS=Homo sapiens OX=9606 GN=GEMIN4 PE=1 SV=1;sp|P57678|GEMI4_HUMAN Gem-associated protein 4 OS=Homo sapiens OX=9606 GN=GEMIN4 PE=1 SV=2	6	5	5	5	3	2	2	7	1	0	0	1	-6	3	2	2	1	0	0	3	2	2	1	0	0	6	6	6	118.82	1047	1047;1058;184;189;271;296	0	30.819	3.8	3.2	2.2	1.4	0	0	11556000	4175900	3148700
P49207	P49207	2	2	2	60S ribosomal protein L34	RPL34	sp|P49207|RL34_HUMAN 60S ribosomal protein L34 OS=Homo sapiens OX=9606 GN=RPL34 PE=1 SV=3	1	2	2	2	0	1	1	2	1	0	0	1	-1	0	1	1	1	0	0	0	1	1	1	0	0	15.4	15.4	15.4	13.293	117	117	0	12.254	0	7.7	7.7	7.7	0	0	3652500	0	1825200
P82921	P82921	3	3	3	28S ribosomal protein S21, mitochondrial	MRPS21	sp|P82921|RT21_HUMAN 28S ribosomal protein S21, mitochondrial OS=Homo sapiens OX=9606 GN=MRPS21 PE=1 SV=3	1	3	3	3	2	2	1	5	0	2	0	2	-3	2	2	1	0	2	0	2	2	1	0	2	0	36.8	36.8	36.8	10.688	87	87	0	33.828	29.9	20.7	16.1	0	29.9	0	7576800	1900600	3584300
Q7Z406;M0QY43;A0A0C4DFM8	Q7Z406;M0QY43	11;7;4	3;2;1	3;2;1	Myosin-14	MYH14	sp|Q7Z406|MYH14_HUMAN Myosin-14 OS=Homo sapiens OX=9606 GN=MYH14 PE=1 SV=2;tr|M0QY43|M0QY43_HUMAN Myosin-14 (Fragment) OS=Homo sapiens OX=9606 GN=MYH14 PE=1 SV=8	3	11	3	3	7	9	6	22	2	3	3	8	-14	0	2	0	0	0	1	0	2	0	0	0	1	6.2	2.3	2.3	227.87	1995	1995;1002;508	0	19.652	3.5	5.6	2.7	1.3	1.3	1.9	1282500	0	987950
P40938	P40938	3	3	3	Replication factor C subunit 3	RFC3	sp|P40938|RFC3_HUMAN Replication factor C subunit 3 OS=Homo sapiens OX=9606 GN=RFC3 PE=1 SV=2	1	3	3	3	2	1	0	3	1	0	1	2	-1	2	1	0	1	0	1	2	1	0	1	0	1	11.2	11.2	11.2	40.556	356	356	0	50.533	7.3	3.9	0	3.9	0	3.9	3755900	2569700	348410
E7ETK0;A0A2R8Y849;A0A087WUS0;A0A2R8YD14;P62847;A0A2R8Y8A0	E7ETK0;A0A2R8Y849;A0A087WUS0;A0A2R8YD14;P62847	4;4;4;4;4;1	4;4;4;4;4;1	4;4;4;4;4;1	40S ribosomal protein S24	RPS24	tr|E7ETK0|E7ETK0_HUMAN 40S ribosomal protein S24 OS=Homo sapiens OX=9606 GN=RPS24 PE=1 SV=1;tr|A0A2R8Y849|A0A2R8Y849_HUMAN 40S ribosomal protein S24 OS=Homo sapiens OX=9606 GN=RPS24 PE=1 SV=1;tr|A0A087WUS0|A0A087WUS0_HUMAN 40S ribosomal protein S24 OS=Homo	6	4	4	4	4	4	4	12	3	3	0	6	-6	4	4	4	3	3	0	4	4	4	3	3	0	26.7	26.7	26.7	15.197	131	131;131;132;165;133;90	0	41.816	26.7	26.7	26.7	20.6	20.6	0	77332000	33940000	18097000
M0R3D6;M0R1A7;Q02543;M0R117;M0R0P7	M0R3D6;M0R1A7;Q02543;M0R117;M0R0P7	9;9;9;8;6	9;9;9;8;6	9;9;9;8;6	60S ribosomal protein L18a	RPL18A	tr|M0R3D6|M0R3D6_HUMAN 60S ribosomal protein L18a (Fragment) OS=Homo sapiens OX=9606 GN=RPL18A PE=1 SV=1;tr|M0R1A7|M0R1A7_HUMAN 60S ribosomal protein L18a OS=Homo sapiens OX=9606 GN=RPL18A PE=1 SV=1;sp|Q02543|RL18A_HUMAN 60S ribosomal protein L18a OS=Homo	5	9	9	9	7	8	5	20	2	2	1	5	-15	7	8	5	2	2	1	7	8	5	2	2	1	56.7	56.7	56.7	16.714	141	141;147;176;154;137	0	63.709	51.1	51.1	36.2	16.3	16.3	5	116220000	19506000	47008000
P62805	P62805	7	7	7	Histone H4	HIST1H4A	sp|P62805|H4_HUMAN Histone H4 OS=Homo sapiens OX=9606 GN=HIST1H4A PE=1 SV=2	1	7	7	7	4	6	3	13	5	4	3	12	-1	4	6	3	5	4	3	4	6	3	5	4	3	51.5	51.5	51.5	11.367	103	103	0	62.5	30.1	47.6	27.2	42.7	43.7	27.2	381640000	87562000	178630000
P19474;H0YDP8	P19474	4;1	4;1	4;1	E3 ubiquitin-protein ligase TRIM21	TRIM21	sp|P19474|RO52_HUMAN E3 ubiquitin-protein ligase TRIM21 OS=Homo sapiens OX=9606 GN=TRIM21 PE=1 SV=1	2	4	4	4	3	0	3	6	0	0	1	1	-5	3	0	3	0	0	1	3	0	3	0	0	1	9.1	9.1	9.1	54.169	475	475;90	0	25.503	6.9	0	6.9	0	0	2.1	5020700	1841100	0
I3L1L3;Q9BQG0	I3L1L3;Q9BQG0	2;2	2;2	2;2	Myb-binding protein 1A	MYBBP1A	tr|I3L1L3|I3L1L3_HUMAN Myb-binding protein 1A (Fragment) OS=Homo sapiens OX=9606 GN=MYBBP1A PE=1 SV=1;sp|Q9BQG0|MBB1A_HUMAN Myb-binding protein 1A OS=Homo sapiens OX=9606 GN=MYBBP1A PE=1 SV=2	2	2	2	2	1	1	0	2	1	0	0	1	-1	1	1	0	1	0	0	1	1	0	1	0	0	2.3	2.3	2.3	140.13	1252	1252;1328	0	11.798	0.9	1.4	0	1.4	0	0	1240200	525770	447670
Q3ZCM7;A0A075B736;Q5SQY0	Q3ZCM7;A0A075B736;Q5SQY0	10;9;9	2;2;2	2;2;2	Tubulin beta-8 chain	TUBB8	sp|Q3ZCM7|TBB8_HUMAN Tubulin beta-8 chain OS=Homo sapiens OX=9606 GN=TUBB8 PE=1 SV=2;tr|A0A075B736|A0A075B736_HUMAN Tubulin beta chain OS=Homo sapiens OX=9606 GN=TUBB8 PE=1 SV=1;tr|Q5SQY0|Q5SQY0_HUMAN Tubulin beta chain OS=Homo sapiens OX=9606 GN=TUBB8 PE=	3	10	2	2	8	10	7	25	6	7	8	21	-4	2	2	0	1	1	1	2	2	0	1	1	1	24.5	7.4	7.4	49.775	444	444;407;410	0	33.685	19.4	24.5	14	18.5	19.1	21.2	28278000	9406600	12932000
P68133;P68032;P63267;P62736;A6NL76;F8WB63;B8ZZJ2;C9JFL5;F6UVQ4;F6QUT6	P68133;P68032;P63267;P62736;A6NL76;F8WB63;B8ZZJ2;C9JFL5;F6UVQ4;F6QUT6	9;9;8;8;7;5;5;5;5;5	1;1;1;1;1;1;1;1;1;1	1;1;1;1;1;1;1;1;1;1	Actin, alpha skeletal muscle;Actin, alpha cardiac muscle 1;Actin, gamma-enteric smooth muscle;Actin, aortic smooth muscle	ACTA1;ACTC1;ACTG2;ACTA2	sp|P68133|ACTS_HUMAN Actin, alpha skeletal muscle OS=Homo sapiens OX=9606 GN=ACTA1 PE=1 SV=1;sp|P68032|ACTC_HUMAN Actin, alpha cardiac muscle 1 OS=Homo sapiens OX=9606 GN=ACTC1 PE=1 SV=1;sp|P63267|ACTH_HUMAN Actin, gamma-enteric smooth muscle OS=Homo sapie	10	9	1	1	8	9	6	23	5	7	6	18	-5	1	1	1	0	0	1	1	1	1	0	0	1	27.3	4.2	4.2	42.051	377	377;377;376;377;254;105;119;144;151;151	0	28.123	24.9	27.3	18	13.5	20.2	18.6	216840000	8345000	116480000
P62241;Q5JR95	P62241;Q5JR95	8;7	8;7	8;7	40S ribosomal protein S8	RPS8	sp|P62241|RS8_HUMAN 40S ribosomal protein S8 OS=Homo sapiens OX=9606 GN=RPS8 PE=1 SV=2;tr|Q5JR95|Q5JR95_HUMAN 40S ribosomal protein S8 OS=Homo sapiens OX=9606 GN=RPS8 PE=1 SV=1	2	8	8	8	6	7	6	19	2	3	5	10	-9	6	7	6	2	3	5	6	7	6	2	3	5	43.3	43.3	43.3	24.205	208	208;188	0	122.38	28.8	39.9	28.8	8.2	14.4	25	99231000	22483000	28722000
P04264	P04264	39	39	34	Keratin, type II cytoskeletal 1	KRT1	sp|P04264|K2C1_HUMAN Keratin, type II cytoskeletal 1 OS=Homo sapiens OX=9606 GN=KRT1 PE=1 SV=6	1	39	39	34	26	31	22	79	17	17	14	48	-31	26	31	22	17	17	14	23	27	19	13	13	11	64.8	64.8	60.1	66.038	644	644	0	323.31	48.4	48.8	33.7	38.8	23.9	21.3	1742900000	396090000	764080000
A0A0A0MS08;P01857;A0A0A0MS07;A0A286YES1;P01860	A0A0A0MS08;P01857;A0A0A0MS07	7;7;5;3;3	7;7;5;3;3	5;5;4;1;1	Ig gamma-1 chain C region	IGHG1	tr|A0A0A0MS08|A0A0A0MS08_HUMAN Immunoglobulin heavy constant gamma 1 (Fragment) OS=Homo sapiens OX=9606 GN=IGHG1 PE=1 SV=1;sp|P01857|IGHG1_HUMAN Immunoglobulin heavy constant gamma 1 OS=Homo sapiens OX=9606 GN=IGHG1 PE=1 SV=1;tr|A0A0A0MS07|A0A0A0MS07_HUMAN	5	7	7	5	6	6	2	14	2	1	1	4	-10	6	6	2	2	1	1	4	4	2	2	1	0	27.1	27.1	21.3	43.911	399	399;330;295;446;377	0	57.186	23.6	20.6	7.8	8.3	3	1.8	29373000	9459000	9591400
P08574	P08574	1	1	1	Cytochrome c1, heme protein, mitochondrial	CYC1	sp|P08574|CY1_HUMAN Cytochrome c1, heme protein, mitochondrial OS=Homo sapiens OX=9606 GN=CYC1 PE=1 SV=3	1	1	1	1	1	1	0	2	1	0	0	1	-1	1	1	0	1	0	0	1	1	0	1	0	0	7.4	7.4	7.4	35.422	325	325	0	8.1207	7.4	7.4	0	7.4	0	0	1351300	490730	598000
P07814;V9GYZ6;V9GZ76	P07814;V9GYZ6	13;9;2	13;9;2	13;9;2	Bifunctional glutamate/proline--tRNA ligase;Glutamate--tRNA ligase;Proline--tRNA ligase	EPRS	sp|P07814|SYEP_HUMAN Bifunctional glutamate/proline--tRNA ligase OS=Homo sapiens OX=9606 GN=EPRS PE=1 SV=5;tr|V9GYZ6|V9GYZ6_HUMAN Bifunctional glutamate/proline--tRNA ligase (Fragment) OS=Homo sapiens OX=9606 GN=EPRS PE=1 SV=1	3	13	13	13	6	7	2	15	2	1	0	3	-12	6	7	2	2	1	0	6	7	2	2	1	0	12.2	12.2	12.2	170.59	1512	1512;968;194	0	123.61	5.9	6.2	2.1	2.3	0.5	0	15801000	5920600	5382500
Q6P2Q9;I3L3Z8;I3L0J9	Q6P2Q9	8;2;1	8;2;1	8;2;1	Pre-mRNA-processing-splicing factor 8	PRPF8	sp|Q6P2Q9|PRP8_HUMAN Pre-mRNA-processing-splicing factor 8 OS=Homo sapiens OX=9606 GN=PRPF8 PE=1 SV=2	3	8	8	8	4	3	4	11	1	0	0	1	-10	4	3	4	1	0	0	4	3	4	1	0	0	4.5	4.5	4.5	273.6	2335	2335;250;1012	0	66.311	2.4	1.6	2	0.9	0	0	6327700	2366900	1267300
P14868;H7BZ35;C9J7S3;C9JLC1;C9JQM9;H7C278	P14868;H7BZ35	6;3;2;2;1;1	6;3;2;2;1;1	6;3;2;2;1;1	Aspartate--tRNA ligase, cytoplasmic	DARS	sp|P14868|SYDC_HUMAN Aspartate--tRNA ligase, cytoplasmic OS=Homo sapiens OX=9606 GN=DARS PE=1 SV=2;tr|H7BZ35|H7BZ35_HUMAN Aspartate--tRNA ligase, cytoplasmic (Fragment) OS=Homo sapiens OX=9606 GN=DARS PE=1 SV=1	6	6	6	6	3	2	1	6	1	2	0	3	-3	3	2	1	1	2	0	3	2	1	1	2	0	16.2	16.2	16.2	57.136	501	501;188;175;182;135;179	0	38.991	8.6	4.8	2	3	6.2	0	7785200	3530100	1373600
Q969Q0	Q969Q0	11	2	2	60S ribosomal protein L36a-like	RPL36AL	sp|Q969Q0|RL36L_HUMAN 60S ribosomal protein L36a-like OS=Homo sapiens OX=9606 GN=RPL36AL PE=1 SV=3	1	11	2	2	7	8	8	23	6	2	2	10	-13	1	2	1	2	1	0	1	2	1	2	1	0	51.9	9.4	9.4	12.469	106	106	0	14.136	47.2	46.2	41.5	38.7	16	17	43075000	4567700	24961000
P62424;Q5T8U3;Q5T8U2	P62424;Q5T8U3	5;4;2	5;4;2	5;4;2	60S ribosomal protein L7a	RPL7A	sp|P62424|RL7A_HUMAN 60S ribosomal protein L7a OS=Homo sapiens OX=9606 GN=RPL7A PE=1 SV=2;tr|Q5T8U3|Q5T8U3_HUMAN 60S ribosomal protein L7a (Fragment) OS=Homo sapiens OX=9606 GN=RPL7A PE=1 SV=1	3	5	5	5	4	4	4	12	1	1	1	3	-9	4	4	4	1	1	1	4	4	4	1	1	1	25.9	25.9	25.9	29.995	266	266;191;151	0	47.623	18.4	18.4	19.9	4.1	4.1	4.1	39528000	9434800	8814500
A0A087WXM6;J3QQT2;J3KRX5;A0A0A6YYL6;P18621;J3KRB3;A0A087WWH0;J3QS96;J3QLC8;A0A0A0MRF8;A0A087WY81;J3KSJ0	A0A087WXM6;J3QQT2;J3KRX5;A0A0A6YYL6;P18621;J3KRB3;A0A087WWH0;J3QS96;J3QLC8;A0A0A0MRF8;A0A087WY81	6;6;6;6;6;5;5;5;5;5;3;1	6;6;6;6;6;5;5;5;5;5;3;1	6;6;6;6;6;5;5;5;5;5;3;1	60S ribosomal protein L17	RPL17;RPL17-C18orf32	tr|A0A087WXM6|A0A087WXM6_HUMAN 60S ribosomal protein L17 (Fragment) OS=Homo sapiens OX=9606 GN=RPL17 PE=3 SV=1;tr|J3QQT2|J3QQT2_HUMAN 60S ribosomal protein L17 (Fragment) OS=Homo sapiens OX=9606 GN=RPL17 PE=3 SV=1;tr|J3KRX5|J3KRX5_HUMAN 60S ribosomal prote	12	6	6	6	5	5	6	16	2	2	3	7	-9	5	5	6	2	2	3	5	5	6	2	2	3	35.5	35.5	35.5	19.586	169	169;171;174;228;184;129;131;138;174;190;97;56	0	76.513	30.2	30.2	35.5	14.2	14.2	20.1	148930000	37273000	38949000
O00488;A9J4F5	O00488;A9J4F5	3;2	3;2	3;2	Zinc finger protein 593	ZNF593	sp|O00488|ZN593_HUMAN Zinc finger protein 593 OS=Homo sapiens OX=9606 GN=ZNF593 PE=1 SV=2;tr|A9J4F5|A9J4F5_HUMAN Zinc finger protein 593 OS=Homo sapiens OX=9606 GN=ZNF593 PE=1 SV=1	2	3	3	3	2	3	2	7	0	1	1	2	-5	2	3	2	0	1	1	2	3	2	0	1	1	32.1	32.1	32.1	15.199	134	134;156	0	27.634	25.4	32.1	25.4	0	14.9	14.9	14588000	5463300	3504900
Q92973;E7EW37	Q92973;E7EW37	2;1	2;1	2;1	Transportin-1	TNPO1	sp|Q92973|TNPO1_HUMAN Transportin-1 OS=Homo sapiens OX=9606 GN=TNPO1 PE=1 SV=2;tr|E7EW37|E7EW37_HUMAN Transportin-1 OS=Homo sapiens OX=9606 GN=TNPO1 PE=1 SV=1	2	2	2	2	1	1	0	2	1	1	0	2	0	1	1	0	1	1	0	1	1	0	1	1	0	2.8	2.8	2.8	102.35	898	898;136	0	13.197	1.6	1.6	0	1.2	1.6	0	23718000	16960000	2539500
O60942	O60942	1	1	1	mRNA-capping enzyme;Polynucleotide 5-triphosphatase;mRNA guanylyltransferase	RNGTT	sp|O60942|MCE1_HUMAN mRNA-capping enzyme OS=Homo sapiens OX=9606 GN=RNGTT PE=1 SV=1	1	1	1	1	1	1	0	2	1	0	0	1	-1	1	1	0	1	0	0	1	1	0	1	0	0	2	2	2	68.556	597	597	0.0055556	6.1738	2	2	0	2	0	0	5010000	3411400	709300
P36578;H3BM89;H3BTP7;H3BU31	P36578;H3BM89	12;8;5;5	12;8;5;5	12;8;5;5	60S ribosomal protein L4	RPL4	sp|P36578|RL4_HUMAN 60S ribosomal protein L4 OS=Homo sapiens OX=9606 GN=RPL4 PE=1 SV=5;tr|H3BM89|H3BM89_HUMAN 60S ribosomal protein L4 OS=Homo sapiens OX=9606 GN=RPL4 PE=1 SV=1	4	12	12	12	10	11	8	29	4	3	1	8	-21	10	11	8	4	3	1	10	11	8	4	3	1	35.6	35.6	35.6	47.697	427	427;333;170;171	0	100.78	30.2	32.3	21.8	9.4	10.3	2.6	96188000	16419000	44072000
P46776;E9PJD9;E9PLL6;E9PLX7	P46776;E9PJD9;E9PLL6	6;5;5;2	6;5;5;2	6;5;5;2	60S ribosomal protein L27a	RPL27A	sp|P46776|RL27A_HUMAN 60S ribosomal protein L27a OS=Homo sapiens OX=9606 GN=RPL27A PE=1 SV=2;tr|E9PJD9|E9PJD9_HUMAN 60S ribosomal protein L27a OS=Homo sapiens OX=9606 GN=RPL27A PE=1 SV=1;tr|E9PLL6|E9PLL6_HUMAN 60S ribosomal protein L27a OS=Homo sapiens OX=	4	6	6	6	5	6	6	17	3	4	3	10	-7	5	6	6	3	4	3	5	6	6	3	4	3	35.1	35.1	35.1	16.561	148	148;91;108;113	0	75.13	28.4	35.1	35.1	16.2	21.6	16.2	525490000	134940000	182720000
E9PKE3;P11142;E9PQQ4;E9PQK7;E9PK54;E9PLF4;E9PNE6;E9PN25;E9PPY6;E9PI65;E9PM13;E9PS65;E9PN89;A8K7Q2	E9PKE3;P11142;E9PQQ4;E9PQK7;E9PK54;E9PLF4;E9PNE6;E9PN25;E9PPY6;E9PI65	4;4;3;3;3;3;3;2;2;2;1;1;1;1	3;3;2;2;2;2;2;1;1;1;1;1;1;1	3;3;2;2;2;2;2;1;1;1;1;1;1;1	Heat shock cognate 71 kDa protein	HSPA8	tr|E9PKE3|E9PKE3_HUMAN Heat shock cognate 71 kDa protein OS=Homo sapiens OX=9606 GN=HSPA8 PE=1 SV=1;sp|P11142|HSP7C_HUMAN Heat shock cognate 71 kDa protein OS=Homo sapiens OX=9606 GN=HSPA8 PE=1 SV=1;tr|E9PQQ4|E9PQQ4_HUMAN Heat shock cognate 71 kDa protein	14	4	3	3	3	3	2	8	1	2	1	4	-4	2	2	1	0	1	0	2	2	1	0	1	0	8.1	6.1	6.1	68.805	627	627;646;171;178;183;187;500;132;137;168;150;223;312;410	0	37.8	5.7	6.2	4.5	2.1	4.5	2.1	5232300	2727000	1348200
D3YTB1;F8W727;P62910;D3YTI8	D3YTB1;F8W727;P62910	6;6;6;1	6;6;6;1	6;6;6;1	60S ribosomal protein L32	RPL32	tr|D3YTB1|D3YTB1_HUMAN 60S ribosomal protein L32 (Fragment) OS=Homo sapiens OX=9606 GN=RPL32 PE=1 SV=1;tr|F8W727|F8W727_HUMAN 60S ribosomal protein L32 OS=Homo sapiens OX=9606 GN=RPL32 PE=1 SV=1;sp|P62910|RL32_HUMAN 60S ribosomal protein L32 OS=Homo sapien	4	6	6	6	5	6	6	17	2	3	4	9	-8	5	6	6	2	3	4	5	6	6	2	3	4	42.1	42.1	42.1	15.616	133	133;153;135;62	0	118.21	34.6	42.1	42.1	15	25.6	33.1	245210000	59884000	96989000
Q9Y3C1;D6RIC3;A0A0C4DGU5;A0A087X2G6;D6RC60;A0A087WU10	Q9Y3C1;D6RIC3;A0A0C4DGU5;A0A087X2G6	10;7;7;7;4;1	10;7;7;7;4;1	10;7;7;7;4;1	Nucleolar protein 16	NOP16	sp|Q9Y3C1|NOP16_HUMAN Nucleolar protein 16 OS=Homo sapiens OX=9606 GN=NOP16 PE=1 SV=2;tr|D6RIC3|D6RIC3_HUMAN Nucleolar protein 16 OS=Homo sapiens OX=9606 GN=NOP16 PE=1 SV=1;tr|A0A0C4DGU5|A0A0C4DGU5_HUMAN Nucleolar protein 16 OS=Homo sapiens OX=9606 GN=NOP1	6	10	10	10	6	7	5	18	3	1	0	4	-14	6	7	5	3	1	0	6	7	5	3	1	0	49.4	49.4	49.4	21.188	178	178;150;231;237;95;70	0	94.548	33.7	40.4	28.7	18.5	8.4	0	57307000	18618000	24430000
C9JXB8;C9JNW5;P83731	C9JXB8;C9JNW5;P83731	3;3;3	3;3;3	3;3;3	60S ribosomal protein L24	RPL24	tr|C9JXB8|C9JXB8_HUMAN 60S ribosomal protein L24 OS=Homo sapiens OX=9606 GN=RPL24 PE=1 SV=1;tr|C9JNW5|C9JNW5_HUMAN 60S ribosomal protein L24 OS=Homo sapiens OX=9606 GN=RPL24 PE=1 SV=1;sp|P83731|RL24_HUMAN 60S ribosomal protein L24 OS=Homo sapiens OX=9606 G	3	3	3	3	3	3	2	8	0	1	2	3	-5	3	3	2	0	1	2	3	3	2	0	1	2	25.6	25.6	25.6	14.369	121	121;150;157	0	24.811	25.6	25.6	17.4	0	10.7	17.4	124210000	34670000	48976000
E7EPB3;P50914	E7EPB3;P50914	3;3	3;3	3;3	60S ribosomal protein L14	RPL14	tr|E7EPB3|E7EPB3_HUMAN 60S ribosomal protein L14 OS=Homo sapiens OX=9606 GN=RPL14 PE=1 SV=1;sp|P50914|RL14_HUMAN 60S ribosomal protein L14 OS=Homo sapiens OX=9606 GN=RPL14 PE=1 SV=4	2	3	3	3	3	3	2	8	1	0	0	1	-7	3	3	2	1	0	0	3	3	2	1	0	0	26.6	26.6	26.6	14.558	124	124;215	0	28.198	26.6	26.6	18.5	8.9	0	0	19028000	5309600	8917200
H0YHA7;J3QQ67;Q07020;F8VUA6;G3V203;F8VYV2;A0A075B7A0	H0YHA7;J3QQ67;Q07020;F8VUA6;G3V203;F8VYV2	4;4;4;3;3;2;1	4;4;4;3;3;2;1	4;4;4;3;3;2;1	60S ribosomal protein L18	RPL18	tr|H0YHA7|H0YHA7_HUMAN 60S ribosomal protein L18 (Fragment) OS=Homo sapiens OX=9606 GN=RPL18 PE=1 SV=1;tr|J3QQ67|J3QQ67_HUMAN 60S ribosomal protein L18 (Fragment) OS=Homo sapiens OX=9606 GN=RPL18 PE=1 SV=1;sp|Q07020|RL18_HUMAN 60S ribosomal protein L18 OS=	7	4	4	4	3	3	0	6	0	1	0	1	-5	3	3	0	0	1	0	3	3	0	0	1	0	29.3	29.3	29.3	18.863	167	167;190;188;130;164;133;138	0	33.983	21	22.8	0	0	6.6	0	12531000	3369700	7215600
P04259;P48668;P02538	P04259;P48668;P02538	18;17;17	5;5;5	4;4;4	Keratin, type II cytoskeletal 6B;Keratin, type II cytoskeletal 6C;Keratin, type II cytoskeletal 6A	KRT6B;KRT6C;KRT6A	sp|P04259|K2C6B_HUMAN Keratin, type II cytoskeletal 6B OS=Homo sapiens OX=9606 GN=KRT6B PE=1 SV=5;sp|P48668|K2C6C_HUMAN Keratin, type II cytoskeletal 6C OS=Homo sapiens OX=9606 GN=KRT6C PE=1 SV=3;sp|P02538|K2C6A_HUMAN Keratin, type II cytoskeletal 6A OS=Ho	3	18	5	4	8	15	8	31	4	7	4	15	-16	0	5	0	0	2	0	0	4	0	0	1	0	30.1	10.8	8.9	60.066	564	564;564;564	0	40.455	14.2	27.1	11.2	6.4	12.2	6	9347000	0	7900600
P62318;H3BT13	P62318	3;1	3;1	3;1	Small nuclear ribonucleoprotein Sm D3	SNRPD3	sp|P62318|SMD3_HUMAN Small nuclear ribonucleoprotein Sm D3 OS=Homo sapiens OX=9606 GN=SNRPD3 PE=1 SV=1	2	3	3	3	3	3	0	6	1	1	0	2	-4	3	3	0	1	1	0	3	3	0	1	1	0	31.7	31.7	31.7	13.916	126	126;62	0	64.84	31.7	31.7	0	7.9	7.9	0	23947000	9843500	10494000
P61353;K7ELC7;K7EQQ9;K7ERY7	P61353;K7ELC7	4;3;1;1	4;3;1;1	4;3;1;1	60S ribosomal protein L27	RPL27	sp|P61353|RL27_HUMAN 60S ribosomal protein L27 OS=Homo sapiens OX=9606 GN=RPL27 PE=1 SV=2;tr|K7ELC7|K7ELC7_HUMAN 60S ribosomal protein L27 (Fragment) OS=Homo sapiens OX=9606 GN=RPL27 PE=1 SV=1	4	4	4	4	4	3	2	9	0	2	1	3	-6	4	3	2	0	2	1	4	3	2	0	2	1	36	36	36	15.798	136	136;144;38;40	0	27.336	36	30.1	23.5	0	22.1	6.6	29797000	5823500	7114800
Q9NU22;Q5T795	Q9NU22	12;5	12;5	12;5	Midasin	MDN1	sp|Q9NU22|MDN1_HUMAN Midasin OS=Homo sapiens OX=9606 GN=MDN1 PE=1 SV=2	2	12	12	12	6	5	0	11	3	0	0	3	-8	6	5	0	3	0	0	6	5	0	3	0	0	3	3	3	632.81	5596	5596;1181	0	77.747	1.6	1.6	0	0.6	0	0	7034500	2958500	3034800
P60709;A0A2R8Y793;G5E9R0;E7EVS6;A0A2R8YGF8;C9JUM1;C9JZR7;Q6S8J3;C9JTX5;A0A2R8YEA7;A5A3E0;P0CG38;Q9BYX7;Q562R1;P0CG39;F8WCH0;A0A2R8YFE2	P60709;A0A2R8Y793	17;15;7;7;7;6;6;6;5;5;5;4;3;3;3;2;2	1;1;1;1;1;1;1;0;1;0;0;0;0;0;0;0;0	1;1;1;1;1;1;1;0;1;0;0;0;0;0;0;0;0	Actin, cytoplasmic 1;Actin, cytoplasmic 1, N-terminally processed	ACTB	sp|P60709|ACTB_HUMAN Actin, cytoplasmic 1 OS=Homo sapiens OX=9606 GN=ACTB PE=1 SV=1;tr|A0A2R8Y793|A0A2R8Y793_HUMAN Actin, cytoplasmic 1 (Fragment) OS=Homo sapiens OX=9606 GN=ACTB PE=1 SV=1	17	17	1	1	15	17	8	40	11	13	9	33	-7	1	1	0	1	0	0	1	1	0	1	0	0	66.1	4.5	4.5	41.736	375	375;309;125;163;165;96;102;1075;80;157;1075;1075;375;376;1038;52;79	0	33.362	61.1	66.1	28.3	43.7	52.8	36.3	2833800	1026600	1390700
P35527;K7EQQ3;Q99456	P35527;K7EQQ3	29;16;1	28;16;0	28;16;0	Keratin, type I cytoskeletal 9	KRT9	sp|P35527|K1C9_HUMAN Keratin, type I cytoskeletal 9 OS=Homo sapiens OX=9606 GN=KRT9 PE=1 SV=3;tr|K7EQQ3|K7EQQ3_HUMAN Keratin, type I cytoskeletal 9 OS=Homo sapiens OX=9606 GN=KRT9 PE=1 SV=1	3	29	28	28	20	26	14	60	7	11	6	24	-36	19	25	13	7	11	6	19	25	13	7	11	6	55.7	55.7	55.7	62.064	623	623;390;494	0	323.31	36.9	50.4	26.6	21.2	29.5	13.3	568640000	129870000	302960000
REV__Q6GYQ0;REV__A0A1B0GUI1	REV__Q6GYQ0;REV__A0A1B0GUI1	1;1	1;1	1;1			sp|Q6GYQ0|RGPA1_HUMAN Ral GTPase-activating protein subunit alpha-1 OS=Homo sapiens OX=9606 GN=RALGAPA1 PE=1 SV=1;tr|A0A1B0GUI1|A0A1B0GUI1_HUMAN Ral GTPase-activating protein subunit alpha-1 OS=Homo sapiens OX=9606 GN=RALGAPA1 PE=1 SV=1	2	1	1	1	1	0	0	1	0	1	0	1	0	1	0	0	0	1	0	1	0	0	0	1	0	0	0	0	229.83	2036	2036;2495	0.0019417	6.5089	0	0	0	0	0	0	5743000	4920900	0
P13647;H0YI76;F8W0C6;O95678;H0YIN9;F8VUG2;F8W1U3;P05787;F8VV57;F8VP67;H0YIC5;P08729;Q8N1N4;Q9NSB2;U3KPR1;H0YHD9;F8VU69;B4DIR1;K7ELP4;K7EJU1;F8VS61;K7EKH9;A0A1X7SCE1;A0A087X106;Q8IWY7;O43790;P78385;Q14533;P78386	P13647	21;9;8;8;7;4;4;4;3;2;2;2;2;2;1;1;1;1;1;1;1;1;1;1;1;1;1;1;1	13;5;4;1;5;0;0;0;3;0;0;0;0;0;0;0;1;0;0;0;0;0;0;0;0;0;0;0;0	10;5;1;0;4;0;0;0;3;0;0;0;0;0;0;0;1;0;0;0;0;0;0;0;0;0;0;0;0	Keratin, type II cytoskeletal 5	KRT5	sp|P13647|K2C5_HUMAN Keratin, type II cytoskeletal 5 OS=Homo sapiens OX=9606 GN=KRT5 PE=1 SV=3	29	21	13	10	12	16	11	39	3	6	5	14	-25	9	10	5	1	4	2	6	8	5	1	3	2	33.7	24.2	18.5	62.378	590	590;201;178;551;196;273;289;483;132;113;285;469;520;600;143;143;147;179;189;248;248;261;334;484;1649;486;493;505;507	0	107.48	21.2	26.8	16.3	4.6	9.8	7.3	65859000	11434000	36400000
P35908;Q7Z794;H0YID6;P19013	P35908	32;3;2;2	29;1;2;2	21;0;0;0	Keratin, type II cytoskeletal 2 epidermal	KRT2	sp|P35908|K22E_HUMAN Keratin, type II cytoskeletal 2 epidermal OS=Homo sapiens OX=9606 GN=KRT2 PE=1 SV=2	4	32	29	21	20	24	19	63	7	10	7	24	-39	18	22	18	5	8	6	14	17	11	3	6	4	57	53.8	43.5	65.432	639	639;578;119;534	0	323.31	42.3	46.2	35.1	11.3	16.9	12.8	325350000	69879000	151580000
P26373;J3QSB4;H3BTH3	P26373;J3QSB4	9;7;3	9;7;3	9;7;3	60S ribosomal protein L13	RPL13	sp|P26373|RL13_HUMAN 60S ribosomal protein L13 OS=Homo sapiens OX=9606 GN=RPL13 PE=1 SV=4;tr|J3QSB4|J3QSB4_HUMAN 60S ribosomal protein L13 (Fragment) OS=Homo sapiens OX=9606 GN=RPL13 PE=1 SV=1	3	9	9	9	6	8	7	21	4	5	4	13	-8	6	8	7	4	5	4	6	8	7	4	5	4	39.8	39.8	39.8	24.261	211	211;126;63	0	86.189	24.6	34.6	34.6	19.4	24.2	19.9	1113500000	254380000	396380000
Q6DKI1;R4GMU7	Q6DKI1;R4GMU7	3;2	3;2	3;2	60S ribosomal protein L7-like 1	RPL7L1	sp|Q6DKI1|RL7L_HUMAN 60S ribosomal protein L7-like 1 OS=Homo sapiens OX=9606 GN=RPL7L1 PE=1 SV=1;tr|R4GMU7|R4GMU7_HUMAN 60S ribosomal protein L7-like 1 (Fragment) OS=Homo sapiens OX=9606 GN=RPL7L1 PE=1 SV=2	2	3	3	3	1	2	1	4	1	1	0	2	-2	1	2	1	1	1	0	1	2	1	1	1	0	16.3	16.3	16.3	28.661	246	246;198	0	20.167	7.3	13	3.3	7.3	7.3	0	17619000	5259500	9462100
Q9NVI7	Q9NVI7	27	27	1	ATPase family AAA domain-containing protein 3A	ATAD3A	sp|Q9NVI7|ATD3A_HUMAN ATPase family AAA domain-containing protein 3A OS=Homo sapiens OX=9606 GN=ATAD3A PE=1 SV=2	1	27	27	1	14	25	15	54	7	7	9	23	-31	14	25	15	7	7	9	1	1	0	1	1	0	47.8	47.8	1.3	71.368	634	634	0	323.31	27	46.2	25.6	10.9	12	15.3	503460000	126640000	227340000
P18077;C9K025;F8WBS5;F8WB72	P18077;C9K025;F8WBS5;F8WB72	5;4;3;3	5;4;3;3	5;4;3;3	60S ribosomal protein L35a	RPL35A	sp|P18077|RL35A_HUMAN 60S ribosomal protein L35a OS=Homo sapiens OX=9606 GN=RPL35A PE=1 SV=2;tr|C9K025|C9K025_HUMAN 60S ribosomal protein L35a (Fragment) OS=Homo sapiens OX=9606 GN=RPL35A PE=1 SV=1;tr|F8WBS5|F8WBS5_HUMAN 60S ribosomal protein L35a OS=Homo	4	5	5	5	2	4	2	8	2	2	1	5	-3	2	4	2	2	2	1	2	4	2	2	2	1	38.2	38.2	38.2	12.538	110	110;94;55;57	0	34.617	14.5	31.8	14.5	17.3	14.5	8.2	21500000	4572200	9521000
Q4VCS5;E7ERM3;A6NP16;Q8IY63	Q4VCS5;E7ERM3;A6NP16	38;26;22;2	38;26;22;2	38;26;22;2	Angiomotin	AMOT	sp|Q4VCS5|AMOT_HUMAN Angiomotin OS=Homo sapiens OX=9606 GN=AMOT PE=1 SV=1;tr|E7ERM3|E7ERM3_HUMAN Angiomotin OS=Homo sapiens OX=9606 GN=AMOT PE=1 SV=1;tr|A6NP16|A6NP16_HUMAN Angiomotin OS=Homo sapiens OX=9606 GN=AMOT PE=1 SV=1	4	38	38	38	20	23	25	68	7	5	5	17	-51	20	23	25	7	5	5	20	23	25	7	5	5	45.9	45.9	45.9	118.08	1084	1084;852;597;956	0	323.31	28.8	31.5	27.1	9.1	7	6.8	195760000	46786000	68920000
P13645;Q7Z3Y7;K7EMD9;Q7Z3Z0;Q7Z3Y8;Q7Z3Y9;Q2M2I5	P13645	31;3;2;2;2;1;1	31;3;2;2;2;1;1	27;2;0;1;1;0;0	Keratin, type I cytoskeletal 10	KRT10	sp|P13645|K1C10_HUMAN Keratin, type I cytoskeletal 10 OS=Homo sapiens OX=9606 GN=KRT10 PE=1 SV=6	7	31	31	27	23	26	21	70	9	10	9	28	-42	23	26	21	9	10	9	21	23	19	8	8	8	52.6	52.6	47.9	58.826	584	584;464;165;450;459;468;525	0	323.31	45.2	44	45.7	16.3	22.8	20.7	752810000	149970000	386440000
P46779;H0YKD8;H0YMF4;H0YLP6	P46779;H0YKD8;H0YMF4;H0YLP6	10;9;7;6	10;9;7;6	10;9;7;6	60S ribosomal protein L28	RPL28	sp|P46779|RL28_HUMAN 60S ribosomal protein L28 OS=Homo sapiens OX=9606 GN=RPL28 PE=1 SV=3;tr|H0YKD8|H0YKD8_HUMAN 60S ribosomal protein L28 OS=Homo sapiens OX=9606 GN=RPL28 PE=1 SV=1;tr|H0YMF4|H0YMF4_HUMAN 60S ribosomal protein L28 OS=Homo sapiens OX=9606 G	4	10	10	10	4	7	9	20	2	2	2	6	-14	4	7	9	2	2	2	4	7	9	2	2	2	56.9	56.9	56.9	15.747	137	137;170;112;89	0	78.402	26.3	41.6	49.6	14.6	13.9	15.3	157970000	22952000	59189000
P67775;P62714;H0YBN9;H0YC23;E5RHC1;E5RI56;E5RFI3;E5RHP4;E7ESG8	P67775;P62714	6;5;2;2;2;1;1;1;1	6;5;2;2;2;1;1;1;1	6;5;2;2;2;1;1;1;1	Serine/threonine-protein phosphatase 2A catalytic subunit alpha isoform;Serine/threonine-protein phosphatase 2A catalytic subunit beta isoform	PPP2CA;PPP2CB	sp|P67775|PP2AA_HUMAN Serine/threonine-protein phosphatase 2A catalytic subunit alpha isoform OS=Homo sapiens OX=9606 GN=PPP2CA PE=1 SV=1;sp|P62714|PP2AB_HUMAN Serine/threonine-protein phosphatase 2A catalytic subunit beta isoform OS=Homo sapiens OX=9606 G	9	6	6	6	5	3	1	9	1	2	0	3	-6	5	3	1	1	2	0	5	3	1	1	2	0	26.9	26.9	26.9	35.594	309	309;309;52;124;184;91;125;126;145	0	107.22	24.3	14.6	4.9	2.6	8.4	0	19901000	7848600	8063600
Q9Y3Y2;A0A087X1B7;X6R700	Q9Y3Y2;A0A087X1B7;X6R700	4;3;3	4;3;3	3;2;2	Chromatin target of PRMT1 protein	CHTOP	sp|Q9Y3Y2|CHTOP_HUMAN Chromatin target of PRMT1 protein OS=Homo sapiens OX=9606 GN=CHTOP PE=1 SV=2;tr|A0A087X1B7|A0A087X1B7_HUMAN Chromatin target of PRMT1 protein OS=Homo sapiens OX=9606 GN=CHTOP PE=1 SV=1;tr|X6R700|X6R700_HUMAN Chromatin target of PRMT1	3	4	4	3	3	3	4	10	1	1	0	2	-8	3	3	4	1	1	0	2	2	3	1	1	0	19.4	19.4	12.9	26.396	248	248;76;223	0	72.125	16.9	16.9	19.4	5.2	5.2	0	33105000	10556000	15389000
E9PB61;Q86V81	E9PB61;Q86V81	3;3	3;3	3;3	THO complex subunit 4	ALYREF	tr|E9PB61|E9PB61_HUMAN THO complex subunit 4 OS=Homo sapiens OX=9606 GN=ALYREF PE=1 SV=1;sp|Q86V81|THOC4_HUMAN THO complex subunit 4 OS=Homo sapiens OX=9606 GN=ALYREF PE=1 SV=3	2	3	3	3	2	2	1	5	1	0	0	1	-4	2	2	1	1	0	0	2	2	1	1	0	0	12.5	12.5	12.5	27.557	264	264;257	0	24.209	9.8	9.8	4.2	2.7	0	0	7608300	3219800	3122800
P56192;H0YIC2;H0YHL6;H0YI94;H0YI27;H0YIP0;H0YHV5	P56192	5;1;1;1;1;1;1	5;1;1;1;1;1;1	5;1;1;1;1;1;1	Methionine--tRNA ligase, cytoplasmic	MARS	sp|P56192|SYMC_HUMAN Methionine--tRNA ligase, cytoplasmic OS=Homo sapiens OX=9606 GN=MARS PE=1 SV=2	7	5	5	5	2	4	0	6	1	0	0	1	-5	2	4	0	1	0	0	2	4	0	1	0	0	6.3	6.3	6.3	101.11	900	900;58;81;119;124;219;233	0	40.418	2.4	4.9	0	1.4	0	0	2708000	1536800	883980
P02533;Q04695;F5GWP8;K7EPJ9;P19012;K7ENV3;K7ESE1;C9JM50;A8MT21;P08727;K7EMS3;C9JTG5;P35900	P02533;Q04695	12;6;5;4;3;2;2;2;2;2;1;1;1	10;5;5;3;2;2;2;1;2;1;1;1;1	4;2;2;1;0;0;2;0;0;0;0;0;0	Keratin, type I cytoskeletal 14;Keratin, type I cytoskeletal 17	KRT14;KRT17	sp|P02533|K1C14_HUMAN Keratin, type I cytoskeletal 14 OS=Homo sapiens OX=9606 GN=KRT14 PE=1 SV=4;sp|Q04695|K1C17_HUMAN Keratin, type I cytoskeletal 17 OS=Homo sapiens OX=9606 GN=KRT17 PE=1 SV=2	13	12	10	4	8	11	7	26	3	3	2	8	-18	6	9	5	2	2	1	2	4	2	1	2	1	28.4	25	11.4	51.561	472	472;432;349;231;456;48;95;196;291;400;181;220;424	0	157.25	17.8	25.2	16.1	7	9.3	4.7	64593000	6579700	47602000
J3QRS3;P19105;O14950;J3KTJ1;P24844	J3QRS3;P19105;O14950;J3KTJ1;P24844	3;3;3;2;2	3;3;3;2;2	3;3;3;2;2	Myosin regulatory light chain 12A;Myosin regulatory light chain 12B;Myosin regulatory light polypeptide 9	MYL12A;MYL12B;MYL9	tr|J3QRS3|J3QRS3_HUMAN Myosin regulatory light chain 12A OS=Homo sapiens OX=9606 GN=MYL12A PE=1 SV=1;sp|P19105|ML12A_HUMAN Myosin regulatory light chain 12A OS=Homo sapiens OX=9606 GN=MYL12A PE=1 SV=2;sp|O14950|ML12B_HUMAN Myosin regulatory light chain 12B	5	3	3	3	1	2	0	3	1	0	0	1	-2	1	2	0	1	0	0	1	2	0	1	0	0	21.5	21.5	21.5	20.457	177	177;171;172;114;172	0	20.242	10.2	15.8	0	5.6	0	0	6829200	1547600	4565000
A0A0B4J220;E9PLD3;E9PRG8	A0A0B4J220	6;1;1	6;1;1	6;1;1		C11orf98	tr|A0A0B4J220|A0A0B4J220_HUMAN Chromosome 11 open reading frame 48, isoform CRA_c OS=Homo sapiens OX=9606 GN=C11orf98 PE=1 SV=1	3	6	6	6	3	3	3	9	2	0	0	2	-7	3	3	3	2	0	0	3	3	3	2	0	0	39.8	39.8	39.8	14.234	123	123;99;122	0	40.181	34.1	32.5	22.8	21.1	0	0	28842000	10590000	10399000
F8W1S1;Q7RTS7;Q86Y46	F8W1S1;Q7RTS7;Q86Y46	4;4;4	1;1;1	0;0;0	Keratin, type II cytoskeletal 74;Keratin, type II cytoskeletal 73	KRT74;KRT73	tr|F8W1S1|F8W1S1_HUMAN Keratin, type II cytoskeletal 74 OS=Homo sapiens OX=9606 GN=KRT74 PE=1 SV=1;sp|Q7RTS7|K2C74_HUMAN Keratin, type II cytoskeletal 74 OS=Homo sapiens OX=9606 GN=KRT74 PE=1 SV=2;sp|Q86Y46|K2C73_HUMAN Keratin, type II cytoskeletal 73 OS=H	3	4	1	0	3	2	4	9	1	2	1	4	-5	1	1	1	0	1	0	0	0	0	0	0	0	5.2	2.2	0	59.406	543	543;529;540	0	15.569	5	3.7	5.2	1.3	3.5	1.3	12343000	2810900	6878900
P61313;A0A2R8YEM3;E7EQV9;E7EX53;A0A2R8Y738;E7ENU7;E7ERA2	P61313;A0A2R8YEM3;E7EQV9;E7EX53;A0A2R8Y738;E7ENU7	5;4;4;3;3;3;1	5;4;4;3;3;3;1	5;4;4;3;3;3;1	60S ribosomal protein L15;Ribosomal protein L15	RPL15	sp|P61313|RL15_HUMAN 60S ribosomal protein L15 OS=Homo sapiens OX=9606 GN=RPL15 PE=1 SV=2;tr|A0A2R8YEM3|A0A2R8YEM3_HUMAN Ribosomal protein L15 (Fragment) OS=Homo sapiens OX=9606 GN=RPL15 PE=1 SV=1;tr|E7EQV9|E7EQV9_HUMAN Ribosomal protein L15 (Fragment) OS=	7	5	5	5	2	4	3	9	2	0	0	2	-7	2	4	3	2	0	0	2	4	3	2	0	0	25	25	25	24.146	204	204;169;174;133;138;175;44	0	36.7	12.7	20.6	15.7	10.3	0	0	14877000	2529000	8829600
E9PCY7;G8JLB6;P31943;H0YB39;H0YBG7;H0YBD7;E5RGV0;D6RIT2;D6RIU0;D6RBM0;E5RGH4;E7EQJ0;D6RAM1;D6R9T0;D6RFM3;E7EN40;D6RDU3;D6RJ04;D6RIH9;D6R9D3;D6RF17;D6RDL0;H0YAQ2	E9PCY7;G8JLB6;P31943;H0YB39;H0YBG7;H0YBD7	7;7;7;5;4;4;3;3;3;3;2;2;2;2;2;2;2;2;2;1;1;1;1	7;7;7;5;4;4;3;3;3;3;2;2;2;2;2;2;2;2;2;1;1;1;1	2;2;2;1;1;1;1;2;1;1;0;1;1;1;1;1;1;1;1;1;1;1;0	Heterogeneous nuclear ribonucleoprotein H;Heterogeneous nuclear ribonucleoprotein H, N-terminally processed	HNRNPH1	tr|E9PCY7|E9PCY7_HUMAN Heterogeneous nuclear ribonucleoprotein H OS=Homo sapiens OX=9606 GN=HNRNPH1 PE=1 SV=1;tr|G8JLB6|G8JLB6_HUMAN Heterogeneous nuclear ribonucleoprotein H OS=Homo sapiens OX=9606 GN=HNRNPH1 PE=1 SV=1;sp|P31943|HNRH1_HUMAN Heterogeneous	23	7	7	2	6	6	4	16	2	1	1	4	-12	6	6	4	2	1	1	2	2	2	0	0	1	24.5	24.5	7.5	47.087	429	429;472;449;277;185;194;155;164;168;212;100;115;130;161;163;166;171;172;184;40;49;84;131	0	191.68	22.1	22.1	13.5	7.7	4	3	44064000	19150000	12138000
Q5T9A4	Q5T9A4	27	14	10	ATPase family AAA domain-containing protein 3B	ATAD3B	sp|Q5T9A4|ATD3B_HUMAN ATPase family AAA domain-containing protein 3B OS=Homo sapiens OX=9606 GN=ATAD3B PE=1 SV=1	1	27	14	10	19	25	17	61	6	6	8	20	-41	13	13	7	2	2	3	9	9	4	1	1	1	54.3	31.8	24.8	72.572	648	648	0	260.72	41.8	50.3	26.9	8.6	9.4	12.5	157950000	37612000	82661000
Q9Y3U8;J3QSB5;J3KTD3	Q9Y3U8;J3QSB5	3;2;1	3;2;1	3;2;1	60S ribosomal protein L36	RPL36	sp|Q9Y3U8|RL36_HUMAN 60S ribosomal protein L36 OS=Homo sapiens OX=9606 GN=RPL36 PE=1 SV=3;tr|J3QSB5|J3QSB5_HUMAN 60S ribosomal protein L36 OS=Homo sapiens OX=9606 GN=RPL36 PE=1 SV=1	3	3	3	3	3	2	2	7	0	2	0	2	-5	3	2	2	0	2	0	3	2	2	0	2	0	30.5	30.5	30.5	12.254	105	105;94;68	0	19.815	30.5	18.1	18.1	0	18.1	0	43253000	11190000	17496000
P62753;A2A3R5;A2A3R7	P62753;A2A3R5	7;5;3	7;5;3	7;5;3	40S ribosomal protein S6	RPS6	sp|P62753|RS6_HUMAN 40S ribosomal protein S6 OS=Homo sapiens OX=9606 GN=RPS6 PE=1 SV=1;tr|A2A3R5|A2A3R5_HUMAN 40S ribosomal protein S6 OS=Homo sapiens OX=9606 GN=RPS6 PE=1 SV=1	3	7	7	7	4	6	6	16	0	1	2	3	-13	4	6	6	0	1	2	4	6	6	0	1	2	25.7	25.7	25.7	28.68	249	249;218;91	0	97.423	18.9	22.5	25.3	0	4.8	9.6	170400000	58264000	55772000
P09874;Q5VX84;Q5VX85	P09874	14;1;1	14;1;1	14;1;1	Poly [ADP-ribose] polymerase 1	PARP1	sp|P09874|PARP1_HUMAN Poly [ADP-ribose] polymerase 1 OS=Homo sapiens OX=9606 GN=PARP1 PE=1 SV=4	3	14	14	14	10	10	6	26	1	2	0	3	-23	10	10	6	1	2	0	10	10	6	1	2	0	19.9	19.9	19.9	113.08	1014	1014;108;155	0	96.325	15.5	14.4	7.2	1.9	3.2	0	41828000	11839000	18093000
Q92522	Q92522	4	4	4	Histone H1x	H1FX	sp|Q92522|H1X_HUMAN Histone H1x OS=Homo sapiens OX=9606 GN=H1FX PE=1 SV=1	1	4	4	4	1	2	4	7	1	0	0	1	-6	1	2	4	1	0	0	1	2	4	1	0	0	22.5	22.5	22.5	22.487	213	213	0	54.431	5.6	12.7	22.5	7	0	0	7376300	946460	2124500
P62917;E9PKU4;E9PKZ0;G3V1A1;E9PP36	P62917;E9PKU4;E9PKZ0;G3V1A1;E9PP36	8;7;6;5;4	8;7;6;5;4	8;7;6;5;4	60S ribosomal protein L8	RPL8	sp|P62917|RL8_HUMAN 60S ribosomal protein L8 OS=Homo sapiens OX=9606 GN=RPL8 PE=1 SV=2;tr|E9PKU4|E9PKU4_HUMAN 60S ribosomal protein L8 (Fragment) OS=Homo sapiens OX=9606 GN=RPL8 PE=1 SV=1;tr|E9PKZ0|E9PKZ0_HUMAN 60S ribosomal protein L8 (Fragment) OS=Homo s	5	8	8	8	7	6	4	17	1	2	2	5	-12	7	6	4	1	2	2	7	6	4	1	2	2	39.3	39.3	39.3	28.024	257	257;235;205;167;148	0	120.5	36.6	28	21.4	2.7	7	7	78243000	21154000	35681000
F5GXS0;A0A140TA49;A0A140TA44;A0A140TA32;A0A140TA29;A0A0G2JL54;A0A0G2JPR0;P0C0L5;P0C0L4	F5GXS0;A0A140TA49;A0A140TA44;A0A140TA32;A0A140TA29;A0A0G2JL54;A0A0G2JPR0;P0C0L5;P0C0L4	1;1;1;1;1;1;1;1;1	1;1;1;1;1;1;1;1;1	1;1;1;1;1;1;1;1;1	Complement C4-B;Complement C4 beta chain;Complement C4-B alpha chain;C4a anaphylatoxin;C4b-B;C4d-B;Complement C4 gamma chain;Complement C4-A;Complement C4 beta chain;Complement C4-A alpha chain;C4a anaphylatoxin;C4b-A;C4d-A;Complement C4 gamma chain	C4B;C4A	tr|F5GXS0|F5GXS0_HUMAN Complement C4-B OS=Homo sapiens OX=9606 GN=C4B PE=1 SV=1;tr|A0A140TA49|A0A140TA49_HUMAN Complement C4-A OS=Homo sapiens OX=9606 GN=C4A PE=1 SV=1;tr|A0A140TA44|A0A140TA44_HUMAN Complement C4-A OS=Homo sapiens OX=9606 GN=C4A PE=1 SV=1;	9	1	1	1	1	1	0	2	0	1	0	1	-1	1	1	0	0	1	0	1	1	0	0	1	0	0.8	0.8	0.8	187.67	1698	1698;1698;1698;1698;1698;1698;1744;1744;1744	0	27.876	0.8	0.8	0	0	0.8	0	28048000	9972700	15840000
A0A024R4M0;P46781;B5MCT8;C9JM19;F2Z3C0;A8MXK4	A0A024R4M0;P46781;B5MCT8;C9JM19	14;14;9;9;3;3	14;14;9;9;3;3	14;14;9;9;3;3	40S ribosomal protein S9	RPS9	tr|A0A024R4M0|A0A024R4M0_HUMAN 40S ribosomal protein S9 OS=Homo sapiens OX=9606 GN=RPS9 PE=1 SV=1;sp|P46781|RS9_HUMAN 40S ribosomal protein S9 OS=Homo sapiens OX=9606 GN=RPS9 PE=1 SV=3;tr|B5MCT8|B5MCT8_HUMAN 40S ribosomal protein S9 OS=Homo sapiens OX=9606	6	14	14	14	7	12	7	26	2	2	2	6	-20	7	12	7	2	2	2	7	12	7	2	2	2	56.2	56.2	56.2	22.591	194	194;194;139;156;77;79	0	98.68	23.2	47.9	30.9	7.7	10.3	8.8	255700000	65981000	100320000
F2Z2B9;Q9BSJ2;B3KTU7;R4GMM4	F2Z2B9;Q9BSJ2	7;7;2;1	7;7;2;1	7;7;2;1	Gamma-tubulin complex component 2	TUBGCP2	tr|F2Z2B9|F2Z2B9_HUMAN Gamma-tubulin complex component OS=Homo sapiens OX=9606 GN=TUBGCP2 PE=1 SV=1;sp|Q9BSJ2|GCP2_HUMAN Gamma-tubulin complex component 2 OS=Homo sapiens OX=9606 GN=TUBGCP2 PE=1 SV=2	4	7	7	7	4	5	0	9	1	0	0	1	-8	4	5	0	1	0	0	4	5	0	1	0	0	12.6	12.6	12.6	82.603	721	721;902;495;78	0	47.177	7.2	9.3	0	1.9	0	0	7351600	3635900	3157300
P10809;E7ESH4;E7EXB4;C9JL25;C9JL19;C9JCQ4;C9J0S9	P10809	15;6;5;3;2;2;1	15;6;5;3;2;2;1	15;6;5;3;2;2;1	60 kDa heat shock protein, mitochondrial	HSPD1	sp|P10809|CH60_HUMAN 60 kDa heat shock protein, mitochondrial OS=Homo sapiens OX=9606 GN=HSPD1 PE=1 SV=2	7	15	15	15	12	10	5	27	2	2	1	5	-22	12	10	5	2	2	1	12	10	5	2	2	1	36	36	36	61.054	573	573;234;221;175;83;94;58	0	135.84	31.1	27.2	7.3	3	3	1.6	61595000	21984000	26283000
Q15233;H7C367;C9JYS8;C9IZL7;C9J4X2;C9JJ13	Q15233;H7C367;C9JYS8	30;19;15;11;3;1	28;17;15;9;3;1	28;17;15;9;3;1	Non-POU domain-containing octamer-binding protein	NONO	sp|Q15233|NONO_HUMAN Non-POU domain-containing octamer-binding protein OS=Homo sapiens OX=9606 GN=NONO PE=1 SV=4;tr|H7C367|H7C367_HUMAN Non-POU domain-containing octamer-binding protein (Fragment) OS=Homo sapiens OX=9606 GN=NONO PE=1 SV=8;tr|C9JYS8|C9JYS8_	6	30	28	28	19	24	22	65	10	10	8	28	-37	18	23	20	9	9	7	18	23	20	9	9	7	62.8	60.7	60.7	54.231	471	471;234;247;207;124;65	0	323.31	49	57.7	44.2	23.8	24.8	19.7	3506700000	676530000	1661500000
J3QR09;J3KTE4;P84098	J3QR09;J3KTE4;P84098	5;5;5	5;5;5	5;5;5	Ribosomal protein L19;60S ribosomal protein L19	RPL19	tr|J3QR09|J3QR09_HUMAN Ribosomal protein L19 OS=Homo sapiens OX=9606 GN=RPL19 PE=1 SV=1;tr|J3KTE4|J3KTE4_HUMAN Ribosomal protein L19 OS=Homo sapiens OX=9606 GN=RPL19 PE=1 SV=1;sp|P84098|RL19_HUMAN 60S ribosomal protein L19 OS=Homo sapiens OX=9606 GN=RPL19	3	5	5	5	3	5	4	12	1	1	1	3	-9	3	5	4	1	1	1	3	5	4	1	1	1	22.8	22.8	22.8	23.134	193	193;194;196	0	78.642	14	22.8	22.3	4.1	8.8	8.8	65345000	20406000	22985000
P08670;B0YJC4;B0YJC5;A0A1B0GTT5;A0A1B0GVG8;P17661;H7C5W5;K7EMP8;A0A1X7SBR3;A0A1W2PR46;P14136;P41219;F8W835;A0A1W2PRT3;E7EMV2;E7ESP9;Q16352;P07196;P07197	P08670;B0YJC4;B0YJC5	36;34;18;10;5;3;2;2;2;2;2;2;1;1;1;1;1;1;1	36;34;18;10;5;3;2;2;2;2;2;2;1;1;1;1;1;1;1	34;32;17;9;5;2;2;1;1;1;1;2;1;1;0;0;0;0;0	Vimentin	VIM	sp|P08670|VIME_HUMAN Vimentin OS=Homo sapiens OX=9606 GN=VIM PE=1 SV=4;tr|B0YJC4|B0YJC4_HUMAN Vimentin variant 3 OS=Homo sapiens OX=9606 GN=VIM PE=1 SV=1;tr|B0YJC5|B0YJC5_HUMAN Vimentin variant 4 OS=Homo sapiens OX=9606 GN=VIM PE=1 SV=1	19	36	36	34	28	33	28	89	8	11	9	28	-61	28	33	28	8	11	9	28	31	26	8	10	7	73.4	73.4	70	53.651	466	466;431;228;149;109;470;200;432;472;505;432;470;207;326;698;877;499;543;916	0	323.31	62.4	68.2	56.9	17.8	24.9	19.5	1037000000	273240000	510010000
P23246;H0Y9K7;H0Y9U2	P23246	37;11;3	37;11;3	35;11;3	Splicing factor, proline- and glutamine-rich	SFPQ	sp|P23246|SFPQ_HUMAN Splicing factor, proline- and glutamine-rich OS=Homo sapiens OX=9606 GN=SFPQ PE=1 SV=2	3	37	37	35	23	35	24	82	17	11	8	36	-46	23	35	24	17	11	8	22	34	22	16	10	7	53.5	53.5	52.1	76.149	707	707;223;88	0	323.31	41.2	53.2	36.2	31.1	23.5	13.6	5661500000	1451800000	2766400000
P39023;G5E9G0;B5MCW2;H7C422;H7C3M2;F8WCR1;Q92901	P39023;G5E9G0;B5MCW2;H7C422;H7C3M2	12;10;8;8;6;3;1	12;10;8;8;6;3;1	12;10;8;8;6;3;1	60S ribosomal protein L3	RPL3	sp|P39023|RL3_HUMAN 60S ribosomal protein L3 OS=Homo sapiens OX=9606 GN=RPL3 PE=1 SV=2;tr|G5E9G0|G5E9G0_HUMAN 60S ribosomal protein L3 OS=Homo sapiens OX=9606 GN=RPL3 PE=1 SV=1;tr|B5MCW2|B5MCW2_HUMAN 60S ribosomal protein L3 (Fragment) OS=Homo sapiens OX=9	7	12	12	12	8	10	5	23	1	1	0	2	-21	8	10	5	1	1	0	8	10	5	1	1	0	28.5	28.5	28.5	46.108	403	403;351;272;305;261;180;407	0	90.755	21.1	24.6	10.7	3	3	0	59958000	18632000	25475000
S4R347;Q5T0N5;A0A075B6Q2	S4R347;Q5T0N5;A0A075B6Q2	13;13;7	13;13;7	13;13;7	Formin-binding protein 1-like	FNBP1L	tr|S4R347|S4R347_HUMAN Formin-binding protein 1-like OS=Homo sapiens OX=9606 GN=FNBP1L PE=1 SV=1;sp|Q5T0N5|FBP1L_HUMAN Formin-binding protein 1-like OS=Homo sapiens OX=9606 GN=FNBP1L PE=1 SV=3;tr|A0A075B6Q2|A0A075B6Q2_HUMAN Formin-binding protein 1-like (F	3	13	13	13	10	8	6	24	3	0	0	3	-21	10	8	6	3	0	0	10	8	6	3	0	0	25.1	25.1	25.1	70.525	609	609;605;451	0	146.02	18.6	15.6	10.5	6.7	0	0	41961000	13320000	19553000
A0A2R8Y6J3;P46777;Q5T7N0	A0A2R8Y6J3;P46777	3;3;1	3;3;1	3;3;1	60S ribosomal protein L5	RPL5	tr|A0A2R8Y6J3|A0A2R8Y6J3_HUMAN 60S ribosomal protein L5 (Fragment) OS=Homo sapiens OX=9606 GN=RPL5 PE=1 SV=1;sp|P46777|RL5_HUMAN 60S ribosomal protein L5 OS=Homo sapiens OX=9606 GN=RPL5 PE=1 SV=3	3	3	3	3	3	3	2	8	0	1	0	1	-7	3	3	2	0	1	0	3	3	2	0	1	0	16.4	16.4	16.4	27.045	238	238;297;130	0	30.508	16.4	16.4	10.9	0	5	0	14572000	3824300	8120300
P18124;A8MUD9;C9JZ88;C9JIJ5	P18124;A8MUD9	9;8;1;1	9;8;1;1	9;8;1;1	60S ribosomal protein L7	RPL7	sp|P18124|RL7_HUMAN 60S ribosomal protein L7 OS=Homo sapiens OX=9606 GN=RPL7 PE=1 SV=1;tr|A8MUD9|A8MUD9_HUMAN 60S ribosomal protein L7 OS=Homo sapiens OX=9606 GN=RPL7 PE=1 SV=1	4	9	9	9	5	4	6	15	0	1	0	1	-14	5	4	6	0	1	0	5	4	6	0	1	0	41.1	41.1	41.1	29.225	248	248;208;88;99	0	103.81	24.6	19.4	24.2	0	4.4	0	57154000	21807000	22096000
A0A2R8YDT5;A0A2R8Y7T2;A0A2R8Y5G6;F6S8Q4;A0A0D9SFB3;A0A2R8YF78;A0A2R8YCW1;A0A0D9SG12;A0A2R8YFR4;A0A2U3TZJ9;A0A2R8YFS5;A0A2R8Y4A4;A0A2R8Y645;A0A0D9SF53;O00571;O15523;A0A2R8YDH3;A0A0J9YVQ7;A0A087WVZ1;A0A2R8Y4D2;C9J8G5;C9J081	A0A2R8YDT5;A0A2R8Y7T2;A0A2R8Y5G6;F6S8Q4;A0A0D9SFB3;A0A2R8YF78;A0A2R8YCW1;A0A0D9SG12;A0A2R8YFR4;A0A2U3TZJ9;A0A2R8YFS5;A0A2R8Y4A4;A0A2R8Y645;A0A0D9SF53;O00571;O15523;A0A2R8YDH3;A0A0J9YVQ7	10;10;10;10;10;10;10;10;10;10;10;10;10;10;10;8;6;5;4;1;1;1	9;9;9;9;9;9;9;9;9;9;9;9;9;9;9;7;5;5;4;1;1;1	9;9;9;9;9;9;9;9;9;9;9;9;9;9;9;7;5;5;4;1;1;1	ATP-dependent RNA helicase DDX3X;ATP-dependent RNA helicase DDX3Y	DDX3X;DDX3Y	tr|A0A2R8YDT5|A0A2R8YDT5_HUMAN ATP-dependent RNA helicase DDX3X OS=Homo sapiens OX=9606 GN=DDX3X PE=1 SV=1;tr|A0A2R8Y7T2|A0A2R8Y7T2_HUMAN ATP-dependent RNA helicase DDX3X OS=Homo sapiens OX=9606 GN=DDX3X PE=1 SV=1;tr|A0A2R8Y5G6|A0A2R8Y5G6_HUMAN ATP-depende	22	10	9	9	7	8	1	16	1	0	0	1	-15	6	7	1	1	0	0	6	7	1	1	0	0	24.6	22.3	22.3	52.797	475	475;476;622;629;640;641;647;647;660;661;661;662;716;733;662;660;503;222;189;78;224;250	0	77.696	17.9	20.6	1.7	2.5	0	0	18418000	10293000	7252800
X1WI28;P27635;B8A6G2;A6QRI9	X1WI28;P27635;B8A6G2;A6QRI9	8;8;4;4	8;8;4;4	2;2;2;2	60S ribosomal protein L10	RPL10	tr|X1WI28|X1WI28_HUMAN 60S ribosomal protein L10 (Fragment) OS=Homo sapiens OX=9606 GN=RPL10 PE=1 SV=7;sp|P27635|RL10_HUMAN 60S ribosomal protein L10 OS=Homo sapiens OX=9606 GN=RPL10 PE=1 SV=4;tr|B8A6G2|B8A6G2_HUMAN 60S ribosomal protein L10 (Fragment) OS=	4	8	8	2	3	6	4	13	0	2	0	2	-11	3	6	4	0	2	0	1	2	0	0	0	0	45	45	14.5	22.975	200	200;214;108;181	0	61.716	25.5	37	18	0	11	0	52926000	10914000	27477000
J3KTA4;P17844;J3KRZ1;J3QSF1;J3QRQ7;J3QR02;J3KRX8;J3KTQ4;X6RLV5	J3KTA4;P17844	20;20;8;6;6;3;3;3;1	20;20;8;6;6;3;3;3;1	15;15;4;4;4;3;3;3;1	Probable ATP-dependent RNA helicase DDX5	DDX5	tr|J3KTA4|J3KTA4_HUMAN Probable ATP-dependent RNA helicase DDX5 OS=Homo sapiens OX=9606 GN=DDX5 PE=1 SV=1;sp|P17844|DDX5_HUMAN Probable ATP-dependent RNA helicase DDX5 OS=Homo sapiens OX=9606 GN=DDX5 PE=1 SV=1	9	20	20	15	12	17	11	40	3	1	0	4	-36	12	17	11	3	1	0	8	12	8	3	0	0	37.9	37.9	28.7	69.086	614	614;614;166;153;212;99;120;181;96	0	165.61	25.2	30.5	17.1	4.6	2.1	0	105840000	30392000	52491000
P15924;REV__Q15477	P15924	148;1	148;1	148;1	Desmoplakin	DSP	sp|P15924|DESP_HUMAN Desmoplakin OS=Homo sapiens OX=9606 GN=DSP PE=1 SV=3	2	148	148	148	103	123	101	327	19	9	6	34	-293	103	123	101	19	9	6	103	123	101	19	9	6	56.1	56.1	56.1	331.77	2871	2871;1246	0	323.31	43.1	48	35.6	7.9	3.5	2.1	1984300000	574870000	910340000
Q2M1P5;F8WD21;H0YIM7;A0A1B0GV47;Q86VH2;O75037;Q7Z4S6	Q2M1P5	26;2;1;1;1;1;1	26;2;1;1;1;1;1	26;2;1;1;1;1;1	Kinesin-like protein KIF7	KIF7	sp|Q2M1P5|KIF7_HUMAN Kinesin-like protein KIF7 OS=Homo sapiens OX=9606 GN=KIF7 PE=1 SV=2	7	26	26	26	18	18	11	47	0	1	0	1	-46	18	18	11	0	1	0	18	18	11	0	1	0	27.8	27.8	27.8	150.59	1343	1343;147;290;1653;1401;1637;1674	0	321	21	19.7	10.3	0	1	0	79135000	37858000	29547000
Q00839;A0A1W2PPS1;A0A1X7SBS1;A0A1W2PP35;Q5RI18;A0A1W2PQL0;A0A1W2PP34;A0A1W2PPL4;A0A1W2PPH7;A0A1W2PRZ7;A0A1W2PQ74;A0A1W2PQD4;A0A1W2PPE9;A0A1W2PRI6;A0A1W2PP22	Q00839;A0A1W2PPS1;A0A1X7SBS1;A0A1W2PP35;Q5RI18;A0A1W2PQL0;A0A1W2PP34;A0A1W2PPL4;A0A1W2PPH7;A0A1W2PRZ7;A0A1W2PQ74	17;16;15;14;13;12;12;12;12;10;10;8;2;1;1	17;16;15;14;13;12;12;12;12;10;10;8;2;1;1	17;16;15;14;13;12;12;12;12;10;10;8;2;1;1	Heterogeneous nuclear ribonucleoprotein U	HNRNPU	sp|Q00839|HNRPU_HUMAN Heterogeneous nuclear ribonucleoprotein U OS=Homo sapiens OX=9606 GN=HNRNPU PE=1 SV=6;tr|A0A1W2PPS1|A0A1W2PPS1_HUMAN Heterogeneous nuclear ribonucleoprotein U OS=Homo sapiens OX=9606 GN=HNRNPU PE=1 SV=1;tr|A0A1X7SBS1|A0A1X7SBS1_HUMAN	15	17	17	17	10	13	7	30	0	1	0	1	-29	10	13	7	0	1	0	10	13	7	0	1	0	27.4	27.4	27.4	90.583	825	825;804;744;728;602;527;546;547;549;302;372;327;48;128;181	0	164.97	18.3	22.9	7.5	0	2.7	0	73399000	26898000	31727000
Q96PK6;A0A0A6YYI9;F8WDX3;A0A0A0MSL8;B8ZZ74	Q96PK6	8;2;2;2;2	8;2;2;2;2	8;2;2;2;2	RNA-binding protein 14	RBM14	sp|Q96PK6|RBM14_HUMAN RNA-binding protein 14 OS=Homo sapiens OX=9606 GN=RBM14 PE=1 SV=2	5	8	8	8	5	6	3	14	0	1	0	1	-13	5	6	3	0	1	0	5	6	3	0	1	0	14.3	14.3	14.3	69.491	669	669;118;129;147;159	0	58.877	9.9	9.6	6.7	0	1.8	0	23214000	7380400	10613000
A0A087X0X3;P52272;M0QZM1;M0R2I7;M0QY96;M0R019;M0R2T0;M0QYL3;M0R0Y6;M0QYQ7;M0R0N3	A0A087X0X3;P52272;M0QZM1	14;14;9;6;3;3;3;1;1;1;1	14;14;9;6;3;3;3;1;1;1;1	14;14;9;6;3;3;3;1;1;1;1	Heterogeneous nuclear ribonucleoprotein M	HNRNPM	tr|A0A087X0X3|A0A087X0X3_HUMAN Heterogeneous nuclear ribonucleoprotein M OS=Homo sapiens OX=9606 GN=HNRNPM PE=1 SV=1;sp|P52272|HNRPM_HUMAN Heterogeneous nuclear ribonucleoprotein M OS=Homo sapiens OX=9606 GN=HNRNPM PE=1 SV=3;tr|M0QZM1|M0QZM1_HUMAN Heteroge	11	14	14	14	6	11	6	23	0	1	0	1	-22	6	11	6	0	1	0	6	11	6	0	1	0	24.7	24.7	24.7	77.569	730	730;730;383;214;116;352;357;99;99;219;275	0	97.229	12.9	19.2	11.1	0	1.5	0	49383000	13136000	27437000
P23258;K7EIS0;Q9NRH3;K7EKE5	P23258;K7EIS0;Q9NRH3;K7EKE5	12;8;8;6	12;8;8;6	12;8;8;6	Tubulin gamma-1 chain;Tubulin gamma chain;Tubulin gamma-2 chain	TUBG1;TUBG2	sp|P23258|TBG1_HUMAN Tubulin gamma-1 chain OS=Homo sapiens OX=9606 GN=TUBG1 PE=1 SV=2;tr|K7EIS0|K7EIS0_HUMAN Tubulin gamma chain (Fragment) OS=Homo sapiens OX=9606 GN=TUBG1 PE=1 SV=1;sp|Q9NRH3|TBG2_HUMAN Tubulin gamma-2 chain OS=Homo sapiens OX=9606 GN=TUB	4	12	12	12	10	9	1	20	1	0	0	1	-19	10	9	1	1	0	0	10	9	1	1	0	0	53.4	53.4	53.4	51.169	451	451;265;451;135	0	99.682	40.4	35.5	2.7	6	0	0	44091000	17899000	24016000
P40429;M0QYS1;Q8J015;M0QZU1;A0A096LPE0;Q6NVV1	P40429;M0QYS1;Q8J015	5;4;3;1;1;1	5;4;3;1;1;1	5;4;3;1;1;1	60S ribosomal protein L13a	RPL13A;RPL13a	sp|P40429|RL13A_HUMAN 60S ribosomal protein L13a OS=Homo sapiens OX=9606 GN=RPL13A PE=1 SV=2;tr|M0QYS1|M0QYS1_HUMAN 60S ribosomal protein L13a (Fragment) OS=Homo sapiens OX=9606 GN=RPL13A PE=1 SV=2;tr|Q8J015|Q8J015_HUMAN 60S ribosomal protein L13a OS=Homo	6	5	5	5	3	5	1	9	2	0	0	2	-7	3	5	1	2	0	0	3	5	1	2	0	0	24.1	24.1	24.1	23.577	203	203;210;142;46;48;102	0	35.812	16.7	24.1	3.9	9.4	0	0	11621000	2423300	5032100
P22626;A0A087WUI2	P22626;A0A087WUI2	12;8	12;8	12;8	Heterogeneous nuclear ribonucleoproteins A2/B1	HNRNPA2B1	sp|P22626|ROA2_HUMAN Heterogeneous nuclear ribonucleoproteins A2/B1 OS=Homo sapiens OX=9606 GN=HNRNPA2B1 PE=1 SV=2;tr|A0A087WUI2|A0A087WUI2_HUMAN Heterogeneous nuclear ribonucleoproteins A2/B1 OS=Homo sapiens OX=9606 GN=HNRNPA2B1 PE=1 SV=1	2	12	12	12	8	11	6	25	1	1	0	2	-23	8	11	6	1	1	0	8	11	6	1	1	0	39.7	39.7	39.7	37.429	353	353;261	0	286.4	30.3	37.4	21.5	3.7	4.2	0	132150000	35707000	75114000
Q8WXF1;X6RDA4;C9J813;E9PGZ1;REV__H0Y876;E7EX44;REV__H7C4R2;REV__Q96JN2;Q05682	Q8WXF1	25;10;1;1;1;1;1;1;1	25;10;1;1;1;1;1;1;1	25;10;1;1;1;1;1;1;1	Paraspeckle component 1	PSPC1	sp|Q8WXF1|PSPC1_HUMAN Paraspeckle component 1 OS=Homo sapiens OX=9606 GN=PSPC1 PE=1 SV=1	9	25	25	25	17	24	17	58	1	2	0	3	-55	17	24	17	1	2	0	17	24	17	1	2	0	52.8	52.8	52.8	58.743	523	523;248;459;536;548;557;1034;1154;793	0	323.31	44.7	52.8	35.6	4.4	7.5	0	651130000	187200000	283350000
Q9NZI8	Q9NZI8	21	21	19	Insulin-like growth factor 2 mRNA-binding protein 1	IGF2BP1	sp|Q9NZI8|IF2B1_HUMAN Insulin-like growth factor 2 mRNA-binding protein 1 OS=Homo sapiens OX=9606 GN=IGF2BP1 PE=1 SV=2	1	21	21	19	14	20	13	47	0	1	0	1	-46	14	20	13	0	1	0	12	18	12	0	0	0	43.7	43.7	39.7	63.48	577	577	0	284.37	30.7	41.9	24.4	0	2.3	0	227910000	64951000	126930000
REV__E9PM37;REV__E9PPI7;REV__Q01167	REV__E9PM37;REV__E9PPI7;REV__Q01167	1;1;1	1;1;1	1;1;1			tr|E9PM37|E9PM37_HUMAN Forkhead box protein K2 (Fragment) OS=Homo sapiens OX=9606 GN=FOXK2 PE=1 SV=1;tr|E9PPI7|E9PPI7_HUMAN Forkhead box protein K2 (Fragment) OS=Homo sapiens OX=9606 GN=FOXK2 PE=1 SV=9;sp|Q01167|FOXK2_HUMAN Forkhead box protein K2 OS=Homo	3	1	1	1	0	0	1	1	0	0	0	0	-1	0	0	1	0	0	0	0	0	1	0	0	0	0	0	0	19.054	172	172;253;660	0.003876	6.4799	0	0	0	0	0	0	47625	0	0
A2IDA3;P29372	A2IDA3;P29372	1;1	1;1	1;1	DNA-3-methyladenine glycosylase	MPG	tr|A2IDA3|A2IDA3_HUMAN DNA-3-methyladenine glycosylase (Fragment) OS=Homo sapiens OX=9606 GN=MPG PE=1 SV=1;sp|P29372|3MG_HUMAN DNA-3-methyladenine glycosylase OS=Homo sapiens OX=9606 GN=MPG PE=1 SV=3	2	1	1	1	1	0	0	1	0	0	0	0	-1	1	0	0	0	0	0	1	0	0	0	0	0	4.8	4.8	4.8	27.295	251	251;298	0.0084459	5.8433	4.8	0	0	0	0	0	125850	125850	0
A0A087WX29;Q13148	A0A087WX29;Q13148	1;1	1;1	1;1	TAR DNA-binding protein 43	TARDBP	tr|A0A087WX29|A0A087WX29_HUMAN TAR DNA-binding protein 43 (Fragment) OS=Homo sapiens OX=9606 GN=TARDBP PE=1 SV=1;sp|Q13148|TADBP_HUMAN TAR DNA-binding protein 43 OS=Homo sapiens OX=9606 GN=TARDBP PE=1 SV=1	2	1	1	1	1	0	0	1	0	0	0	0	-1	1	0	0	0	0	0	1	0	0	0	0	0	7.4	7.4	7.4	26.743	243	243;414	0	10.903	7.4	0	0	0	0	0	161090	161090	0
P52597	P52597	3	1	1	Heterogeneous nuclear ribonucleoprotein F;Heterogeneous nuclear ribonucleoprotein F, N-terminally processed	HNRNPF	sp|P52597|HNRPF_HUMAN Heterogeneous nuclear ribonucleoprotein F OS=Homo sapiens OX=9606 GN=HNRNPF PE=1 SV=3	1	3	1	1	2	1	1	4	1	1	0	2	-2	1	0	0	0	0	0	1	0	0	0	0	0	10.6	4.1	4.1	45.671	415	415	0.0037736	6.3067	8.2	4.1	2.4	4.1	4.1	0	170020	170020	0
O95573;O60488	O95573;O60488	2;1	2;1	2;1	Long-chain-fatty-acid--CoA ligase 3;Long-chain-fatty-acid--CoA ligase 4	ACSL3;ACSL4	sp|O95573|ACSL3_HUMAN Long-chain-fatty-acid--CoA ligase 3 OS=Homo sapiens OX=9606 GN=ACSL3 PE=1 SV=3;sp|O60488|ACSL4_HUMAN Long-chain-fatty-acid--CoA ligase 4 OS=Homo sapiens OX=9606 GN=ACSL4 PE=1 SV=2	2	2	2	2	0	1	0	1	1	0	0	1	0	0	1	0	1	0	0	0	1	0	1	0	0	4.6	4.6	4.6	80.419	720	720;711	0	12.205	0	2.5	0	2.1	0	0	195120	0	195120
O15111	O15111	1	1	1	Inhibitor of nuclear factor kappa-B kinase subunit alpha	CHUK	sp|O15111|IKKA_HUMAN Inhibitor of nuclear factor kappa-B kinase subunit alpha OS=Homo sapiens OX=9606 GN=CHUK PE=1 SV=2	1	1	1	1	0	1	0	1	0	0	0	0	-1	0	1	0	0	0	0	0	1	0	0	0	0	1.2	1.2	1.2	84.639	745	745	0.0083752	5.8228	0	1.2	0	0	0	0	197660	0	197660
H0YBG6;P38646	H0YBG6;P38646	1;1	1;1	1;1	Stress-70 protein, mitochondrial	HSPA9	tr|H0YBG6|H0YBG6_HUMAN Stress-70 protein, mitochondrial (Fragment) OS=Homo sapiens OX=9606 GN=HSPA9 PE=1 SV=1;sp|P38646|GRP75_HUMAN Stress-70 protein, mitochondrial OS=Homo sapiens OX=9606 GN=HSPA9 PE=1 SV=2	2	1	1	1	1	0	0	1	0	0	0	0	-1	1	0	0	0	0	0	1	0	0	0	0	0	7.4	7.4	7.4	18.164	163	163;679	0	6.7789	7.4	0	0	0	0	0	206040	206040	0
H7C0R3;B4DDN1;A0A1B0GVU9;P47897	H7C0R3;B4DDN1;A0A1B0GVU9;P47897	1;1;1;1	1;1;1;1	1;1;1;1	Glutamine--tRNA ligase	QARS	tr|H7C0R3|H7C0R3_HUMAN Glutamine--tRNA ligase (Fragment) OS=Homo sapiens OX=9606 GN=QARS PE=1 SV=1;tr|B4DDN1|B4DDN1_HUMAN Glutamine--tRNA ligase OS=Homo sapiens OX=9606 GN=QARS PE=1 SV=1;tr|A0A1B0GVU9|A0A1B0GVU9_HUMAN Glutamine--tRNA ligase (Fragment) OS=H	4	1	1	1	0	0	1	1	0	0	0	0	-1	0	0	1	0	0	0	0	0	1	0	0	0	3.6	3.6	3.6	28.565	253	253;630;736;775	0.0073126	6.1281	0	0	3.6	0	0	0	208010	0	0
Q8TEQ6	Q8TEQ6	1	1	1	Gem-associated protein 5	GEMIN5	sp|Q8TEQ6|GEMI5_HUMAN Gem-associated protein 5 OS=Homo sapiens OX=9606 GN=GEMIN5 PE=1 SV=3	1	1	1	1	0	0	1	1	0	0	0	0	-1	0	0	1	0	0	0	0	0	1	0	0	0	0.7	0.7	0.7	168.59	1508	1508	0.0085911	5.8818	0	0	0.7	0	0	0	232860	0	0
A0A087WUK2;O14979	A0A087WUK2;O14979	2;2	1;1	1;1	Heterogeneous nuclear ribonucleoprotein D-like	HNRNPDL	tr|A0A087WUK2|A0A087WUK2_HUMAN Heterogeneous nuclear ribonucleoprotein D-like, isoform CRA_b OS=Homo sapiens OX=9606 GN=HNRNPDL PE=1 SV=1;sp|O14979|HNRDL_HUMAN Heterogeneous nuclear ribonucleoprotein D-like OS=Homo sapiens OX=9606 GN=HNRNPDL PE=1 SV=3	2	2	1	1	1	1	1	3	0	0	0	0	-3	0	0	1	0	0	0	0	0	1	0	0	0	4.4	2.2	2.2	40.04	363	363;420	0.007326	6.1297	2.2	2.2	2.2	0	0	0	240350	0	0
H0YLY0;H0Y6V3;H0Y7V8;A0A0A0MRJ1;H0Y5V1;A0A0A0MRJ0;Q9Y5S2;Q5VT25	H0YLY0;H0Y6V3;H0Y7V8;A0A0A0MRJ1;H0Y5V1;A0A0A0MRJ0;Q9Y5S2;Q5VT25	2;2;2;2;2;2;2;2	2;2;2;2;2;2;2;2	2;2;2;2;2;2;2;2	Non-specific serine/threonine protein kinase;Serine/threonine-protein kinase MRCK beta;Serine/threonine-protein kinase MRCK alpha	CDC42BPB;CDC42BPA	tr|H0YLY0|H0YLY0_HUMAN Serine/threonine-protein kinase MRCK beta (Fragment) OS=Homo sapiens OX=9606 GN=CDC42BPB PE=1 SV=8;tr|H0Y6V3|H0Y6V3_HUMAN Serine/threonine-protein kinase MRCK alpha (Fragment) OS=Homo sapiens OX=9606 GN=CDC42BPA PE=1 SV=1;tr|H0Y7V8|H	8	2	2	2	2	0	0	2	0	0	0	0	-2	2	0	0	0	0	0	2	0	0	0	0	0	2.7	2.7	2.7	74.402	666	666;728;984;1018;1048;1699;1711;1732	0	10.983	2.7	0	0	0	0	0	250260	250260	0
H7BZW6;X6RAL5;O00422	H7BZW6;X6RAL5;O00422	1;1;1	1;1;1	1;1;1	Histone deacetylase complex subunit SAP18	SAP18	tr|H7BZW6|H7BZW6_HUMAN Histone deacetylase complex subunit SAP18 (Fragment) OS=Homo sapiens OX=9606 GN=SAP18 PE=1 SV=2;tr|X6RAL5|X6RAL5_HUMAN Histone deacetylase complex subunit SAP18 OS=Homo sapiens OX=9606 GN=SAP18 PE=1 SV=1;sp|O00422|SAP18_HUMAN Histone	3	1	1	1	0	0	1	1	0	0	0	0	-1	0	0	1	0	0	0	0	0	1	0	0	0	9.1	9.1	9.1	16.036	143	143;172;153	0	10.86	0	0	9.1	0	0	0	263410	0	0
Q9H307	Q9H307	1	1	1	Pinin	PNN	sp|Q9H307|PININ_HUMAN Pinin OS=Homo sapiens OX=9606 GN=PNN PE=1 SV=5	1	1	1	1	1	0	0	1	0	0	0	0	-1	1	0	0	0	0	0	1	0	0	0	0	0	1.5	1.5	1.5	81.627	717	717	0.0037313	6.2666	1.5	0	0	0	0	0	268500	268500	0
O95235	O95235	1	1	1	Kinesin-like protein KIF20A	KIF20A	sp|O95235|KI20A_HUMAN Kinesin-like protein KIF20A OS=Homo sapiens OX=9606 GN=KIF20A PE=1 SV=1	1	1	1	1	1	0	0	1	0	0	0	0	-1	1	0	0	0	0	0	1	0	0	0	0	0	1.7	1.7	1.7	100.28	890	890	0.0038388	6.3954	1.7	0	0	0	0	0	278730	278730	0
A0A087WVQ6;Q00610;J3KS13;A0A087WX41;P53675	A0A087WVQ6;Q00610;J3KS13;A0A087WX41;P53675	2;2;1;1;1	2;2;1;1;1	2;2;1;1;1	Clathrin heavy chain;Clathrin heavy chain 1;Clathrin heavy chain 2	CLTC;CLTCL1	tr|A0A087WVQ6|A0A087WVQ6_HUMAN Clathrin heavy chain OS=Homo sapiens OX=9606 GN=CLTC PE=1 SV=1;sp|Q00610|CLH1_HUMAN Clathrin heavy chain 1 OS=Homo sapiens OX=9606 GN=CLTC PE=1 SV=5;tr|J3KS13|J3KS13_HUMAN Clathrin heavy chain 1 OS=Homo sapiens OX=9606 GN=CLT	5	2	2	2	0	1	1	2	0	0	0	0	-2	0	1	1	0	0	0	0	1	1	0	0	0	1.4	1.4	1.4	192.06	1679	1679;1675;612;1260;1640	0	10.869	0	0.7	0.7	0	0	0	289980	0	128770
D6R9P3;D6RD18;D6RBZ0;Q99729	D6R9P3;D6RD18;D6RBZ0;Q99729	1;1;1;1	1;1;1;1	1;1;1;1	Heterogeneous nuclear ribonucleoprotein A/B	HNRNPAB	tr|D6R9P3|D6R9P3_HUMAN Heterogeneous nuclear ribonucleoprotein A/B OS=Homo sapiens OX=9606 GN=HNRNPAB PE=1 SV=1;tr|D6RD18|D6RD18_HUMAN Heterogeneous nuclear ribonucleoprotein A/B OS=Homo sapiens OX=9606 GN=HNRNPAB PE=1 SV=1;tr|D6RBZ0|D6RBZ0_HUMAN Heterogen	4	1	1	1	1	0	0	1	0	0	0	0	-1	1	0	0	0	0	0	1	0	0	0	0	0	2.9	2.9	2.9	30.302	280	280;283;327;332	0.0055249	6.1526	2.9	0	0	0	0	0	302790	302790	0
Q9UHD2	Q9UHD2	1	1	1	Serine/threonine-protein kinase TBK1	TBK1	sp|Q9UHD2|TBK1_HUMAN Serine/threonine-protein kinase TBK1 OS=Homo sapiens OX=9606 GN=TBK1 PE=1 SV=1	1	1	1	1	0	1	0	1	0	0	0	0	-1	0	1	0	0	0	0	0	1	0	0	0	0	1.6	1.6	1.6	83.641	729	729	0	11.165	0	1.6	0	0	0	0	315180	0	315180
E9PE20;P49458	E9PE20;P49458	1;1	1;1	1;1	Signal recognition particle 9 kDa protein	SRP9	tr|E9PE20|E9PE20_HUMAN Signal recognition particle 9 kDa protein OS=Homo sapiens OX=9606 GN=SRP9 PE=1 SV=1;sp|P49458|SRP09_HUMAN Signal recognition particle 9 kDa protein OS=Homo sapiens OX=9606 GN=SRP9 PE=1 SV=2	2	1	1	1	0	1	0	1	0	0	0	0	-1	0	1	0	0	0	0	0	1	0	0	0	0	13.6	13.6	13.6	7.6677	66	66;86	0.0083893	5.8228	0	13.6	0	0	0	0	318510	0	318510
Q8WVI0	Q8WVI0	1	1	1	Small integral membrane protein 4	SMIM4	sp|Q8WVI0|SMIM4_HUMAN Small integral membrane protein 4 OS=Homo sapiens OX=9606 GN=SMIM4 PE=1 SV=2	1	1	1	1	1	0	0	1	0	0	0	0	-1	1	0	0	0	0	0	1	0	0	0	0	0	15.7	15.7	15.7	8.6961	70	70	0.0038462	6.4015	15.7	0	0	0	0	0	322890	322890	0
A0A087WW81;B1AKD8;Q5TZA2	A0A087WW81;B1AKD8;Q5TZA2	1;1;1	1;1;1	1;1;1	Rootletin	CROCC	tr|A0A087WW81|A0A087WW81_HUMAN Rootletin (Fragment) OS=Homo sapiens OX=9606 GN=CROCC PE=1 SV=6;tr|B1AKD8|B1AKD8_HUMAN Rootletin (Fragment) OS=Homo sapiens OX=9606 GN=CROCC PE=1 SV=2;sp|Q5TZA2|CROCC_HUMAN Rootletin OS=Homo sapiens OX=9606 GN=CROCC PE=1 SV=1	3	1	1	1	0	1	0	1	0	0	0	0	-1	0	1	0	0	0	0	0	1	0	0	0	0	1.3	1.3	1.3	95.739	838	838;1311;2017	0.0087413	5.9538	0	1.3	0	0	0	0	332810	0	332810
Q9Y5V3	Q9Y5V3	1	1	1	Melanoma-associated antigen D1	MAGED1	sp|Q9Y5V3|MAGD1_HUMAN Melanoma-associated antigen D1 OS=Homo sapiens OX=9606 GN=MAGED1 PE=1 SV=3	1	1	1	1	0	1	0	1	0	0	0	0	-1	0	1	0	0	0	0	0	1	0	0	0	0	1.4	1.4	1.4	86.16	778	778	0	6.9797	0	1.4	0	0	0	0	357780	0	357780
P06748	P06748	1	1	1	Nucleophosmin	NPM1	sp|P06748|NPM_HUMAN Nucleophosmin OS=Homo sapiens OX=9606 GN=NPM1 PE=1 SV=2	1	1	1	1	0	1	0	1	0	0	0	0	-1	0	1	0	0	0	0	0	1	0	0	0	0	4.8	4.8	4.8	32.575	294	294	0	14.533	0	4.8	0	0	0	0	357950	0	357950
K7EPZ5;K7EP88;K7ELV2;Q96EE3	K7EPZ5;K7EP88;K7ELV2;Q96EE3	1;1;1;1	1;1;1;1	1;1;1;1	Nucleoporin SEH1	SEH1L	tr|K7EPZ5|K7EPZ5_HUMAN Nucleoporin SEH1 (Fragment) OS=Homo sapiens OX=9606 GN=SEH1L PE=1 SV=1;tr|K7EP88|K7EP88_HUMAN Nucleoporin SEH1 (Fragment) OS=Homo sapiens OX=9606 GN=SEH1L PE=1 SV=1;tr|K7ELV2|K7ELV2_HUMAN Nucleoporin SEH1 (Fragment) OS=Homo sapiens O	4	1	1	1	1	0	0	1	0	0	0	0	-1	1	0	0	0	0	0	1	0	0	0	0	0	24.7	24.7	24.7	8.6984	77	77;189;263;360	0	7.2402	24.7	0	0	0	0	0	422430	422430	0
B7Z613	B7Z613	1	1	1		GPM6B	tr|B7Z613|B7Z613_HUMAN cDNA FLJ54144, highly similar to Neuronal membrane glycoprotein M6-b OS=Homo sapiens OX=9606 GN=GPM6B PE=1 SV=1	1	1	1	1	0	0	1	1	0	0	0	0	-1	0	0	1	0	0	0	0	0	1	0	0	0	4.6	4.6	4.6	33.272	302	302	1	-2	0	0	4.6	0	0	0	435860	0	0
Q5TEH7	Q5TEH7	1	1	1		ST7L	tr|Q5TEH7|Q5TEH7_HUMAN Suppressor of tumorigenicity 7 protein-like (Fragment) OS=Homo sapiens OX=9606 GN=ST7L PE=4 SV=1	1	1	1	1	0	0	1	1	0	0	0	0	-1	0	0	1	0	0	0	0	0	1	0	0	0	4.8	4.8	4.8	26.451	229	229	0.0085179	5.8678	0	0	4.8	0	0	0	439680	0	0
F8VR50;C9JZD1;O15145	F8VR50;C9JZD1;O15145	1;1;1	1;1;1	1;1;1	Actin-related protein 2/3 complex subunit 3	ARPC3	tr|F8VR50|F8VR50_HUMAN Actin-related protein 2/3 complex subunit 3 (Fragment) OS=Homo sapiens OX=9606 GN=ARPC3 PE=1 SV=1;tr|C9JZD1|C9JZD1_HUMAN Actin-related protein 2/3 complex subunit 3 (Fragment) OS=Homo sapiens OX=9606 GN=ARPC3 PE=1 SV=1;sp|O15145|ARPC	3	1	1	1	0	1	0	1	0	0	0	0	-1	0	1	0	0	0	0	0	1	0	0	0	0	13.1	13.1	13.1	9.7261	84	84;99;178	0.0072333	6.0997	0	13.1	0	0	0	0	456490	0	456490
E5RIZ6;Q13283	E5RIZ6;Q13283	1;1	1;1	1;1	Ras GTPase-activating protein-binding protein 1	G3BP1	tr|E5RIZ6|E5RIZ6_HUMAN Ras GTPase-activating protein-binding protein 1 (Fragment) OS=Homo sapiens OX=9606 GN=G3BP1 PE=1 SV=1;sp|Q13283|G3BP1_HUMAN Ras GTPase-activating protein-binding protein 1 OS=Homo sapiens OX=9606 GN=G3BP1 PE=1 SV=1	2	1	1	1	1	1	0	2	0	0	0	0	-2	1	1	0	0	0	0	1	1	0	0	0	0	6.1	6.1	6.1	16.985	148	148;466	0.0037594	6.297	6.1	6.1	0	0	0	0	461530	265010	196520
H0YAI9;A0A0A0MQZ6;O95478	H0YAI9;A0A0A0MQZ6;O95478	1;1;1	1;1;1	1;1;1	Ribosome biogenesis protein NSA2 homolog	NSA2	tr|H0YAI9|H0YAI9_HUMAN Ribosome biogenesis protein NSA2 homolog (Fragment) OS=Homo sapiens OX=9606 GN=NSA2 PE=1 SV=1;tr|A0A0A0MQZ6|A0A0A0MQZ6_HUMAN Ribosome biogenesis protein NSA2 homolog OS=Homo sapiens OX=9606 GN=NSA2 PE=1 SV=1;sp|O95478|NSA2_HUMAN Ribo	3	1	1	1	0	1	0	1	0	0	0	0	-1	0	1	0	0	0	0	0	1	0	0	0	0	10.2	10.2	10.2	11.426	98	98;189;260	0.0086806	5.8993	0	10.2	0	0	0	0	477200	0	477200
D6RBD7;C9J1V9;O43324;H0YAL7	D6RBD7;C9J1V9;O43324;H0YAL7	2;2;2;1	2;2;2;1	2;2;2;1	Eukaryotic translation elongation factor 1 epsilon-1	EEF1E1;EEF1E1-BLOC1S5	tr|D6RBD7|D6RBD7_HUMAN Eukaryotic translation elongation factor 1 epsilon-1 OS=Homo sapiens OX=9606 GN=EEF1E1 PE=4 SV=1;tr|C9J1V9|C9J1V9_HUMAN EEF1E1-BLOC1S5 readthrough (NMD candidate) OS=Homo sapiens OX=9606 GN=EEF1E1-BLOC1S5 PE=4 SV=2;sp|O43324|MCA3_HUM	4	2	2	2	0	2	0	2	0	0	0	0	-2	0	2	0	0	0	0	0	2	0	0	0	0	14	14	14	16.686	150	150;151;174;136	0	17.463	0	14	0	0	0	0	524760	0	524760
H7BYJ3;O14578	H7BYJ3;O14578	2;2	2;2	2;2	Citron Rho-interacting kinase	CIT	tr|H7BYJ3|H7BYJ3_HUMAN Citron Rho-interacting kinase (Fragment) OS=Homo sapiens OX=9606 GN=CIT PE=1 SV=1;sp|O14578|CTRO_HUMAN Citron Rho-interacting kinase OS=Homo sapiens OX=9606 GN=CIT PE=1 SV=2	2	2	2	2	0	2	0	2	0	0	0	0	-2	0	2	0	0	0	0	0	2	0	0	0	0	1.1	1.1	1.1	187.3	1640	1640;2027	0	11.014	0	1.1	0	0	0	0	539590	0	539590
Q9H6F5	Q9H6F5	1	1	1	Coiled-coil domain-containing protein 86	CCDC86	sp|Q9H6F5|CCD86_HUMAN Coiled-coil domain-containing protein 86 OS=Homo sapiens OX=9606 GN=CCDC86 PE=1 SV=1	1	1	1	1	1	0	0	1	0	0	0	0	-1	1	0	0	0	0	0	1	0	0	0	0	0	2.5	2.5	2.5	40.235	360	360	0.0087873	5.994	2.5	0	0	0	0	0	560640	560640	0
P13010	P13010	1	1	1	X-ray repair cross-complementing protein 5	XRCC5	sp|P13010|XRCC5_HUMAN X-ray repair cross-complementing protein 5 OS=Homo sapiens OX=9606 GN=XRCC5 PE=1 SV=3	1	1	1	1	0	1	0	1	0	0	0	0	-1	0	1	0	0	0	0	0	1	0	0	0	0	1.1	1.1	1.1	82.704	732	732	0.0087719	5.987	0	1.1	0	0	0	0	626500	0	626500
Q16778;P33778;P23527;P06899;Q8N257;Q6DRA6;Q6DN03	Q16778;P33778;P23527;P06899;Q8N257	5;5;5;5;3;2;2	1;1;1;1;1;1;1	1;1;1;1;1;1;1	Histone H2B type 2-E;Histone H2B type 1-B;Histone H2B type 1-O;Histone H2B type 1-J;Histone H2B type 3-B	HIST2H2BE;HIST1H2BB;HIST1H2BO;HIST1H2BJ;HIST3H2BB	sp|Q16778|H2B2E_HUMAN Histone H2B type 2-E OS=Homo sapiens OX=9606 GN=HIST2H2BE PE=1 SV=3;sp|P33778|H2B1B_HUMAN Histone H2B type 1-B OS=Homo sapiens OX=9606 GN=HIST1H2BB PE=1 SV=2;sp|P23527|H2B1O_HUMAN Histone H2B type 1-O OS=Homo sapiens OX=9606 GN=HIST1H	7	5	1	1	2	3	2	7	2	1	0	3	-4	1	0	0	0	0	0	1	0	0	0	0	0	39.7	7.9	7.9	13.92	126	126;126;126;126;126;164;193	0.0055147	6.1515	19.8	26.2	14.3	20.6	11.9	0	628020	628020	0
P49257	P49257	1	1	1	Protein ERGIC-53	LMAN1	sp|P49257|LMAN1_HUMAN Protein ERGIC-53 OS=Homo sapiens OX=9606 GN=LMAN1 PE=1 SV=2	1	1	1	1	1	0	0	1	0	0	0	0	-1	1	0	0	0	0	0	1	0	0	0	0	0	4.1	4.1	4.1	57.548	510	510	0.0072202	6.0964	4.1	0	0	0	0	0	664300	664300	0
K7ENU5;Q96ED9	K7ENU5;Q96ED9	1;1	1;1	1;1	Protein Hook homolog 2	HOOK2	tr|K7ENU5|K7ENU5_HUMAN Protein Hook homolog 2 (Fragment) OS=Homo sapiens OX=9606 GN=HOOK2 PE=1 SV=1;sp|Q96ED9|HOOK2_HUMAN Protein Hook homolog 2 OS=Homo sapiens OX=9606 GN=HOOK2 PE=1 SV=3	2	1	1	1	1	0	0	1	0	0	0	0	-1	1	0	0	0	0	0	1	0	0	0	0	0	8.1	8.1	8.1	30.956	270	270;719	0	6.6678	8.1	0	0	0	0	0	671900	671900	0
P16402	P16402	9	2	2	Histone H1.3	HIST1H1D	sp|P16402|H13_HUMAN Histone H1.3 OS=Homo sapiens OX=9606 GN=HIST1H1D PE=1 SV=2	1	9	2	2	5	8	7	20	5	2	4	11	-9	0	1	1	0	0	0	0	1	1	0	0	0	33.5	10.9	10.9	22.35	221	221	0	11.324	15.4	26.2	25.8	18.1	10.9	14.9	710340	0	710340
H0Y7R1;Q8TBZ2	H0Y7R1;Q8TBZ2	1;1	1;1	1;1	MYCBP-associated protein	MYCBPAP	tr|H0Y7R1|H0Y7R1_HUMAN MYCBP-associated protein (Fragment) OS=Homo sapiens OX=9606 GN=MYCBPAP PE=1 SV=1;sp|Q8TBZ2|MYBPP_HUMAN MYCBP-associated protein OS=Homo sapiens OX=9606 GN=MYCBPAP PE=1 SV=2	2	1	1	1	0	1	0	1	0	0	0	0	-1	0	1	0	0	0	0	0	1	0	0	0	0	2.2	2.2	2.2	108.59	954	954;947	0.0086505	5.8948	0	2.2	0	0	0	0	733580	0	733580
A8MU58;F8W950;Q13155	A8MU58;F8W950;Q13155	1;1;1	1;1;1	1;1;1	Aminoacyl tRNA synthase complex-interacting multifunctional protein 2	AIMP2	tr|A8MU58|A8MU58_HUMAN Aminoacyl tRNA synthase complex-interacting multifunctional protein 2 OS=Homo sapiens OX=9606 GN=AIMP2 PE=1 SV=2;tr|F8W950|F8W950_HUMAN Aminoacyl tRNA synthase complex-interacting multifunctional protein 2 OS=Homo sapiens OX=9606 GN=	3	1	1	1	0	1	0	1	0	0	0	0	-1	0	1	0	0	0	0	0	1	0	0	0	0	3.7	3.7	3.7	26.76	242	242;251;320	0	6.8196	0	3.7	0	0	0	0	738730	0	738730
B1AK87;B1AK88;P47756	B1AK87;B1AK88;P47756	1;1;1	1;1;1	1;1;1	F-actin-capping protein subunit beta	CAPZB	tr|B1AK87|B1AK87_HUMAN Capping protein (Actin filament) muscle Z-line, beta, isoform CRA_a OS=Homo sapiens OX=9606 GN=CAPZB PE=1 SV=1;tr|B1AK88|B1AK88_HUMAN Capping protein (Actin filament) muscle Z-line, beta, isoform CRA_d OS=Homo sapiens OX=9606 GN=CAPZ	3	1	1	1	1	0	0	1	0	0	0	0	-1	1	0	0	0	0	0	1	0	0	0	0	0	3.8	3.8	3.8	29.295	260	260;301;277	0	6.858	3.8	0	0	0	0	0	749930	749930	0
J3QLI9;P62314	J3QLI9;P62314	1;1	1;1	1;1	Small nuclear ribonucleoprotein Sm D1	SNRPD1	tr|J3QLI9|J3QLI9_HUMAN Small nuclear ribonucleoprotein Sm D1 OS=Homo sapiens OX=9606 GN=SNRPD1 PE=1 SV=1;sp|P62314|SMD1_HUMAN Small nuclear ribonucleoprotein Sm D1 OS=Homo sapiens OX=9606 GN=SNRPD1 PE=1 SV=1	2	1	1	1	1	0	0	1	0	0	0	0	-1	1	0	0	0	0	0	1	0	0	0	0	0	17.3	17.3	17.3	8.3926	75	75;119	0	7.4876	17.3	0	0	0	0	0	778530	778530	0
P31942	P31942	2	2	2	Heterogeneous nuclear ribonucleoprotein H3	HNRNPH3	sp|P31942|HNRH3_HUMAN Heterogeneous nuclear ribonucleoprotein H3 OS=Homo sapiens OX=9606 GN=HNRNPH3 PE=1 SV=2	1	2	2	2	2	1	0	3	0	0	0	0	-3	2	1	0	0	0	0	2	1	0	0	0	0	9	9	9	36.926	346	346	0	33.207	9	4.9	0	0	0	0	814710	504710	310000
Q5D862	Q5D862	2	2	2	Filaggrin-2	FLG2	sp|Q5D862|FILA2_HUMAN Filaggrin-2 OS=Homo sapiens OX=9606 GN=FLG2 PE=1 SV=1	1	2	2	2	1	1	0	2	0	0	0	0	-2	1	1	0	0	0	0	1	1	0	0	0	0	1.2	1.2	1.2	248.07	2391	2391	0	13.002	0.7	0.5	0	0	0	0	819040	345890	473150
Q9Y224	Q9Y224	1	1	1	UPF0568 protein C14orf166	C14orf166	sp|Q9Y224|RTRAF_HUMAN RNA transcription, translation and transport factor protein OS=Homo sapiens OX=9606 GN=RTRAF PE=1 SV=1	1	1	1	1	1	0	0	1	0	0	0	0	-1	1	0	0	0	0	0	1	0	0	0	0	0	8.2	8.2	8.2	28.068	244	244	0	8.161	8.2	0	0	0	0	0	858870	858870	0
I3L3D5;P07737	I3L3D5;P07737	1;1	1;1	1;1	Profilin-1	PFN1	tr|I3L3D5|I3L3D5_HUMAN Profilin (Fragment) OS=Homo sapiens OX=9606 GN=PFN1 PE=1 SV=1;sp|P07737|PROF1_HUMAN Profilin-1 OS=Homo sapiens OX=9606 GN=PFN1 PE=1 SV=2	2	1	1	1	1	0	1	2	0	0	0	0	-2	1	0	1	0	0	0	1	0	1	0	0	0	7.3	7.3	7.3	17.517	165	165;140	0	6.9255	7.3	0	7.3	0	0	0	863640	391350	0
G3V1N2;A0A2R8Y7C0;P69905	G3V1N2;A0A2R8Y7C0;P69905	1;1;1	1;1;1	1;1;1	Hemoglobin subunit alpha	HBA2;HBA1	tr|G3V1N2|G3V1N2_HUMAN HCG1745306, isoform CRA_a OS=Homo sapiens OX=9606 GN=HBA2 PE=1 SV=1;tr|A0A2R8Y7C0|A0A2R8Y7C0_HUMAN Hemoglobin subunit alpha (Fragment) OS=Homo sapiens OX=9606 GN=HBA2 PE=1 SV=1;sp|P69905|HBA_HUMAN Hemoglobin subunit alpha OS=Homo sap	3	1	1	1	0	1	0	1	0	0	0	0	-1	0	1	0	0	0	0	0	1	0	0	0	0	8.2	8.2	8.2	11.948	110	110;134;142	0.0086207	5.8915	0	8.2	0	0	0	0	869600	0	869600
H0Y449;P67809	H0Y449;P67809	1;1	1;1	1;1	Nuclease-sensitive element-binding protein 1	YBX1	tr|H0Y449|H0Y449_HUMAN Nuclease-sensitive element-binding protein 1 (Fragment) OS=Homo sapiens OX=9606 GN=YBX1 PE=1 SV=1;sp|P67809|YBOX1_HUMAN Nuclease-sensitive element-binding protein 1 OS=Homo sapiens OX=9606 GN=YBX1 PE=1 SV=3	2	1	1	1	1	1	0	2	0	0	0	0	-2	1	1	0	0	0	0	1	1	0	0	0	0	5.1	5.1	5.1	41.905	374	374;324	0	57.049	5.1	5.1	0	0	0	0	872710	872710	0
B8ZZZ9;F8WA32;Q9BZW7	B8ZZZ9;F8WA32;Q9BZW7	1;1;1	1;1;1	1;1;1	Testis-specific gene 10 protein	TSGA10	tr|B8ZZZ9|B8ZZZ9_HUMAN Testis-specific gene 10 protein (Fragment) OS=Homo sapiens OX=9606 GN=TSGA10 PE=1 SV=2;tr|F8WA32|F8WA32_HUMAN Testis-specific gene 10 protein (Fragment) OS=Homo sapiens OX=9606 GN=TSGA10 PE=1 SV=1;sp|Q9BZW7|TSG10_HUMAN Testis-specifi	3	1	1	1	1	1	0	2	0	0	0	0	-2	1	1	0	0	0	0	1	1	0	0	0	0	1.3	1.3	1.3	72.322	620	620;690;698	0.0089127	6.0464	1.3	1.3	0	0	0	0	939320	716140	223180
O60783	O60783	1	1	1	28S ribosomal protein S14, mitochondrial	MRPS14	sp|O60783|RT14_HUMAN 28S ribosomal protein S14, mitochondrial OS=Homo sapiens OX=9606 GN=MRPS14 PE=1 SV=1	1	1	1	1	1	1	0	2	0	0	0	0	-2	1	1	0	0	0	0	1	1	0	0	0	0	11.7	11.7	11.7	15.139	128	128	0	7.0618	11.7	11.7	0	0	0	0	941210	459260	481950
P25398	P25398	1	1	1	40S ribosomal protein S12	RPS12	sp|P25398|RS12_HUMAN 40S ribosomal protein S12 OS=Homo sapiens OX=9606 GN=RPS12 PE=1 SV=3	1	1	1	1	0	1	1	2	0	0	0	0	-2	0	1	1	0	0	0	0	1	1	0	0	0	6.8	6.8	6.8	14.515	132	132	0.0086957	5.9275	0	6.8	6.8	0	0	0	941240	0	442820
J3QQY2;J3KS45;J9JIE6;Q9UM00	J3QQY2;J3KS45;J9JIE6;Q9UM00	1;1;1;1	1;1;1;1	1;1;1;1	Transmembrane and coiled-coil domain-containing protein 1	TMCO1	tr|J3QQY2|J3QQY2_HUMAN Calcium load-activated calcium channel OS=Homo sapiens OX=9606 GN=TMCO1 PE=1 SV=1;tr|J3KS45|J3KS45_HUMAN Calcium load-activated calcium channel (Fragment) OS=Homo sapiens OX=9606 GN=TMCO1 PE=1 SV=1;tr|J9JIE6|J9JIE6_HUMAN Calcium load	4	1	1	1	0	1	0	1	0	0	0	0	-1	0	1	0	0	0	0	0	1	0	0	0	0	14.4	14.4	14.4	11.372	104	104;143;239;188	0	6.8758	0	14.4	0	0	0	0	970950	0	970950
K7EM20;B7Z2E6;H0YB80;B0AZS6;E7EX29;P63104;P27348;Q04917;P31946;P61981;P31947;P62258	K7EM20;B7Z2E6;H0YB80;B0AZS6;E7EX29;P63104;P27348;Q04917;P31946;P61981;P31947;P62258	1;1;1;1;1;1;1;1;1;1;1;1	1;1;1;1;1;1;1;1;1;1;1;1	1;1;1;1;1;1;1;1;1;1;1;1	14-3-3 protein zeta/delta;14-3-3 protein theta;14-3-3 protein eta;14-3-3 protein beta/alpha;14-3-3 protein beta/alpha, N-terminally processed;14-3-3 protein gamma;14-3-3 protein gamma, N-terminally processed;14-3-3 protein sigma;14-3-3 protein epsilon	YWHAE;YWHAZ;YWHAQ;YWHAH;YWHAB;YWHAG;SFN	tr|K7EM20|K7EM20_HUMAN 14-3-3 protein epsilon (Fragment) OS=Homo sapiens OX=9606 GN=YWHAE PE=1 SV=1;tr|B7Z2E6|B7Z2E6_HUMAN cDNA FLJ50142, highly similar to 14-3-3 protein zeta/delta (Protein kinase Cinhibitor protein 1) OS=Homo sapiens OX=9606 GN=YWHAZ PE=	12	1	1	1	1	1	0	2	0	0	0	0	-2	1	1	0	0	0	0	1	1	0	0	0	0	8.7	8.7	8.7	12.869	115	115;125;130;168;246;245;245;246;246;247;248;255	0	8.015	8.7	8.7	0	0	0	0	974650	431420	543220
Q9HCM4;Q9H329	Q9HCM4;Q9H329	1;1	1;1	1;1	Band 4.1-like protein 5;Band 4.1-like protein 4B	EPB41L5;EPB41L4B	sp|Q9HCM4|E41L5_HUMAN Band 4.1-like protein 5 OS=Homo sapiens OX=9606 GN=EPB41L5 PE=1 SV=3;sp|Q9H329|E41LB_HUMAN Band 4.1-like protein 4B OS=Homo sapiens OX=9606 GN=EPB41L4B PE=2 SV=2	2	1	1	1	1	1	0	2	0	0	0	0	-2	1	1	0	0	0	0	1	1	0	0	0	0	1.1	1.1	1.1	81.855	733	733;900	0.0088183	6.0206	1.1	1.1	0	0	0	0	976040	340340	635700
Q9NR30	Q9NR30	3	3	3	Nucleolar RNA helicase 2	DDX21	sp|Q9NR30|DDX21_HUMAN Nucleolar RNA helicase 2 OS=Homo sapiens OX=9606 GN=DDX21 PE=1 SV=5	1	3	3	3	1	0	2	3	0	0	0	0	-3	1	0	2	0	0	0	1	0	2	0	0	0	4	4	4	87.343	783	783	0	18.681	1.4	0	2.6	0	0	0	993680	611720	0
Q9Y3A4;Q9NSQ0	Q9Y3A4;Q9NSQ0	2;1	2;1	2;1	Ribosomal RNA-processing protein 7 homolog A;Putative ribosomal RNA-processing protein 7 homolog B	RRP7A;RRP7BP	sp|Q9Y3A4|RRP7A_HUMAN Ribosomal RNA-processing protein 7 homolog A OS=Homo sapiens OX=9606 GN=RRP7A PE=1 SV=2;sp|Q9NSQ0|RRP7B_HUMAN Putative ribosomal RNA-processing protein 7 homolog B OS=Homo sapiens OX=9606 GN=RRP7BP PE=5 SV=1	2	2	2	2	1	1	1	3	0	0	0	0	-3	1	1	1	0	0	0	1	1	1	0	0	0	10	10	10	32.334	280	280;103	0	17.036	4.6	4.6	5.4	0	0	0	997920	493300	504620
Q70CQ4	Q70CQ4	1	1	1	Ubiquitin carboxyl-terminal hydrolase 31	USP31	sp|Q70CQ4|UBP31_HUMAN Ubiquitin carboxyl-terminal hydrolase 31 OS=Homo sapiens OX=9606 GN=USP31 PE=2 SV=2	1	1	1	1	1	0	0	1	0	0	0	0	-1	1	0	0	0	0	0	1	0	0	0	0	0	1.5	1.5	1.5	146.65	1352	1352	1	-2	1.5	0	0	0	0	0	1038800	1038800	0
E9PDU5;A0A087X295;Q9NNW5;Q6PKC6;E9PBK6	E9PDU5;A0A087X295;Q9NNW5;Q6PKC6;E9PBK6	2;2;2;1;1	2;2;2;1;1	2;2;2;1;1	WD repeat-containing protein 6	WDR6	tr|E9PDU5|E9PDU5_HUMAN WD repeat-containing protein 6 OS=Homo sapiens OX=9606 GN=WDR6 PE=1 SV=1;tr|A0A087X295|A0A087X295_HUMAN WD repeat-containing protein 6 OS=Homo sapiens OX=9606 GN=WDR6 PE=1 SV=1;sp|Q9NNW5|WDR6_HUMAN WD repeat-containing protein 6 OS=H	5	2	2	2	1	1	0	2	0	0	0	0	-2	1	1	0	0	0	0	1	1	0	0	0	0	4	4	4	116.17	1070	1070;1151;1121;289;569	0	16.188	3.2	0.8	0	0	0	0	1041100	636450	404630
A0A087WUD3;Q9NRP0	A0A087WUD3;Q9NRP0	1;1	1;1	1;1	Oligosaccharyltransferase complex subunit OSTC	OSTC	tr|A0A087WUD3|A0A087WUD3_HUMAN Oligosaccharyltransferase complex subunit OSTC OS=Homo sapiens OX=9606 GN=OSTC PE=1 SV=1;sp|Q9NRP0|OSTC_HUMAN Oligosaccharyltransferase complex subunit OSTC OS=Homo sapiens OX=9606 GN=OSTC PE=1 SV=1	2	1	1	1	1	1	0	2	0	0	0	0	-2	1	1	0	0	0	0	1	1	0	0	0	0	14.5	14.5	14.5	9.369	83	83;149	0	6.5351	14.5	14.5	0	0	0	0	1043500	561320	482140
Q9UPN4;I3L2X7;I3L2J8	Q9UPN4;I3L2X7;I3L2J8	2;1;1	2;1;1	2;1;1	Centrosomal protein of 131 kDa	CEP131	sp|Q9UPN4|CP131_HUMAN Centrosomal protein of 131 kDa OS=Homo sapiens OX=9606 GN=CEP131 PE=1 SV=3;tr|I3L2X7|I3L2X7_HUMAN Centrosomal protein of 131 kDa (Fragment) OS=Homo sapiens OX=9606 GN=CEP131 PE=1 SV=1;tr|I3L2J8|I3L2J8_HUMAN Centrosomal protein of 131	3	2	2	2	2	0	0	2	0	0	0	0	-2	2	0	0	0	0	0	2	0	0	0	0	0	3	3	3	122.15	1083	1083;524;1047	0	26.848	3	0	0	0	0	0	1058400	1058400	0
Q9NUD5	Q9NUD5	3	3	3	Zinc finger CCHC domain-containing protein 3	ZCCHC3	sp|Q9NUD5|ZCHC3_HUMAN Zinc finger CCHC domain-containing protein 3 OS=Homo sapiens OX=9606 GN=ZCCHC3 PE=1 SV=1	1	3	3	3	2	1	0	3	0	0	0	0	-3	2	1	0	0	0	0	2	1	0	0	0	0	6.9	6.9	6.9	43.618	404	404	0	31.013	5.2	1.7	0	0	0	0	1073300	787330	285980
O00767	O00767	1	1	1	Acyl-CoA desaturase	SCD	sp|O00767|ACOD_HUMAN Acyl-CoA desaturase OS=Homo sapiens OX=9606 GN=SCD PE=1 SV=2	1	1	1	1	1	0	0	1	0	0	0	0	-1	1	0	0	0	0	0	1	0	0	0	0	0	3.6	3.6	3.6	41.522	359	359	0	7.941	3.6	0	0	0	0	0	1074100	1074100	0
G3XAM2;E7ETH0;A0A2R8Y3M9;P05156;A0A087X0I2	G3XAM2;E7ETH0;A0A2R8Y3M9;P05156;A0A087X0I2	2;2;2;2;1	2;2;2;2;1	2;2;2;2;1	Complement factor I;Complement factor I heavy chain;Complement factor I light chain	CFI	tr|G3XAM2|G3XAM2_HUMAN Complement factor I, isoform CRA_b OS=Homo sapiens OX=9606 GN=CFI PE=1 SV=1;tr|E7ETH0|E7ETH0_HUMAN Complement factor I OS=Homo sapiens OX=9606 GN=CFI PE=1 SV=1;tr|A0A2R8Y3M9|A0A2R8Y3M9_HUMAN Uncharacterized protein OS=Homo sapiens OX	5	2	2	2	0	2	0	2	0	0	0	0	-2	0	2	0	0	0	0	0	2	0	0	0	0	5	5	5	65.059	576	576;591;631;583;378	0	12.705	0	5	0	0	0	0	1082300	0	1082300
E7EMV7;A0A0A0MRZ4;Q15025;H0YC17;E7EW15	E7EMV7;A0A0A0MRZ4;Q15025;H0YC17;E7EW15	2;2;2;1;1	2;2;2;1;1	2;2;2;1;1	TNFAIP3-interacting protein 1	TNIP1	tr|E7EMV7|E7EMV7_HUMAN TNFAIP3-interacting protein 1 OS=Homo sapiens OX=9606 GN=TNIP1 PE=1 SV=1;tr|A0A0A0MRZ4|A0A0A0MRZ4_HUMAN TNFAIP3-interacting protein 1 OS=Homo sapiens OX=9606 GN=TNIP1 PE=1 SV=1;sp|Q15025|TNIP1_HUMAN TNFAIP3-interacting protein 1 OS=H	5	2	2	2	2	0	0	2	0	0	0	0	-2	2	0	0	0	0	0	2	0	0	0	0	0	4.9	4.9	4.9	55.697	492	492;619;636;146;257	0	13.766	4.9	0	0	0	0	0	1112100	1112100	0
Q15136;P17612;K7ERP6	Q15136;P17612;K7ERP6	2;2;1	2;2;1	2;2;1	cAMP-dependent protein kinase catalytic subunit alpha	KIN27;PRKACA	tr|Q15136|Q15136_HUMAN Protein kinase A-alpha (Fragment) OS=Homo sapiens OX=9606 GN=PRKACA PE=1 SV=1;sp|P17612|KAPCA_HUMAN cAMP-dependent protein kinase catalytic subunit alpha OS=Homo sapiens OX=9606 GN=PRKACA PE=1 SV=2;tr|K7ERP6|K7ERP6_HUMAN cAMP-depende	3	2	2	2	1	0	1	2	0	0	0	0	-2	1	0	1	0	0	0	1	0	1	0	0	0	14	14	14	23.954	207	207;351;251	0	15.429	5.8	0	8.2	0	0	0	1128600	564610	0
E7EX73;E9PGM1;E7EUU4;Q04637	E7EX73;E9PGM1;E7EUU4;Q04637	1;1;1;1	1;1;1;1	1;1;1;1	Eukaryotic translation initiation factor 4 gamma 1	EIF4G1	tr|E7EX73|E7EX73_HUMAN Eukaryotic translation initiation factor 4 gamma 1 OS=Homo sapiens OX=9606 GN=EIF4G1 PE=1 SV=1;tr|E9PGM1|E9PGM1_HUMAN Eukaryotic translation initiation factor 4 gamma 1 OS=Homo sapiens OX=9606 GN=EIF4G1 PE=1 SV=1;tr|E7EUU4|E7EUU4_HUM	4	1	1	1	1	0	0	1	0	0	0	0	-1	1	0	0	0	0	0	1	0	0	0	0	0	1.3	1.3	1.3	158.64	1436	1436;1513;1560;1599	0.0072993	6.1247	1.3	0	0	0	0	0	1136800	1136800	0
Q5QP22;Q5QP23;A0A0U1RQH7;H0Y4X3;G3XAC6;Q14498	Q5QP22;Q5QP23;A0A0U1RQH7;H0Y4X3;G3XAC6;Q14498	1;1;1;1;1;1	1;1;1;1;1;1	1;1;1;1;1;1	RNA-binding protein 39	RBM39	tr|Q5QP22|Q5QP22_HUMAN RNA-binding protein 39 (Fragment) OS=Homo sapiens OX=9606 GN=RBM39 PE=1 SV=1;tr|Q5QP23|Q5QP23_HUMAN RNA-binding protein 39 (Fragment) OS=Homo sapiens OX=9606 GN=RBM39 PE=1 SV=1;tr|A0A0U1RQH7|A0A0U1RQH7_HUMAN RNA-binding protein 39 (F	6	1	1	1	1	0	0	1	0	0	0	0	-1	1	0	0	0	0	0	1	0	0	0	0	0	5.7	5.7	5.7	23.132	193	193;231;245;336;423;530	0	7.2178	5.7	0	0	0	0	0	1150800	1150800	0
Q9UPV7	Q9UPV7	1	1	1	Protein KIAA1045	KIAA1045	sp|Q9UPV7|PHF24_HUMAN PHD finger protein 24 OS=Homo sapiens OX=9606 GN=PHF24 PE=1 SV=2	1	1	1	1	0	1	0	1	0	0	0	0	-1	0	1	0	0	0	0	0	1	0	0	0	0	2	2	2	45.191	400	400	0.008726	5.9335	0	2	0	0	0	0	1154800	0	1154800
P62316;K7ERG4	P62316;K7ERG4	2;1	2;1	2;1	Small nuclear ribonucleoprotein Sm D2	SNRPD2	sp|P62316|SMD2_HUMAN Small nuclear ribonucleoprotein Sm D2 OS=Homo sapiens OX=9606 GN=SNRPD2 PE=1 SV=1;tr|K7ERG4|K7ERG4_HUMAN Small nuclear ribonucleoprotein Sm D2 OS=Homo sapiens OX=9606 GN=SNRPD2 PE=1 SV=1	2	2	2	2	1	0	1	2	0	0	0	0	-2	1	0	1	0	0	0	1	0	1	0	0	0	24.6	24.6	24.6	13.527	118	118;78	0	11.685	16.1	0	8.5	0	0	0	1166000	682100	0
F8VXI7;F8VXL2;F8VRV5;P63167	F8VXI7;F8VXL2;F8VRV5;P63167	1;1;1;1	1;1;1;1	1;1;1;1	Dynein light chain 1, cytoplasmic	DYNLL1	tr|F8VXI7|F8VXI7_HUMAN Dynein light chain (Fragment) OS=Homo sapiens OX=9606 GN=DYNLL1 PE=1 SV=1;tr|F8VXL2|F8VXL2_HUMAN Dynein light chain OS=Homo sapiens OX=9606 GN=DYNLL1 PE=1 SV=1;tr|F8VRV5|F8VRV5_HUMAN Dynein light chain OS=Homo sapiens OX=9606 GN=DYNL	4	1	1	1	1	0	0	1	0	0	0	0	-1	1	0	0	0	0	0	1	0	0	0	0	0	52.4	52.4	52.4	4.7714	42	42;47;67;89	0	32.696	52.4	0	0	0	0	0	1186200	1186200	0
P12270	P12270	4	4	4	Nucleoprotein TPR	TPR	sp|P12270|TPR_HUMAN Nucleoprotein TPR OS=Homo sapiens OX=9606 GN=TPR PE=1 SV=3	1	4	4	4	2	2	0	4	0	0	0	0	-4	2	2	0	0	0	0	2	2	0	0	0	0	2	2	2	267.29	2363	2363	0	26.544	1.2	0.8	0	0	0	0	1205600	841260	364350
H3BS42;Q9H5H4	H3BS42;Q9H5H4	2;2	2;2	2;2	Zinc finger protein 768	ZNF768	tr|H3BS42|H3BS42_HUMAN Zinc finger protein 768 OS=Homo sapiens OX=9606 GN=ZNF768 PE=1 SV=2;sp|Q9H5H4|ZN768_HUMAN Zinc finger protein 768 OS=Homo sapiens OX=9606 GN=ZNF768 PE=1 SV=2	2	2	2	2	1	1	0	2	0	0	0	0	-2	1	1	0	0	0	0	1	1	0	0	0	0	3.9	3.9	3.9	56.668	509	509;540	0	11.297	2	2	0	0	0	0	1241400	641890	599500
Q5JTH9	Q5JTH9	2	2	2	RRP12-like protein	RRP12	sp|Q5JTH9|RRP12_HUMAN RRP12-like protein OS=Homo sapiens OX=9606 GN=RRP12 PE=1 SV=2	1	2	2	2	1	2	0	3	0	0	0	0	-3	1	2	0	0	0	0	1	2	0	0	0	0	3.7	3.7	3.7	143.7	1297	1297	0	15.949	1.9	3.7	0	0	0	0	1249700	331940	917790
A0A0G2JMZ6;J3KNA1;O60282;P33176;Q12840;C9JWB9	A0A0G2JMZ6;J3KNA1;O60282;P33176;Q12840;C9JWB9	2;2;2;2;2;1	2;2;2;2;2;1	2;2;2;2;2;1	Kinesin-like protein;Kinesin heavy chain isoform 5C;Kinesin-1 heavy chain;Kinesin heavy chain isoform 5A	KIF5A;KIF5C;KIF5B	tr|A0A0G2JMZ6|A0A0G2JMZ6_HUMAN Kinesin-like protein (Fragment) OS=Homo sapiens OX=9606 GN=KIF5C PE=1 SV=1;tr|J3KNA1|J3KNA1_HUMAN Kinesin-like protein OS=Homo sapiens OX=9606 GN=KIF5A PE=1 SV=1;sp|O60282|KIF5C_HUMAN Kinesin heavy chain isoform 5C OS=Homo sa	6	2	2	2	1	1	1	3	0	0	0	0	-3	1	1	1	0	0	0	1	1	1	0	0	0	2.7	2.7	2.7	98.679	860	860;943;957;963;1032;76	0	12.905	1.4	1.3	1.4	0	0	0	1268400	464170	184960
E7EPN9;Q9Y520;A0A2R8Y424;A0A0A0MS30;A0A2R8Y7F4;A0A2R8YET2;H7C5N8	E7EPN9;Q9Y520;A0A2R8Y424;A0A0A0MS30;A0A2R8Y7F4;A0A2R8YET2;H7C5N8	2;2;1;1;1;1;1	2;2;1;1;1;1;1	2;2;1;1;1;1;1	Protein PRRC2C	PRRC2C	tr|E7EPN9|E7EPN9_HUMAN Protein PRRC2C OS=Homo sapiens OX=9606 GN=PRRC2C PE=1 SV=1;sp|Q9Y520|PRC2C_HUMAN Protein PRRC2C OS=Homo sapiens OX=9606 GN=PRRC2C PE=1 SV=4;tr|A0A2R8Y424|A0A2R8Y424_HUMAN Protein PRRC2C (Fragment) OS=Homo sapiens OX=9606 GN=PRRC2C PE	7	2	2	2	1	2	0	3	0	0	0	0	-3	1	2	0	0	0	0	1	2	0	0	0	0	1.1	1.1	1.1	308.77	2819	2819;2896;159;299;910;1090;1300	0	12.496	0.6	1.1	0	0	0	0	1293400	473390	819970
Q9ULX3	Q9ULX3	1	1	1	RNA-binding protein NOB1	NOB1	sp|Q9ULX3|NOB1_HUMAN RNA-binding protein NOB1 OS=Homo sapiens OX=9606 GN=NOB1 PE=1 SV=1	1	1	1	1	1	1	0	2	0	0	0	0	-2	1	1	0	0	0	0	1	1	0	0	0	0	4.1	4.1	4.1	46.674	412	412	0	6.7544	4.1	4.1	0	0	0	0	1297500	736390	561140
P27448;H0YIY6;A0A0A0MSZ1;J3KNR0;A2SY06	P27448;H0YIY6;A0A0A0MSZ1;J3KNR0	4;3;3;3;1	2;2;2;2;1	2;2;2;2;1	MAP/microtubule affinity-regulating kinase 3	MARK3	sp|P27448|MARK3_HUMAN MAP/microtubule affinity-regulating kinase 3 OS=Homo sapiens OX=9606 GN=MARK3 PE=1 SV=5;tr|H0YIY6|H0YIY6_HUMAN Non-specific serine/threonine protein kinase (Fragment) OS=Homo sapiens OX=9606 GN=MARK3 PE=1 SV=2;tr|A0A0A0MSZ1|A0A0A0MSZ1	5	4	2	2	3	1	1	5	0	0	0	0	-5	2	0	0	0	0	0	2	0	0	0	0	0	7.7	4.2	4.2	84.428	753	753;505;752;776;331	0	12.42	6.1	1.9	1.6	0	0	0	1317700	1317700	0
A0A087WU08;A0A0C4DGL8;J3QLC9;J3QR68;H0Y300;P00738	A0A087WU08;A0A0C4DGL8;J3QLC9;J3QR68;H0Y300;P00738	1;1;1;1;1;1	1;1;1;1;1;1	1;1;1;1;1;1	Haptoglobin;Haptoglobin alpha chain;Haptoglobin beta chain	HP	tr|A0A087WU08|A0A087WU08_HUMAN Haptoglobin OS=Homo sapiens OX=9606 GN=HP PE=1 SV=1;tr|A0A0C4DGL8|A0A0C4DGL8_HUMAN Haptoglobin OS=Homo sapiens OX=9606 GN=HP PE=1 SV=1;tr|J3QLC9|J3QLC9_HUMAN Haptoglobin (Fragment) OS=Homo sapiens OX=9606 GN=HP PE=1 SV=1;tr|J	6	1	1	1	0	1	1	2	0	0	0	0	-2	0	1	1	0	0	0	0	1	1	0	0	0	3.6	3.6	3.6	31.408	281	281;347;365;404;442;406	0.0038685	6.4706	0	3.6	3.6	0	0	0	1355000	0	796140
O75643;B4E0P5	O75643	4;1	4;1	4;1	U5 small nuclear ribonucleoprotein 200 kDa helicase	SNRNP200	sp|O75643|U520_HUMAN U5 small nuclear ribonucleoprotein 200 kDa helicase OS=Homo sapiens OX=9606 GN=SNRNP200 PE=1 SV=2	2	4	4	4	0	4	0	4	0	0	0	0	-4	0	4	0	0	0	0	0	4	0	0	0	0	2.7	2.7	2.7	244.5	2136	2136;595	0	29.067	0	2.7	0	0	0	0	1358800	0	1358800
E5RIT6;Q9UNX3;E5RHH1;J3KS10	E5RIT6;Q9UNX3	6;6;2;2	1;1;1;0	1;1;1;0	60S ribosomal protein L26-like 1	RPL26L1	tr|E5RIT6|E5RIT6_HUMAN 60S ribosomal protein L26-like 1 (Fragment) OS=Homo sapiens OX=9606 GN=RPL26L1 PE=1 SV=1;sp|Q9UNX3|RL26L_HUMAN 60S ribosomal protein L26-like 1 OS=Homo sapiens OX=9606 GN=RPL26L1 PE=1 SV=1	4	6	1	1	0	4	4	8	3	1	0	4	-4	0	1	0	0	0	0	0	1	0	0	0	0	27.3	7	7	15.207	128	128;145;38;63	0.0072727	6.1182	0	20.3	19.5	19.5	7	0	1378800	0	1378800
P55795	P55795	6	2	2	Heterogeneous nuclear ribonucleoprotein H2	HNRNPH2	sp|P55795|HNRH2_HUMAN Heterogeneous nuclear ribonucleoprotein H2 OS=Homo sapiens OX=9606 GN=HNRNPH2 PE=1 SV=1	1	6	2	2	4	3	3	10	1	0	0	1	-9	1	0	1	0	0	0	1	0	1	0	0	0	19.6	7.1	7.1	49.263	449	449	0	11.016	13.1	10.2	10	3.6	0	0	1380900	831290	0
B1ANR0;Q13310;H0Y5F5;B1ANR1;H0YEQ8;H0YEU6	B1ANR0;Q13310;H0Y5F5;B1ANR1	8;8;5;4;3;3	3;3;2;1;1;2	2;2;2;0;0;2	Polyadenylate-binding protein;Polyadenylate-binding protein 4	PABPC4	tr|B1ANR0|B1ANR0_HUMAN Polyadenylate-binding protein OS=Homo sapiens OX=9606 GN=PABPC4 PE=1 SV=1;sp|Q13310|PABP4_HUMAN Polyadenylate-binding protein 4 OS=Homo sapiens OX=9606 GN=PABPC4 PE=1 SV=1;tr|H0Y5F5|H0Y5F5_HUMAN Polyadenylate-binding protein (Fragmen	6	8	3	2	6	7	0	13	0	0	0	0	-13	1	2	0	0	0	0	1	1	0	0	0	0	18.7	5.2	3.7	67.97	615	615;644;550;129;112;249	0	16.465	15.8	16.4	0	0	0	0	1396400	411120	985270
P55895	P55895	1	1	1	V(D)J recombination-activating protein 2	RAG2	sp|P55895|RAG2_HUMAN V(D)J recombination-activating protein 2 OS=Homo sapiens OX=9606 GN=RAG2 PE=1 SV=1	1	1	1	1	0	1	0	1	0	0	0	0	-1	0	1	0	0	0	0	0	1	0	0	0	0	3.6	3.6	3.6	59.24	527	527	1	-2	0	3.6	0	0	0	0	1428400	0	1428400
Q8IY81;J3KS36	Q8IY81;J3KS36	2;1	2;1	2;1	pre-rRNA processing protein FTSJ3	FTSJ3	sp|Q8IY81|SPB1_HUMAN pre-rRNA processing protein FTSJ3 OS=Homo sapiens OX=9606 GN=FTSJ3 PE=1 SV=2;tr|J3KS36|J3KS36_HUMAN pre-rRNA-processing protein FTSJ3 (Fragment) OS=Homo sapiens OX=9606 GN=FTSJ3 PE=1 SV=1	2	2	2	2	2	1	0	3	0	0	0	0	-3	2	1	0	0	0	0	2	1	0	0	0	0	3.5	3.5	3.5	96.557	847	847;151	0	13.826	3.5	0.9	0	0	0	0	1444700	1206100	238660
Q9BZE4;Q5T3R7	Q9BZE4	4;1	4;1	4;1	Nucleolar GTP-binding protein 1	GTPBP4	sp|Q9BZE4|NOG1_HUMAN Nucleolar GTP-binding protein 1 OS=Homo sapiens OX=9606 GN=GTPBP4 PE=1 SV=3	2	4	4	4	1	3	0	4	0	0	0	0	-4	1	3	0	0	0	0	1	3	0	0	0	0	7.6	7.6	7.6	73.964	634	634;140	0	21.932	1.6	6	0	0	0	0	1444800	550180	894670
H0YAW0;O75762	H0YAW0;O75762	1;1	1;1	1;1	Transient receptor potential cation channel subfamily A member 1	TRPA1	tr|H0YAW0|H0YAW0_HUMAN Transient receptor potential cation channel subfamily A member 1 (Fragment) OS=Homo sapiens OX=9606 GN=TRPA1 PE=1 SV=1;sp|O75762|TRPA1_HUMAN Transient receptor potential cation channel subfamily A member 1 OS=Homo sapiens OX=9606 GN=	2	1	1	1	1	0	0	1	0	0	0	0	-1	1	0	0	0	0	0	1	0	0	0	0	0	1.1	1.1	1.1	103.52	916	916;1119	0	7.8122	1.1	0	0	0	0	0	1486700	1486700	0
H0YLA2;P37108	H0YLA2;P37108	1;1	1;1	1;1	Signal recognition particle 14 kDa protein	SRP14	tr|H0YLA2|H0YLA2_HUMAN Signal recognition particle 14 kDa protein OS=Homo sapiens OX=9606 GN=SRP14 PE=1 SV=1;sp|P37108|SRP14_HUMAN Signal recognition particle 14 kDa protein OS=Homo sapiens OX=9606 GN=SRP14 PE=1 SV=2	2	1	1	1	1	1	0	2	0	0	0	0	-2	1	1	0	0	0	0	1	1	0	0	0	0	12.2	12.2	12.2	13.058	115	115;136	0	28.546	12.2	12.2	0	0	0	0	1579600	1063300	516310
A3KMH1	A3KMH1	3	3	3	von Willebrand factor A domain-containing protein 8	VWA8	sp|A3KMH1|VWA8_HUMAN von Willebrand factor A domain-containing protein 8 OS=Homo sapiens OX=9606 GN=VWA8 PE=1 SV=2	1	3	3	3	2	1	1	4	0	0	0	0	-4	2	1	1	0	0	0	2	1	1	0	0	0	2.6	2.6	2.6	214.82	1905	1905	0	20.581	1.8	1.2	0.8	0	0	0	1591900	842990	365580
Q9H2U1;E7EWK3;H7C5F5	Q9H2U1;E7EWK3	4;3;1	4;3;1	4;3;1	ATP-dependent RNA helicase DHX36	DHX36	sp|Q9H2U1|DHX36_HUMAN ATP-dependent RNA helicase DHX36 OS=Homo sapiens OX=9606 GN=DHX36 PE=1 SV=2;tr|E7EWK3|E7EWK3_HUMAN ATP-dependent RNA helicase DHX36 (Fragment) OS=Homo sapiens OX=9606 GN=DHX36 PE=1 SV=1	3	4	4	4	4	0	0	4	0	0	0	0	-4	4	0	0	0	0	0	4	0	0	0	0	0	5.9	5.9	5.9	114.76	1008	1008;797;187	0	30.978	5.9	0	0	0	0	0	1673400	1673400	0
P39748;I3L3E9	P39748;I3L3E9	2;1	2;1	2;1	Flap endonuclease 1	FEN1	sp|P39748|FEN1_HUMAN Flap endonuclease 1 OS=Homo sapiens OX=9606 GN=FEN1 PE=1 SV=1;tr|I3L3E9|I3L3E9_HUMAN Flap endonuclease 1 (Fragment) OS=Homo sapiens OX=9606 GN=FEN1 PE=1 SV=1	2	2	2	2	1	1	0	2	0	0	0	0	-2	1	1	0	0	0	0	1	1	0	0	0	0	12.1	12.1	12.1	42.592	380	380;154	0	11.208	6.8	5.3	0	0	0	0	1682400	388590	1293800
P17026	P17026	1	1	1	Zinc finger protein 22	ZNF22	sp|P17026|ZNF22_HUMAN Zinc finger protein 22 OS=Homo sapiens OX=9606 GN=ZNF22 PE=1 SV=3	1	1	1	1	1	1	0	2	0	0	0	0	-2	1	1	0	0	0	0	1	1	0	0	0	0	5.4	5.4	5.4	25.915	224	224	0	15.122	5.4	5.4	0	0	0	0	1703800	552630	1151200
P0DOY3;P0DOY2;A0A0B4J231;P0CG04;P0CF74;B9A064	P0DOY3;P0DOY2;A0A0B4J231;P0CG04;P0CF74;B9A064	2;2;1;1;1;1	2;2;1;1;1;1	2;2;1;1;1;1	Ig lambda-1 chain C regions;Ig lambda-6 chain C region;Immunoglobulin lambda-like polypeptide 5	IGLL5;IGLC1;IGLC6	sp|P0DOY3|IGLC3_HUMAN Immunoglobulin lambda constant 3 OS=Homo sapiens OX=9606 GN=IGLC3 PE=1 SV=1;sp|P0DOY2|IGLC2_HUMAN Immunoglobulin lambda constant 2 OS=Homo sapiens OX=9606 GN=IGLC2 PE=1 SV=1;tr|A0A0B4J231|A0A0B4J231_HUMAN Immunoglobulin lambda-like po	6	2	2	2	0	0	2	2	0	0	0	0	-2	0	0	2	0	0	0	0	0	2	0	0	0	23.6	23.6	23.6	11.265	106	106;106;215;106;106;214	0	11.583	0	0	23.6	0	0	0	1737600	0	0
F8WDD7;F8WCF6;A0A0A6YYG9;P59998;R4GN08;H7C0A3	F8WDD7;F8WCF6;A0A0A6YYG9;P59998;R4GN08;H7C0A3	2;2;2;2;1;1	2;2;2;2;1;1	2;2;2;2;1;1	Actin-related protein 2/3 complex subunit 4	ARPC4;ARPC4-TTLL3	tr|F8WDD7|F8WDD7_HUMAN Actin-related protein 2/3 complex subunit 4 OS=Homo sapiens OX=9606 GN=ARPC4 PE=4 SV=1;tr|F8WCF6|F8WCF6_HUMAN Actin-related protein 2/3 complex subunit 4 OS=Homo sapiens OX=9606 GN=ARPC4-TTLL3 PE=3 SV=1;tr|A0A0A6YYG9|A0A0A6YYG9_HUMAN	6	2	2	2	0	2	0	2	0	0	0	0	-2	0	2	0	0	0	0	0	2	0	0	0	0	16.8	16.8	16.8	13.057	113	113;181;625;168;77;167	0	11.965	0	16.8	0	0	0	0	1748400	0	1748400
C9J6P4;Q7Z2W4	C9J6P4;Q7Z2W4	3;3	3;3	3;3	Zinc finger CCCH-type antiviral protein 1	ZC3HAV1	tr|C9J6P4|C9J6P4_HUMAN Zinc finger CCCH-type antiviral protein 1 OS=Homo sapiens OX=9606 GN=ZC3HAV1 PE=1 SV=1;sp|Q7Z2W4|ZCCHV_HUMAN Zinc finger CCCH-type antiviral protein 1 OS=Homo sapiens OX=9606 GN=ZC3HAV1 PE=1 SV=3	2	3	3	3	2	1	1	4	0	0	0	0	-4	2	1	1	0	0	0	2	1	1	0	0	0	4.8	4.8	4.8	114.08	1024	1024;902	0	54.711	3.3	1.9	1.5	0	0	0	1765100	884490	686070
Q9Y3B4	Q9Y3B4	1	1	1	Splicing factor 3B subunit 6	SF3B6	sp|Q9Y3B4|SF3B6_HUMAN Splicing factor 3B subunit 6 OS=Homo sapiens OX=9606 GN=SF3B6 PE=1 SV=1	1	1	1	1	1	1	0	2	0	0	0	0	-2	1	1	0	0	0	0	1	1	0	0	0	0	9.6	9.6	9.6	14.585	125	125	0	11.143	9.6	9.6	0	0	0	0	1851800	830690	1021100
K7EJH3;A0A1B0GW87;K7EJM7;M0QYK5;M0R2N4;P0DN76;Q8WU68;Q01081	K7EJH3;A0A1B0GW87;K7EJM7;M0QYK5;M0R2N4;P0DN76;Q8WU68;Q01081	1;1;1;1;1;1;1;1	1;1;1;1;1;1;1;1	1;1;1;1;1;1;1;1	Splicing factor U2AF 26 kDa subunit;Splicing factor U2AF 35 kDa subunit	U2AF1L4;U2AF1	tr|K7EJH3|K7EJH3_HUMAN Splicing factor U2AF 26 kDa subunit OS=Homo sapiens OX=9606 GN=U2AF1L4 PE=4 SV=1;tr|A0A1B0GW87|A0A1B0GW87_HUMAN Splicing factor U2AF 35 kDa subunit-like protein OS=Homo sapiens OX=9606 GN=U2AF1L5 PE=4 SV=1;tr|K7EJM7|K7EJM7_HUMAN Spli	8	1	1	1	1	1	0	2	0	0	0	0	-2	1	1	0	0	0	0	1	1	0	0	0	0	30.8	30.8	30.8	3.8602	39	39;45;51;66;97;240;220;240	0	15.408	30.8	30.8	0	0	0	0	1902900	1274500	628470
Q5JRC6;A0A0D9SGE8;Q8IWS0	Q5JRC6;A0A0D9SGE8;Q8IWS0	1;1;1	1;1;1	1;1;1	PHD finger protein 6	PHF6	tr|Q5JRC6|Q5JRC6_HUMAN PHD finger protein 6, isoform CRA_d OS=Homo sapiens OX=9606 GN=PHF6 PE=1 SV=1;tr|A0A0D9SGE8|A0A0D9SGE8_HUMAN PHD finger protein 6 OS=Homo sapiens OX=9606 GN=PHF6 PE=1 SV=1;sp|Q8IWS0|PHF6_HUMAN PHD finger protein 6 OS=Homo sapiens OX=	3	1	1	1	1	0	1	2	0	0	0	0	-2	1	0	1	0	0	0	1	0	1	0	0	0	5.6	5.6	5.6	36.43	324	324;366;365	0.0085324	5.8715	5.6	0	5.6	0	0	0	1904600	977440	0
P62906	P62906	3	3	3	60S ribosomal protein L10a	RPL10A	sp|P62906|RL10A_HUMAN 60S ribosomal protein L10a OS=Homo sapiens OX=9606 GN=RPL10A PE=1 SV=2	1	3	3	3	0	3	0	3	0	0	0	0	-3	0	3	0	0	0	0	0	3	0	0	0	0	17.5	17.5	17.5	24.831	217	217	0	22.016	0	17.5	0	0	0	0	1932700	0	1932700
A0A087X0P0;Q02224;D6RBW0	A0A087X0P0;Q02224;D6RBW0	5;5;3	5;5;3	5;5;3	Kinesin-like protein;Centromere-associated protein E	CENPE	tr|A0A087X0P0|A0A087X0P0_HUMAN Centromere-associated protein E OS=Homo sapiens OX=9606 GN=CENPE PE=1 SV=1;sp|Q02224|CENPE_HUMAN Centromere-associated protein E OS=Homo sapiens OX=9606 GN=CENPE PE=1 SV=2;tr|D6RBW0|D6RBW0_HUMAN Centromere-associated protein	3	5	5	5	1	4	2	7	0	0	0	0	-7	1	4	2	0	0	0	1	4	2	0	0	0	2.3	2.3	2.3	312.1	2664	2664;2701;1126	0	31.701	0.4	1.8	0.9	0	0	0	1938600	338030	1224000
F5H3U9;F5H6N1;F5H6P7;P61326;Q96A72	F5H3U9;F5H6N1;F5H6P7;P61326;Q96A72	1;1;1;1;1	1;1;1;1;1	1;1;1;1;1	Protein mago nashi homolog;Protein mago nashi homolog 2	MAGOHB;MAGOH	tr|F5H3U9|F5H3U9_HUMAN Protein mago nashi homolog 2 OS=Homo sapiens OX=9606 GN=MAGOHB PE=4 SV=1;tr|F5H6N1|F5H6N1_HUMAN Protein mago nashi homolog 2 OS=Homo sapiens OX=9606 GN=MAGOHB PE=1 SV=1;tr|F5H6P7|F5H6P7_HUMAN Protein mago nashi homolog 2 OS=Homo sapi	5	1	1	1	0	1	0	1	0	0	0	0	-1	0	1	0	0	0	0	0	1	0	0	0	0	45.5	45.5	45.5	5.2379	44	44;90;102;146;148	0.0038536	6.4089	0	45.5	0	0	0	0	1950700	0	1950700
E5RGY0;B4E1G1;Q9BUN8	E5RGY0;B4E1G1;Q9BUN8	1;1;1	1;1;1	1;1;1	Derlin-1	DERL1	tr|E5RGY0|E5RGY0_HUMAN Derlin OS=Homo sapiens OX=9606 GN=DERL1 PE=1 SV=1;tr|B4E1G1|B4E1G1_HUMAN Derlin OS=Homo sapiens OX=9606 GN=DERL1 PE=1 SV=1;sp|Q9BUN8|DERL1_HUMAN Derlin-1 OS=Homo sapiens OX=9606 GN=DERL1 PE=1 SV=1	3	1	1	1	1	1	0	2	0	0	0	0	-2	1	1	0	0	0	0	1	1	0	0	0	0	7.3	7.3	7.3	17.221	151	151;151;251	0.0038095	6.3413	7.3	7.3	0	0	0	0	1957400	386820	1570600
B1AHC9;P12956	B1AHC9;P12956	2;2	2;2	2;2	X-ray repair cross-complementing protein 6	XRCC6	tr|B1AHC9|B1AHC9_HUMAN X-ray repair cross-complementing protein 6 OS=Homo sapiens OX=9606 GN=XRCC6 PE=1 SV=1;sp|P12956|XRCC6_HUMAN X-ray repair cross-complementing protein 6 OS=Homo sapiens OX=9606 GN=XRCC6 PE=1 SV=2	2	2	2	2	1	2	1	4	0	0	0	0	-4	1	2	1	0	0	0	1	2	1	0	0	0	3.8	3.8	3.8	64.283	559	559;609	0	11.329	1.6	3.8	1.6	0	0	0	1990600	455470	906750
H3BN56;Q9UGJ1	H3BN56;Q9UGJ1	1;1	1;1	1;1	Gamma-tubulin complex component 4	TUBGCP4	tr|H3BN56|H3BN56_HUMAN Gamma-tubulin complex component OS=Homo sapiens OX=9606 GN=TUBGCP4 PE=1 SV=1;sp|Q9UGJ1|GCP4_HUMAN Gamma-tubulin complex component 4 OS=Homo sapiens OX=9606 GN=TUBGCP4 PE=1 SV=1	2	1	1	1	1	1	0	2	0	0	0	0	-2	1	1	0	0	0	0	1	1	0	0	0	0	26.8	26.8	26.8	9.5007	82	82;667	0	7.969	26.8	26.8	0	0	0	0	2005200	697260	1307900
Q9P021	Q9P021	2	2	2	Cysteine-rich PDZ-binding protein	CRIPT	sp|Q9P021|CRIPT_HUMAN Cysteine-rich PDZ-binding protein OS=Homo sapiens OX=9606 GN=CRIPT PE=1 SV=1	1	2	2	2	0	1	2	3	0	0	0	0	-3	0	1	2	0	0	0	0	1	2	0	0	0	27.7	27.7	27.7	11.216	101	101	0	11.924	0	10.9	27.7	0	0	0	2035700	0	570720
P12532;P17540;C9JSQ1;F8WCN3	P12532;P17540	3;2;1;1	3;2;1;1	3;2;1;1	Creatine kinase U-type, mitochondrial;Creatine kinase S-type, mitochondrial	CKMT1A;CKMT2	sp|P12532|KCRU_HUMAN Creatine kinase U-type, mitochondrial OS=Homo sapiens OX=9606 GN=CKMT1A PE=1 SV=1;sp|P17540|KCRS_HUMAN Creatine kinase S-type, mitochondrial OS=Homo sapiens OX=9606 GN=CKMT2 PE=1 SV=2	4	3	3	3	1	1	1	3	0	0	0	0	-3	1	1	1	0	0	0	1	1	1	0	0	0	8.4	8.4	8.4	47.036	417	417;419;241;298	0	22.405	3.8	2.2	2.4	0	0	0	2045500	797270	644240
B4DXW1;P61158;F8WDR7	B4DXW1;P61158;F8WDR7	2;2;1	2;2;1	2;2;1	Actin-related protein 3	ACTR3	tr|B4DXW1|B4DXW1_HUMAN Actin-related protein 3 OS=Homo sapiens OX=9606 GN=ACTR3 PE=1 SV=1;sp|P61158|ARP3_HUMAN Actin-related protein 3 OS=Homo sapiens OX=9606 GN=ACTR3 PE=1 SV=3;tr|F8WDR7|F8WDR7_HUMAN Actin-related protein 3 (Fragment) OS=Homo sapiens OX=9	3	2	2	2	1	1	0	2	0	0	0	0	-2	1	1	0	0	0	0	1	1	0	0	0	0	13.9	13.9	13.9	42.003	367	367;418;84	0	15.42	5.7	8.2	0	0	0	0	2110600	861960	1248600
A0A075B730;P58107	A0A075B730;P58107	4;4	1;1	1;1	Epiplakin	EPPK1	tr|A0A075B730|A0A075B730_HUMAN Epiplakin OS=Homo sapiens OX=9606 GN=EPPK1 PE=1 SV=2;sp|P58107|EPIPL_HUMAN Epiplakin OS=Homo sapiens OX=9606 GN=EPPK1 PE=1 SV=3	2	4	1	1	2	3	2	7	0	0	0	0	-7	1	1	0	0	0	0	1	1	0	0	0	0	4.7	2.5	2.5	553.12	5063	5063;5088	0	8.1828	2.6	3.6	2.1	0	0	0	2127900	1013300	1114600
A0A087X2D0;P84103	A0A087X2D0;P84103	1;1	1;1	1;1	Serine/arginine-rich splicing factor 3	SRSF3	tr|A0A087X2D0|A0A087X2D0_HUMAN Serine/arginine-rich-splicing factor 3 OS=Homo sapiens OX=9606 GN=SRSF3 PE=1 SV=1;sp|P84103|SRSF3_HUMAN Serine/arginine-rich splicing factor 3 OS=Homo sapiens OX=9606 GN=SRSF3 PE=1 SV=1	2	1	1	1	1	1	0	2	0	0	0	0	-2	1	1	0	0	0	0	1	1	0	0	0	0	9.5	9.5	9.5	10.32	95	95;164	0.0037453	6.278	9.5	9.5	0	0	0	0	2183300	676210	1507100
F8W930;Q9Y6M1	F8W930;Q9Y6M1	4;4	3;3	3;3	Insulin-like growth factor 2 mRNA-binding protein 2	IGF2BP2	tr|F8W930|F8W930_HUMAN Insulin-like growth factor 2 mRNA-binding protein 2 OS=Homo sapiens OX=9606 GN=IGF2BP2 PE=1 SV=1;sp|Q9Y6M1|IF2B2_HUMAN Insulin-like growth factor 2 mRNA-binding protein 2 OS=Homo sapiens OX=9606 GN=IGF2BP2 PE=1 SV=2	2	4	3	3	2	3	1	6	0	1	0	1	-5	1	2	1	0	0	0	1	2	1	0	0	0	8.3	6.1	6.1	66.785	605	605;599	0	18.352	4.1	6.3	2	0	2.1	0	2416800	740290	1215400
Q9Y3I0	Q9Y3I0	4	4	4	tRNA-splicing ligase RtcB homolog	RTCB	sp|Q9Y3I0|RTCB_HUMAN tRNA-splicing ligase RtcB homolog OS=Homo sapiens OX=9606 GN=RTCB PE=1 SV=1	1	4	4	4	1	2	1	4	0	0	0	0	-4	1	2	1	0	0	0	1	2	1	0	0	0	10.7	10.7	10.7	55.21	505	505	0	23.546	2.2	5.3	3.2	0	0	0	2441700	825750	1241400
Q08378	Q08378	4	4	4	Golgin subfamily A member 3	GOLGA3	sp|Q08378|GOGA3_HUMAN Golgin subfamily A member 3 OS=Homo sapiens OX=9606 GN=GOLGA3 PE=1 SV=2	1	4	4	4	4	0	1	5	0	0	0	0	-5	4	0	1	0	0	0	4	0	1	0	0	0	3.1	3.1	3.1	167.35	1498	1498	0	29.682	3.1	0	0.8	0	0	0	2497700	2305200	0
P52907;C9JUG7;F8W9N7;A0A0D9SET8;P47755	P52907;C9JUG7;F8W9N7;A0A0D9SET8;P47755	2;1;1;1;1	2;1;1;1;1	2;1;1;1;1	F-actin-capping protein subunit alpha-1;F-actin-capping protein subunit alpha-2	CAPZA1;CAPZA2	sp|P52907|CAZA1_HUMAN F-actin-capping protein subunit alpha-1 OS=Homo sapiens OX=9606 GN=CAPZA1 PE=1 SV=3;tr|C9JUG7|C9JUG7_HUMAN F-actin-capping protein subunit alpha-2 OS=Homo sapiens OX=9606 GN=CAPZA2 PE=1 SV=1;tr|F8W9N7|F8W9N7_HUMAN F-actin-capping prot	5	2	2	2	1	1	0	2	0	0	0	0	-2	1	1	0	0	0	0	1	1	0	0	0	0	9.8	9.8	9.8	32.922	286	286;146;174;174;286	0	15.469	6.3	3.5	0	0	0	0	2547900	1574000	973860
J3KP33;A0A0U1RQC9;P04637;E7EMR6;A0A087WXZ1;A0A087WT22;E7ESS1;A0A087X1Q1;E7EQX7;A0A087WZU8	J3KP33;A0A0U1RQC9;P04637;E7EMR6;A0A087WXZ1;A0A087WT22;E7ESS1;A0A087X1Q1;E7EQX7;A0A087WZU8	2;2;2;1;1;1;1;1;1;1	2;2;2;1;1;1;1;1;1;1	2;2;2;1;1;1;1;1;1;1	Cellular tumor antigen p53	TP53	tr|J3KP33|J3KP33_HUMAN Cellular tumor antigen p53 OS=Homo sapiens OX=9606 GN=TP53 PE=1 SV=1;tr|A0A0U1RQC9|A0A0U1RQC9_HUMAN Cellular tumor antigen p53 OS=Homo sapiens OX=9606 GN=TP53 PE=1 SV=1;sp|P04637|P53_HUMAN Cellular tumor antigen p53 OS=Homo sapiens O	10	2	2	2	0	2	0	2	0	0	0	0	-2	0	2	0	0	0	0	0	2	0	0	0	0	9	9	9	37.933	343	343;410;393;165;182;187;199;234;285;382	0	12.401	0	9	0	0	0	0	2608100	0	2608100
P38919;I3L3H2	P38919	3;1	3;1	2;1	Eukaryotic initiation factor 4A-III;Eukaryotic initiation factor 4A-III, N-terminally processed	EIF4A3	sp|P38919|IF4A3_HUMAN Eukaryotic initiation factor 4A-III OS=Homo sapiens OX=9606 GN=EIF4A3 PE=1 SV=4	2	3	3	2	2	0	1	3	0	0	0	0	-3	2	0	1	0	0	0	1	0	1	0	0	0	6.6	6.6	4.6	46.871	411	411;125	0	17.228	3.6	0	2.9	0	0	0	2633200	2262400	0
Q9BVI4;F5H303	Q9BVI4;F5H303	2;1	2;1	2;1	Nucleolar complex protein 4 homolog	NOC4L	sp|Q9BVI4|NOC4L_HUMAN Nucleolar complex protein 4 homolog OS=Homo sapiens OX=9606 GN=NOC4L PE=1 SV=1;tr|F5H303|F5H303_HUMAN Nucleolar complex protein 4 homolog (Fragment) OS=Homo sapiens OX=9606 GN=NOC4L PE=1 SV=1	2	2	2	2	1	1	1	3	0	0	0	0	-3	1	1	1	0	0	0	1	1	1	0	0	0	9.3	9.3	9.3	58.467	516	516;270	0	21.445	4.1	4.1	5.2	0	0	0	2662100	1317700	663790
G3V2H6;G3V4M8;G3V5X6;G3V3K6;G3V251;B4DSU6;G3V555;G3V575;G3V576;G3V4W0;B4DY08;B2R5W2;G3V4C1;G3V2Q1;P07910;E5RG71;B3KT61;A0A0G2JPF8;A0A0G2JNQ3;Q86SE5;P0DMR1;O60812;B7ZW38;B2RXH8	G3V2H6;G3V4M8;G3V5X6;G3V3K6;G3V251;B4DSU6;G3V555;G3V575;G3V576;G3V4W0;B4DY08;B2R5W2;G3V4C1;G3V2Q1;P07910;E5RG71;B3KT61;A0A0G2JPF8;A0A0G2JNQ3;Q86SE5;P0DMR1;O60812;B7ZW38;B2RXH8	2;2;2;2;2;2;2;2;2;2;2;2;2;2;2;1;1;1;1;1;1;1;1;1	2;2;2;2;2;2;2;2;2;2;2;2;2;2;2;1;1;1;1;1;1;1;1;1	2;2;2;2;2;2;2;2;2;2;2;2;2;2;2;1;1;1;1;1;1;1;1;1	Heterogeneous nuclear ribonucleoproteins C1/C2;RNA-binding Raly-like protein;Heterogeneous nuclear ribonucleoprotein C-like 4;Heterogeneous nuclear ribonucleoprotein C-like 1;Heterogeneous nuclear ribonucleoprotein C-like 3;Heterogeneous nuclear ribonucleoprotein C-like 2	HNRNPC;RALYL;HNRNPCL4;HNRNPCL1;HNRNPCL3;HNRNPCL2	tr|G3V2H6|G3V2H6_HUMAN Heterogeneous nuclear ribonucleoproteins C1/C2 (Fragment) OS=Homo sapiens OX=9606 GN=HNRNPC PE=1 SV=1;tr|G3V4M8|G3V4M8_HUMAN Heterogeneous nuclear ribonucleoproteins C1/C2 (Fragment) OS=Homo sapiens OX=9606 GN=HNRNPC PE=1 SV=1;tr|G3V	24	2	2	2	1	2	1	4	0	0	0	0	-4	1	2	1	0	0	0	1	2	1	0	0	0	37	37	37	5.9078	54	54;66;117;121;126;147;175;187;231;262;288;290;292;305;306;85;280;293;293;291;293;293;293;293	0	16.764	22.2	37	14.8	0	0	0	2701100	1176800	1441600
Q9H3T2	Q9H3T2	1	1	1	Semaphorin-6C	SEMA6C	sp|Q9H3T2|SEM6C_HUMAN Semaphorin-6C OS=Homo sapiens OX=9606 GN=SEMA6C PE=2 SV=4	1	1	1	1	1	1	1	3	0	0	0	0	-3	1	1	1	0	0	0	1	1	1	0	0	0	1.3	1.3	1.3	99.685	930	930	0.0055351	6.1554	1.3	1.3	1.3	0	0	0	2777600	1060300	870270
G3V279;P84090	G3V279;P84090	1;1	1;1	1;1	Enhancer of rudimentary homolog	ERH	tr|G3V279|G3V279_HUMAN Enhancer of rudimentary homolog OS=Homo sapiens OX=9606 GN=ERH PE=1 SV=1;sp|P84090|ERH_HUMAN Enhancer of rudimentary homolog OS=Homo sapiens OX=9606 GN=ERH PE=1 SV=1	2	1	1	1	1	0	1	2	0	0	0	0	-2	1	0	1	0	0	0	1	0	1	0	0	0	15.5	15.5	15.5	8.2033	71	71;104	0.0037951	6.3321	15.5	0	15.5	0	0	0	2921800	729890	0
Q9BVP2;C9JYH9;C9JZT7;B4DMU5	Q9BVP2	3;1;1;1	3;1;1;1	3;1;1;1	Guanine nucleotide-binding protein-like 3	GNL3	sp|Q9BVP2|GNL3_HUMAN Guanine nucleotide-binding protein-like 3 OS=Homo sapiens OX=9606 GN=GNL3 PE=1 SV=2	4	3	3	3	3	1	1	5	0	0	0	0	-5	3	1	1	0	0	0	3	1	1	0	0	0	6.2	6.2	6.2	61.992	549	549;96;134;138	0	26.106	6.2	2	2	0	0	0	3024300	1950600	521090
C9JB90;C9JU14;J3KR73;Q9NRW1;P20340;Q14964	C9JB90;C9JU14;J3KR73;Q9NRW1;P20340;Q14964	1;1;1;1;1;1	1;1;1;1;1;1	1;1;1;1;1;1	Ras-related protein Rab-6B;Ras-related protein Rab-6A;Ras-related protein Rab-39A	RAB6B;RAB6A;RAB39A	tr|C9JB90|C9JB90_HUMAN Ras-related protein Rab-6B (Fragment) OS=Homo sapiens OX=9606 GN=RAB6B PE=4 SV=1;tr|C9JU14|C9JU14_HUMAN Ras-related protein Rab-6B (Fragment) OS=Homo sapiens OX=9606 GN=RAB6B PE=1 SV=3;tr|J3KR73|J3KR73_HUMAN Ras-related protein Rab-6	6	1	1	1	1	1	1	3	0	0	0	0	-3	1	1	1	0	0	0	1	1	1	0	0	0	22.4	22.4	22.4	5.8575	49	49;83;124;208;208;217	0	8.7516	22.4	22.4	22.4	0	0	0	3204900	1374900	817350
F5H5G7;F5H155;A8MW50;A0A087WUM2;G3XAP5;F5H245;Q6ZMR3;P07864;P00338;P07195	F5H5G7;F5H155;A8MW50;A0A087WUM2;G3XAP5;F5H245;Q6ZMR3;P07864;P00338;P07195	1;1;1;1;1;1;1;1;1;1	1;1;1;1;1;1;1;1;1;1	1;1;1;1;1;1;1;1;1;1	L-lactate dehydrogenase;L-lactate dehydrogenase A-like 6A;L-lactate dehydrogenase C chain;L-lactate dehydrogenase A chain;L-lactate dehydrogenase B chain	LDHC;LDHB;LDHAL6A;LDHA	tr|F5H5G7|F5H5G7_HUMAN L-lactate dehydrogenase OS=Homo sapiens OX=9606 GN=LDHC PE=1 SV=1;tr|F5H155|F5H155_HUMAN L-lactate dehydrogenase OS=Homo sapiens OX=9606 GN=LDHC PE=1 SV=1;tr|A8MW50|A8MW50_HUMAN L-lactate dehydrogenase (Fragment) OS=Homo sapiens OX=9	10	1	1	1	0	0	1	1	0	0	0	0	-1	0	0	1	0	0	0	0	0	1	0	0	0	6.6	6.6	6.6	20.008	183	183;225;232;233;241;318;332;332;332;334	0	7.0062	0	0	6.6	0	0	0	3209400	0	0
A0A2R8YCL0;A0A2R8YD19;A0A2R8Y511;A0A2R8YFH3;A0A2R8Y3S0;Q96JX3	A0A2R8YCL0;A0A2R8YD19;A0A2R8Y511;A0A2R8YFH3;A0A2R8Y3S0;Q96JX3	1;1;1;1;1;1	1;1;1;1;1;1	1;1;1;1;1;1	Protein SERAC1	SERAC1	tr|A0A2R8YCL0|A0A2R8YCL0_HUMAN Protein SERAC1 OS=Homo sapiens OX=9606 GN=SERAC1 PE=1 SV=1;tr|A0A2R8YD19|A0A2R8YD19_HUMAN Protein SERAC1 OS=Homo sapiens OX=9606 GN=SERAC1 PE=1 SV=1;tr|A0A2R8Y511|A0A2R8Y511_HUMAN Protein SERAC1 OS=Homo sapiens OX=9606 GN=SER	6	1	1	1	0	1	0	1	0	0	1	1	0	0	1	0	0	0	1	0	1	0	0	0	1	1.6	1.6	1.6	64.239	566	566;587;611;622;624;654	0.0037879	6.3214	0	1.6	0	0	0	1.6	3227600	0	3227600
F5H6T1;P61160	F5H6T1;P61160	3;3	3;3	3;3	Actin-related protein 2	ACTR2	tr|F5H6T1|F5H6T1_HUMAN ARP2 actin-related protein 2 homolog (Yeast), isoform CRA_d OS=Homo sapiens OX=9606 GN=ACTR2 PE=1 SV=2;sp|P61160|ARP2_HUMAN Actin-related protein 2 OS=Homo sapiens OX=9606 GN=ACTR2 PE=1 SV=1	2	3	3	3	3	1	1	5	0	1	0	1	-4	3	1	1	0	1	0	3	1	1	0	1	0	11.5	11.5	11.5	38.841	339	339;394	0	21.767	11.5	3.5	3.5	0	3.5	0	3315400	1747500	1048100
A0A286YFJ8;P01861;A0A286YEY4;P01859	A0A286YFJ8;P01861;A0A286YEY4;P01859	3;3;2;2	1;1;1;1	1;1;1;1	Ig gamma-4 chain C region;Ig gamma-2 chain C region	IGHG4;IGHG2	tr|A0A286YFJ8|A0A286YFJ8_HUMAN Immunoglobulin heavy constant gamma 4 (Fragment) OS=Homo sapiens OX=9606 GN=IGHG4 PE=1 SV=1;sp|P01861|IGHG4_HUMAN Immunoglobulin heavy constant gamma 4 OS=Homo sapiens OX=9606 GN=IGHG4 PE=1 SV=1;tr|A0A286YEY4|A0A286YEY4_HUMAN	4	3	1	1	3	3	0	6	0	0	1	1	-5	1	1	0	0	0	0	1	1	0	0	0	0	9.3	3.5	3.5	43.831	396	396;327;395;326	0	8.2126	9.3	9.3	0	0	0	1.8	3450600	1803300	1647300
P47893;P47888	P47893;P47888	1;1	1;1	1;1	Olfactory receptor 3A2;Olfactory receptor 3A3	OR3A2;OR3A3	sp|P47893|OR3A2_HUMAN Olfactory receptor 3A2 OS=Homo sapiens OX=9606 GN=OR3A2 PE=2 SV=3;sp|P47888|OR3A3_HUMAN Olfactory receptor 3A3 OS=Homo sapiens OX=9606 GN=OR3A3 PE=2 SV=3	2	1	1	1	1	1	0	2	0	0	0	0	-2	1	1	0	0	0	0	1	1	0	0	0	0	4.7	4.7	4.7	35.206	321	321;321	0	11.211	4.7	4.7	0	0	0	0	3459800	1313000	2146800
Q8TDD1;F8VRX4	Q8TDD1	6;2	6;2	6;2	ATP-dependent RNA helicase DDX54	DDX54	sp|Q8TDD1|DDX54_HUMAN ATP-dependent RNA helicase DDX54 OS=Homo sapiens OX=9606 GN=DDX54 PE=1 SV=2	2	6	6	6	3	2	3	8	0	0	0	0	-8	3	2	3	0	0	0	3	2	3	0	0	0	6.1	6.1	6.1	98.594	881	881;208	0	35.069	3.3	2.2	3.2	0	0	0	3505800	1617500	871150
Q6PKG0;E5RH50;A0A0B4J210;H0YC73;H0YC33;H0YBW1	Q6PKG0;E5RH50;A0A0B4J210;H0YC73	4;3;3;2;1;1	4;3;3;2;1;1	4;3;3;2;1;1	La-related protein 1	LARP1	sp|Q6PKG0|LARP1_HUMAN La-related protein 1 OS=Homo sapiens OX=9606 GN=LARP1 PE=1 SV=2;tr|E5RH50|E5RH50_HUMAN La-related protein 1 (Fragment) OS=Homo sapiens OX=9606 GN=LARP1 PE=1 SV=8;tr|A0A0B4J210|A0A0B4J210_HUMAN La-related protein 1 (Fragment) OS=Homo s	6	4	4	4	2	3	1	6	0	0	0	0	-6	2	3	1	0	0	0	2	3	1	0	0	0	5.6	5.6	5.6	123.51	1096	1096;610;815;195;183;281	0	26.851	2.6	4.5	1.1	0	0	0	3631900	1422200	998900
Q9UHI6;E9PJ60	Q9UHI6	4;1	4;1	4;1	Probable ATP-dependent RNA helicase DDX20	DDX20	sp|Q9UHI6|DDX20_HUMAN Probable ATP-dependent RNA helicase DDX20 OS=Homo sapiens OX=9606 GN=DDX20 PE=1 SV=2	2	4	4	4	3	3	1	7	0	0	0	0	-7	3	3	1	0	0	0	3	3	1	0	0	0	7.5	7.5	7.5	92.239	824	824;432	0	31.073	5.2	6.3	1.5	0	0	0	3656500	1910900	1282300
Q8TE73	Q8TE73	1	1	1	Dynein heavy chain 5, axonemal	DNAH5	sp|Q8TE73|DYH5_HUMAN Dynein heavy chain 5, axonemal OS=Homo sapiens OX=9606 GN=DNAH5 PE=1 SV=3	1	1	1	1	1	0	0	1	0	0	0	0	-1	1	0	0	0	0	0	1	0	0	0	0	0	0.4	0.4	0.4	529.01	4624	4624	0	7.0449	0.4	0	0	0	0	0	3750000	3750000	0
A0A0U1RQT3;P98160	A0A0U1RQT3;P98160	1;1	1;1	1;1	Basement membrane-specific heparan sulfate proteoglycan core protein;Endorepellin;LG3 peptide	HSPG2	tr|A0A0U1RQT3|A0A0U1RQT3_HUMAN Basement membrane-specific heparan sulfate proteoglycan core protein (Fragment) OS=Homo sapiens OX=9606 GN=HSPG2 PE=1 SV=1;sp|P98160|PGBM_HUMAN Basement membrane-specific heparan sulfate proteoglycan core protein OS=Homo sapi	2	1	1	1	1	1	0	2	0	0	0	0	-2	1	1	0	0	0	0	1	1	0	0	0	0	4.2	4.2	4.2	33.334	307	307;4391	0.0088968	6.0462	4.2	4.2	0	0	0	0	3830400	942940	2887500
Q9UN86;D6RAC7;D6RB17	Q9UN86	3;1;1	3;1;1	3;1;1	Ras GTPase-activating protein-binding protein 2	G3BP2	sp|Q9UN86|G3BP2_HUMAN Ras GTPase-activating protein-binding protein 2 OS=Homo sapiens OX=9606 GN=G3BP2 PE=1 SV=2	3	3	3	3	2	2	1	5	0	0	0	0	-5	2	2	1	0	0	0	2	2	1	0	0	0	8.1	8.1	8.1	54.12	482	482;141;198	0	28.4	5.4	5.4	2.7	0	0	0	3858100	1814100	932500
F1T0B3;A0A087X2G1;Q92499	F1T0B3;A0A087X2G1;Q92499	4;4;4	4;4;4	4;4;4	ATP-dependent RNA helicase DDX1	DDX1	tr|F1T0B3|F1T0B3_HUMAN ATP-dependent RNA helicase DDX1 OS=Homo sapiens OX=9606 GN=DDX1 PE=1 SV=1;tr|A0A087X2G1|A0A087X2G1_HUMAN ATP-dependent RNA helicase DDX1 OS=Homo sapiens OX=9606 GN=DDX1 PE=1 SV=1;sp|Q92499|DDX1_HUMAN ATP-dependent RNA helicase DDX1 O	3	4	4	4	2	2	1	5	0	0	0	0	-5	2	2	1	0	0	0	2	2	1	0	0	0	9.7	9.7	9.7	73.915	659	659;659;740	0	28.867	5.6	4.7	2.1	0	0	0	3860100	2104600	1527900
O75533;H7C341	O75533	4;1	4;1	4;1	Splicing factor 3B subunit 1	SF3B1	sp|O75533|SF3B1_HUMAN Splicing factor 3B subunit 1 OS=Homo sapiens OX=9606 GN=SF3B1 PE=1 SV=3	2	4	4	4	2	3	1	6	0	0	0	0	-6	2	3	1	0	0	0	2	3	1	0	0	0	4.8	4.8	4.8	145.83	1304	1304;241	0	27.461	2.6	3.5	1.5	0	0	0	3950000	2240700	1367200
S6FRS6;A0A2R8Y4K8;Q9NSI8	S6FRS6;A0A2R8Y4K8;Q9NSI8	1;1;1	1;1;1	1;1;1	SAM domain-containing protein SAMSN-1	SAMSN1	tr|S6FRS6|S6FRS6_HUMAN SAM domain, SH3 domain and nuclear localization signals 1 OS=Homo sapiens OX=9606 GN=SAMSN1 PE=1 SV=1;tr|A0A2R8Y4K8|A0A2R8Y4K8_HUMAN SAM domain-containing protein SAMSN-1 OS=Homo sapiens OX=9606 GN=SAMSN1 PE=1 SV=1;sp|Q9NSI8|SAMN1_HU	3	1	1	1	1	1	0	2	0	0	0	0	-2	1	1	0	0	0	0	1	1	0	0	0	0	4.9	4.9	4.9	34.178	304	304;669;373	0.008547	5.8731	4.9	4.9	0	0	0	0	3950300	2590800	1359500
A0A087X1A5;O95793;Q5JW30;Q5JW28;F6UDC6;G5EA18;E5RJN7;E7EVI1;A0A0A0MTC4;A0A0A0MTD1;F8VPI7;E7EPX0;A0A0A0MTC6;E7EVJ4;E9PH62;Q9NUL3	A0A087X1A5;O95793;Q5JW30	5;5;4;2;1;1;1;1;1;1;1;1;1;1;1;1	5;5;4;2;1;1;1;1;1;1;1;1;1;1;1;1	5;5;4;2;1;1;1;1;1;1;1;1;1;1;1;1	Double-stranded RNA-binding protein Staufen homolog 1	STAU1	tr|A0A087X1A5|A0A087X1A5_HUMAN Double-stranded RNA-binding protein Staufen homolog 1 OS=Homo sapiens OX=9606 GN=STAU1 PE=1 SV=1;sp|O95793|STAU1_HUMAN Double-stranded RNA-binding protein Staufen homolog 1 OS=Homo sapiens OX=9606 GN=STAU1 PE=1 SV=2;tr|Q5JW30	16	5	5	5	3	1	2	6	0	0	0	0	-6	3	1	2	0	0	0	3	1	2	0	0	0	13.4	13.4	13.4	54.945	493	493;577;494;199;129;291;320;390;398;473;479;491;504;511;538;570	0	31.382	7.3	2.6	6.1	0	0	0	3993300	2507300	472250
O43143	O43143	3	3	3	Pre-mRNA-splicing factor ATP-dependent RNA helicase DHX15	DHX15	sp|O43143|DHX15_HUMAN Pre-mRNA-splicing factor ATP-dependent RNA helicase DHX15 OS=Homo sapiens OX=9606 GN=DHX15 PE=1 SV=2	1	3	3	3	2	3	1	6	0	0	0	0	-6	2	3	1	0	0	0	2	3	1	0	0	0	6.8	6.8	6.8	90.932	795	795	0	25.601	4.4	6.8	1.6	0	0	0	4005600	1155500	2500300
Q9UG63;C9JHK9;C9JZV3	Q9UG63;C9JHK9;C9JZV3	5;3;3	5;3;3	5;3;3	ATP-binding cassette sub-family F member 2	ABCF2	sp|Q9UG63|ABCF2_HUMAN ATP-binding cassette sub-family F member 2 OS=Homo sapiens OX=9606 GN=ABCF2 PE=1 SV=2;tr|C9JHK9|C9JHK9_HUMAN ATP-binding cassette sub-family F member 2 (Fragment) OS=Homo sapiens OX=9606 GN=ABCF2 PE=1 SV=1;tr|C9JZV3|C9JZV3_HUMAN ATP-b	3	5	5	5	3	2	2	7	0	0	0	0	-7	3	2	2	0	0	0	3	2	2	0	0	0	9.3	9.3	9.3	71.289	623	623;240;287	0	29.567	5.8	3.9	3.5	0	0	0	4025300	2454000	624160
P08779;K7ENW6	P08779	11;2	3;1	3;1	Keratin, type I cytoskeletal 16	KRT16	sp|P08779|K1C16_HUMAN Keratin, type I cytoskeletal 16 OS=Homo sapiens OX=9606 GN=KRT16 PE=1 SV=4	2	11	3	3	6	10	5	21	2	1	1	4	-17	0	3	0	0	0	0	0	3	0	0	0	0	27.5	10.6	10.6	51.267	473	473;162	0	40.935	13.1	24.3	11.2	4.2	1.9	1.9	4092400	0	4092400
Q13823;H0YG10	Q13823	3;1	3;1	3;1	Nucleolar GTP-binding protein 2	GNL2	sp|Q13823|NOG2_HUMAN Nucleolar GTP-binding protein 2 OS=Homo sapiens OX=9606 GN=GNL2 PE=1 SV=1	2	3	3	3	1	1	1	3	0	0	0	0	-3	1	1	1	0	0	0	1	1	1	0	0	0	5.5	5.5	5.5	83.654	731	731;233	0	16.655	1.6	1.4	2.5	0	0	0	4332700	294380	1173000
C9JJ19;P82930	C9JJ19;P82930	4;4	4;4	4;4	28S ribosomal protein S34, mitochondrial	MRPS34	tr|C9JJ19|C9JJ19_HUMAN 28S ribosomal protein S34, mitochondrial OS=Homo sapiens OX=9606 GN=MRPS34 PE=1 SV=2;sp|P82930|RT34_HUMAN 28S ribosomal protein S34, mitochondrial OS=Homo sapiens OX=9606 GN=MRPS34 PE=1 SV=2	2	4	4	4	4	2	1	7	0	0	0	0	-7	4	2	1	0	0	0	4	2	1	0	0	0	24.4	24.4	24.4	26.332	225	225;218	0	24.703	24.4	15.1	3.1	0	0	0	4423800	2878100	1133000
E9PK91;Q9NYF8;E9PJA7;A0A1W2PQ43;E9PK09;E9PQN2;E9PKI6;H0YF00;H0YF63	E9PK91;Q9NYF8;E9PJA7;A0A1W2PQ43;E9PK09;E9PQN2;E9PKI6	6;6;5;5;5;5;5;1;1	6;6;5;5;5;5;5;1;1	6;6;5;5;5;5;5;1;1	Bcl-2-associated transcription factor 1	BCLAF1	tr|E9PK91|E9PK91_HUMAN Bcl-2-associated transcription factor 1 OS=Homo sapiens OX=9606 GN=BCLAF1 PE=1 SV=1;sp|Q9NYF8|BCLF1_HUMAN Bcl-2-associated transcription factor 1 OS=Homo sapiens OX=9606 GN=BCLAF1 PE=1 SV=2;tr|E9PJA7|E9PJA7_HUMAN Bcl-2-associated tra	9	6	6	6	2	4	2	8	0	0	0	0	-8	2	4	2	0	0	0	2	4	2	0	0	0	12.9	12.9	12.9	100.4	871	871;920;467;703;725;750;752;118;126	0	37.188	4.6	7.8	5.1	0	0	0	4567200	1812600	2109500
Q9UMY1	Q9UMY1	2	2	2	Nucleolar protein 7	NOL7	sp|Q9UMY1|NOL7_HUMAN Nucleolar protein 7 OS=Homo sapiens OX=9606 GN=NOL7 PE=1 SV=2	1	2	2	2	2	2	0	4	0	0	0	0	-4	2	2	0	0	0	0	2	2	0	0	0	0	12.8	12.8	12.8	29.426	257	257	0	19.055	12.8	12.8	0	0	0	0	4629200	2133600	2495600
Q9NS87;C9JKA9;D6RCT7;H7C1K7;H7BZT2	Q9NS87;C9JKA9;D6RCT7	7;5;4;1;1	7;5;4;1;1	7;5;4;1;1	Kinesin-like protein KIF15;Kinesin-like protein	KIF15	sp|Q9NS87|KIF15_HUMAN Kinesin-like protein KIF15 OS=Homo sapiens OX=9606 GN=KIF15 PE=1 SV=1;tr|C9JKA9|C9JKA9_HUMAN Kinesin-like protein KIF15 OS=Homo sapiens OX=9606 GN=KIF15 PE=1 SV=1;tr|D6RCT7|D6RCT7_HUMAN Kinesin-like protein KIF15 (Fragment) OS=Homo sa	5	7	7	7	4	4	2	10	0	0	0	0	-10	4	4	2	0	0	0	4	4	2	0	0	0	7.6	7.6	7.6	160.16	1388	1388;1023;711;128;194	0	49.517	4	4.3	2.7	0	0	0	4655300	2156000	2028300
Q5JRI1;O75494;Q6IQ42	Q5JRI1;O75494;Q6IQ42	2;2;1	2;2;1	2;2;1	Serine/arginine-rich splicing factor 10	SRSF10;FUSIP1	tr|Q5JRI1|Q5JRI1_HUMAN Serine/arginine-rich-splicing factor 10 OS=Homo sapiens OX=9606 GN=SRSF10 PE=1 SV=1;sp|O75494|SRS10_HUMAN Serine/arginine-rich splicing factor 10 OS=Homo sapiens OX=9606 GN=SRSF10 PE=1 SV=1;tr|Q6IQ42|Q6IQ42_HUMAN FUSIP1 protein OS=Ho	3	2	2	2	1	2	1	4	0	0	0	0	-4	1	2	1	0	0	0	1	2	1	0	0	0	15.7	15.7	15.7	20.913	172	172;262;69	0	21.916	9.3	15.7	6.4	0	0	0	4894200	1259500	2682900
Q07666	Q07666	2	2	2	KH domain-containing, RNA-binding, signal transduction-associated protein 1	KHDRBS1	sp|Q07666|KHDR1_HUMAN KH domain-containing, RNA-binding, signal transduction-associated protein 1 OS=Homo sapiens OX=9606 GN=KHDRBS1 PE=1 SV=1	1	2	2	2	1	1	0	2	0	0	0	0	-2	1	1	0	0	0	0	1	1	0	0	0	0	7.7	7.7	7.7	48.227	443	443	0	20.842	3.2	4.5	0	0	0	0	4968100	2549000	2419100
E5RHW4;O94905;E5RJ09;B0QZ43;O75477	E5RHW4;O94905	5;5;2;1;1	5;5;2;1;1	5;5;2;1;1	Erlin-2	ERLIN2	tr|E5RHW4|E5RHW4_HUMAN Erlin-2 (Fragment) OS=Homo sapiens OX=9606 GN=ERLIN2 PE=1 SV=1;sp|O94905|ERLN2_HUMAN Erlin-2 OS=Homo sapiens OX=9606 GN=ERLIN2 PE=1 SV=1	5	5	5	5	4	2	0	6	0	0	0	0	-6	4	2	0	0	0	0	4	2	0	0	0	0	27.2	27.2	27.2	37.725	338	338;339;197;275;346	0	38.388	21.3	10.4	0	0	0	0	5093700	3830300	1263400
Q96HS1;F5GXG4	Q96HS1	3;1	3;1	3;1	Serine/threonine-protein phosphatase PGAM5, mitochondrial	PGAM5	sp|Q96HS1|PGAM5_HUMAN Serine/threonine-protein phosphatase PGAM5, mitochondrial OS=Homo sapiens OX=9606 GN=PGAM5 PE=1 SV=2	2	3	3	3	1	2	1	4	0	0	0	0	-4	1	2	1	0	0	0	1	2	1	0	0	0	12.5	12.5	12.5	32.004	289	289;140	0	16.57	4.2	8.3	4.2	0	0	0	5098100	1031900	2458700
Q9UK96	Q9UK96	1	1	1	F-box only protein 10	FBXO10	sp|Q9UK96|FBX10_HUMAN F-box only protein 10 OS=Homo sapiens OX=9606 GN=FBXO10 PE=1 SV=3	1	1	1	1	0	0	1	1	0	0	0	0	-1	0	0	1	0	0	0	0	0	1	0	0	0	1.2	1.2	1.2	105.19	956	956	0.0086059	5.8823	0	0	1.2	0	0	0	5249700	0	0
Q5T749	Q5T749	7	7	7	Keratinocyte proline-rich protein	KPRP	sp|Q5T749|KPRP_HUMAN Keratinocyte proline-rich protein OS=Homo sapiens OX=9606 GN=KPRP PE=1 SV=1	1	7	7	7	6	2	1	9	0	0	0	0	-9	6	2	1	0	0	0	6	2	1	0	0	0	23.3	23.3	23.3	64.135	579	579	0	55.53	21.8	6	1.9	0	0	0	5259000	3653300	487380
Q15051;C9JVC4	Q15051	4;1	4;1	4;1	IQ calmodulin-binding motif-containing protein 1	IQCB1	sp|Q15051|IQCB1_HUMAN IQ calmodulin-binding motif-containing protein 1 OS=Homo sapiens OX=9606 GN=IQCB1 PE=1 SV=1	2	4	4	4	2	4	1	7	0	0	0	0	-7	2	4	1	0	0	0	2	4	1	0	0	0	7.9	7.9	7.9	68.928	598	598;87	0	24.617	4.3	7.9	1.5	0	0	0	5292500	1480400	3172200
F8VWS0;P05388;F8VQY6;F8VPE8;F8VRK7;G3V210;F8VW21;F8VU65;F8VWV4;F8VS58;F8VZS0;Q8NHW5;F8W1K8	F8VWS0;P05388;F8VQY6;F8VPE8;F8VRK7;G3V210;F8VW21;F8VU65;F8VWV4;F8VS58;F8VZS0;Q8NHW5	4;4;3;3;3;3;3;3;2;2;2;2;1	4;4;3;3;3;3;3;3;2;2;2;2;1	4;4;3;3;3;3;3;3;2;2;2;2;1	60S acidic ribosomal protein P0;60S acidic ribosomal protein P0-like	RPLP0;RPLP0P6	tr|F8VWS0|F8VWS0_HUMAN 60S acidic ribosomal protein P0 OS=Homo sapiens OX=9606 GN=RPLP0 PE=1 SV=1;sp|P05388|RLA0_HUMAN 60S acidic ribosomal protein P0 OS=Homo sapiens OX=9606 GN=RPLP0 PE=1 SV=1;tr|F8VQY6|F8VQY6_HUMAN 60S acidic ribosomal protein P0 OS=Homo	13	4	4	4	2	3	3	8	0	0	0	0	-8	2	3	3	0	0	0	2	3	3	0	0	0	26	26	26	30.456	281	281;317;142;153;156;166;244;247;111;121;246;317;107	0	24.882	11	22.1	14.9	0	0	0	5434200	1241700	1958700
F8W7C6;A0A087WV22;H7C123;H7C2C5;Q96L21;H7C2U2	F8W7C6;A0A087WV22;H7C123;H7C2C5;Q96L21	7;6;5;5;4;1	1;0;0;0;0;0	1;0;0;0;0;0	60S ribosomal protein L10-like	RPL10;RPL10L	tr|F8W7C6|F8W7C6_HUMAN 60S ribosomal protein L10 OS=Homo sapiens OX=9606 GN=RPL10 PE=1 SV=2;tr|A0A087WV22|A0A087WV22_HUMAN 60S ribosomal protein L10 OS=Homo sapiens OX=9606 GN=RPL10 PE=1 SV=1;tr|H7C123|H7C123_HUMAN 60S ribosomal protein L10 (Fragment) OS=H	6	7	1	1	3	5	4	12	0	2	0	2	-10	1	1	0	0	0	0	1	1	0	0	0	0	48.5	11	11	18.565	163	163;178;91;131;214;28	0	23.823	25.8	38.7	22.1	0	13.5	0	5634200	2416800	3217300
Q12906;K7ERM6;K7ENK6;K7EM82;K7EJ09;K7ER69;K7EKJ9;Q96SI9	Q12906	6;1;1;1;1;1;1;1	6;1;1;1;1;1;1;1	6;1;1;1;1;1;1;1	Interleukin enhancer-binding factor 3	ILF3	sp|Q12906|ILF3_HUMAN Interleukin enhancer-binding factor 3 OS=Homo sapiens OX=9606 GN=ILF3 PE=1 SV=3	8	6	6	6	4	2	2	8	0	0	0	0	-8	4	2	2	0	0	0	4	2	2	0	0	0	8.7	8.7	8.7	95.337	894	894;77;79;99;122;161;254;672	0	37.575	5	3.7	2.7	0	0	0	5761200	3429800	1545200
P01834	P01834	1	1	1	Ig kappa chain C region	IGKC	sp|P01834|IGKC_HUMAN Immunoglobulin kappa constant OS=Homo sapiens OX=9606 GN=IGKC PE=1 SV=2	1	1	1	1	1	1	1	3	0	0	0	0	-3	1	1	1	0	0	0	1	1	1	0	0	0	15.9	15.9	15.9	11.765	107	107	0.0038241	6.3591	15.9	15.9	15.9	0	0	0	6056900	1624100	3454600
Q9Y2W1	Q9Y2W1	5	5	5	Thyroid hormone receptor-associated protein 3	THRAP3	sp|Q9Y2W1|TR150_HUMAN Thyroid hormone receptor-associated protein 3 OS=Homo sapiens OX=9606 GN=THRAP3 PE=1 SV=2	1	5	5	5	3	2	2	7	0	0	0	0	-7	3	2	2	0	0	0	3	2	2	0	0	0	7.6	7.6	7.6	108.66	955	955	0	41.197	4.8	4	2.3	0	0	0	6152700	2438800	2091800
Q9NZB2;A0A0C4DH52;A0A0C4DG79	Q9NZB2	9;4;3	9;4;3	9;4;3	Constitutive coactivator of PPAR-gamma-like protein 1	FAM120A	sp|Q9NZB2|F120A_HUMAN Constitutive coactivator of PPAR-gamma-like protein 1 OS=Homo sapiens OX=9606 GN=FAM120A PE=1 SV=2	3	9	9	9	3	4	5	12	0	0	0	0	-12	3	4	5	0	0	0	3	4	5	0	0	0	13.2	13.2	13.2	121.89	1118	1118;495;494	0	73.351	3.6	6.6	6	0	0	0	6303200	1715300	3085500
Q86YZ3	Q86YZ3	8	8	8	Hornerin	HRNR	sp|Q86YZ3|HORN_HUMAN Hornerin OS=Homo sapiens OX=9606 GN=HRNR PE=1 SV=2	1	8	8	8	0	8	1	9	0	0	0	0	-9	0	8	1	0	0	0	0	8	1	0	0	0	8.8	8.8	8.8	282.39	2850	2850	0	72.904	0	8.8	2.8	0	0	0	6829000	0	6215800
D6RF44;H0YA96;D6RAF8;H0Y8G5;Q14103;D6RBQ9;D6RD83	D6RF44;H0YA96;D6RAF8;H0Y8G5;Q14103;D6RBQ9	3;3;3;3;3;2;1	3;3;3;3;3;2;1	2;2;2;2;2;1;1	Heterogeneous nuclear ribonucleoprotein D0	HNRNPD	tr|D6RF44|D6RF44_HUMAN Heterogeneous nuclear ribonucleoprotein D0 (Fragment) OS=Homo sapiens OX=9606 GN=HNRNPD PE=1 SV=8;tr|H0YA96|H0YA96_HUMAN Heterogeneous nuclear ribonucleoprotein D0 (Fragment) OS=Homo sapiens OX=9606 GN=HNRNPD PE=1 SV=1;tr|D6RAF8|D6RA	7	3	3	2	3	1	2	6	0	0	0	0	-6	3	1	2	0	0	0	2	0	2	0	0	0	28.8	28.8	21.6	12.553	111	111;210;221;260;355;155;92	0	23.49	28.8	7.2	21.6	0	0	0	6936500	3219300	1222200
O43390;B4DT28	O43390;B4DT28	6;5	4;3	4;3	Heterogeneous nuclear ribonucleoprotein R	HNRNPR	sp|O43390|HNRPR_HUMAN Heterogeneous nuclear ribonucleoprotein R OS=Homo sapiens OX=9606 GN=HNRNPR PE=1 SV=1;tr|B4DT28|B4DT28_HUMAN Heterogeneous nuclear ribonucleoprotein R, isoform CRA_a OS=Homo sapiens OX=9606 GN=HNRNPR PE=1 SV=1	2	6	4	4	4	4	2	10	0	0	0	0	-10	3	3	1	0	0	0	3	3	1	0	0	0	11.4	8.4	8.4	70.942	633	633;494	0	28.416	8.5	8.5	2.8	0	0	0	7833900	4156900	3612000
H7C0L5;B7ZKJ8;Q14624	H7C0L5;B7ZKJ8;Q14624	3;3;3	3;3;3	3;3;3	Inter-alpha-trypsin inhibitor heavy chain H4;70 kDa inter-alpha-trypsin inhibitor heavy chain H4;35 kDa inter-alpha-trypsin inhibitor heavy chain H4	ITIH4	tr|H7C0L5|H7C0L5_HUMAN Inter-alpha-trypsin inhibitor heavy chain H4 (Fragment) OS=Homo sapiens OX=9606 GN=ITIH4 PE=1 SV=1;tr|B7ZKJ8|B7ZKJ8_HUMAN ITIH4 protein OS=Homo sapiens OX=9606 GN=ITIH4 PE=1 SV=1;sp|Q14624|ITIH4_HUMAN Inter-alpha-trypsin inhibitor he	3	3	3	3	2	2	1	5	1	0	0	1	-4	2	2	1	1	0	0	2	2	1	1	0	0	7.8	7.8	7.8	79.952	719	719;935;930	0	27.858	6.3	6.3	2.4	1.5	0	0	8137700	3655700	3539600
Q96CW5;A0A087WU06;A0A0J9YX56;A0A0J9YX63	Q96CW5	9;4;1;1	9;4;1;1	9;4;1;1	Gamma-tubulin complex component 3	TUBGCP3	sp|Q96CW5|GCP3_HUMAN Gamma-tubulin complex component 3 OS=Homo sapiens OX=9606 GN=TUBGCP3 PE=1 SV=2	4	9	9	9	7	4	1	12	0	0	0	0	-12	7	4	1	0	0	0	7	4	1	0	0	0	13.6	13.6	13.6	103.57	907	907;439;129;212	0	60.484	9	7.2	1.4	0	0	0	8195900	3870000	3934200
Q9NZJ4;B2REB0;H0Y6M8	Q9NZJ4	16;3;3	16;3;3	16;3;3	Sacsin	SACS	sp|Q9NZJ4|SACS_HUMAN Sacsin OS=Homo sapiens OX=9606 GN=SACS PE=1 SV=2	3	16	16	16	8	10	3	21	0	0	0	0	-21	8	10	3	0	0	0	8	10	3	0	0	0	4.6	4.6	4.6	521.12	4579	4579;750;832	0	104.77	2	3.1	0.9	0	0	0	8530600	3418300	4642800
P61978;Q5T6W2;S4R359	P61978;Q5T6W2	7;6;1	7;6;1	7;6;1	Heterogeneous nuclear ribonucleoprotein K	HNRNPK	sp|P61978|HNRPK_HUMAN Heterogeneous nuclear ribonucleoprotein K OS=Homo sapiens OX=9606 GN=HNRNPK PE=1 SV=1;tr|Q5T6W2|Q5T6W2_HUMAN Heterogeneous nuclear ribonucleoprotein K (Fragment) OS=Homo sapiens OX=9606 GN=HNRNPK PE=1 SV=1	3	7	7	7	5	5	2	12	0	0	0	0	-12	5	5	2	0	0	0	5	5	2	0	0	0	22.9	22.9	22.9	50.976	463	463;379;100	0	84.068	16.6	15.3	6.3	0	0	0	9822900	4366300	4153800
Q9NZM5	Q9NZM5	3	3	3	Glioma tumor suppressor candidate region gene 2 protein	GLTSCR2	sp|Q9NZM5|NOP53_HUMAN Ribosome biogenesis protein NOP53 OS=Homo sapiens OX=9606 GN=NOP53 PE=1 SV=2	1	3	3	3	3	3	0	6	0	0	0	0	-6	3	3	0	0	0	0	3	3	0	0	0	0	10.7	10.7	10.7	54.389	478	478	0	26.316	10.7	10.7	0	0	0	0	10433000	4744800	5688300
A0A1X7SBZ2;A0A1W2PQ51;Q92841;A0A0U1RQJ0	A0A1X7SBZ2;A0A1W2PQ51;Q92841	12;12;12;2	7;7;7;1	7;7;7;1	Probable ATP-dependent RNA helicase DDX17	DDX17	tr|A0A1X7SBZ2|A0A1X7SBZ2_HUMAN Probable ATP-dependent RNA helicase DDX17 OS=Homo sapiens OX=9606 GN=DDX17 PE=1 SV=1;tr|A0A1W2PQ51|A0A1W2PQ51_HUMAN Probable ATP-dependent RNA helicase DDX17 OS=Homo sapiens OX=9606 GN=DDX17 PE=1 SV=1;sp|Q92841|DDX17_HUMAN Pr	4	12	7	7	9	10	3	22	0	1	0	1	-21	5	5	0	0	0	0	5	5	0	0	0	0	19.3	11.5	11.5	80.253	729	729;731;729;56	0	104.99	15.1	16.7	4.8	0	1.8	0	10981000	4149900	6831500
Q14789;E7EU81;H0Y867;H7C5I7	Q14789	15;6;5;1	15;6;5;1	15;6;5;1	Golgin subfamily B member 1	GOLGB1	sp|Q14789|GOGB1_HUMAN Golgin subfamily B member 1 OS=Homo sapiens OX=9606 GN=GOLGB1 PE=1 SV=2	4	15	15	15	13	6	3	22	0	0	0	0	-22	13	6	3	0	0	0	13	6	3	0	0	0	6.8	6.8	6.8	376.01	3259	3259;1640;1031;109	0	135.78	5.7	3	0.8	0	0	0	12989000	7491300	4714900
X6RAJ1;Q02040	X6RAJ1;Q02040	4;4	4;4	4;4	A-kinase anchor protein 17A	AKAP17A	tr|X6RAJ1|X6RAJ1_HUMAN A-kinase anchor protein 17A OS=Homo sapiens OX=9606 GN=AKAP17A PE=1 SV=1;sp|Q02040|AK17A_HUMAN A-kinase anchor protein 17A OS=Homo sapiens OX=9606 GN=AKAP17A PE=1 SV=2	2	4	4	4	3	3	2	8	0	0	0	0	-8	3	3	2	0	0	0	3	3	2	0	0	0	14.8	14.8	14.8	51.506	446	446;695	0	43.375	13	13	3.6	0	0	0	14093000	2483300	2700100
O60506;B7Z645;F6UXX1	O60506;B7Z645	6;4;2	6;4;2	4;2;2	Heterogeneous nuclear ribonucleoprotein Q	SYNCRIP	sp|O60506|HNRPQ_HUMAN Heterogeneous nuclear ribonucleoprotein Q OS=Homo sapiens OX=9606 GN=SYNCRIP PE=1 SV=2;tr|B7Z645|B7Z645_HUMAN Synaptotagmin binding, cytoplasmic RNA interacting protein, isoform CRA_b OS=Homo sapiens OX=9606 GN=SYNCRIP PE=1 SV=1	3	6	6	4	3	5	2	10	0	0	0	0	-10	3	5	2	0	0	0	2	4	1	0	0	0	10.9	10.9	7.9	69.602	623	623;464;185	0	51.952	5.6	9.6	2.9	0	0	0	14528000	5657500	8528600
P07305	P07305	5	5	5	Histone H1.0;Histone H1.0, N-terminally processed	H1F0	sp|P07305|H10_HUMAN Histone H1.0 OS=Homo sapiens OX=9606 GN=H1F0 PE=1 SV=3	1	5	5	5	1	4	2	7	0	0	0	0	-7	1	4	2	0	0	0	1	4	2	0	0	0	23.2	23.2	23.2	20.863	194	194	0	35.757	6.7	22.2	11.3	0	0	0	15857000	776460	11815000
Q12905;B4DY09;A0A0A0MRL0;X6R6Z1	Q12905;B4DY09;A0A0A0MRL0	6;4;3;2	6;4;3;2	6;4;3;2	Interleukin enhancer-binding factor 2	ILF2	sp|Q12905|ILF2_HUMAN Interleukin enhancer-binding factor 2 OS=Homo sapiens OX=9606 GN=ILF2 PE=1 SV=2;tr|B4DY09|B4DY09_HUMAN cDNA FLJ51660, highly similar to Interleukin enhancer-binding factor 2 OS=Homo sapiens OX=9606 GN=ILF2 PE=1 SV=1;tr|A0A0A0MRL0|A0A0A	4	6	6	6	5	5	3	13	0	0	0	0	-13	5	5	3	0	0	0	5	5	3	0	0	0	20	20	20	43.062	390	390;352;150;115	0	37.294	16.4	17.2	9.5	0	0	0	16173000	6942900	4738600
P13861;H7C1L0;H7C330;H7C4A9;C9J830	P13861;H7C1L0	6;3;1;1;1	6;3;1;1;1	6;3;1;1;1	cAMP-dependent protein kinase type II-alpha regulatory subunit	PRKAR2A	sp|P13861|KAP2_HUMAN cAMP-dependent protein kinase type II-alpha regulatory subunit OS=Homo sapiens OX=9606 GN=PRKAR2A PE=1 SV=2;tr|H7C1L0|H7C1L0_HUMAN cAMP-dependent protein kinase type II-alpha regulatory subunit (Fragment) OS=Homo sapiens OX=9606 GN=PRK	5	6	6	6	4	5	3	12	0	0	0	0	-12	4	5	3	0	0	0	4	5	3	0	0	0	18.8	18.8	18.8	45.518	404	404;200;92;99;114	0	68.494	14.9	16.8	7.7	0	0	0	16939000	6203200	8365800
F8W6I7;P09651;Q32P51;F8VTQ5;F8W646;F8VZ49;F8VYN5;H0YH80;A0A2R8Y4L2	F8W6I7;P09651;Q32P51;F8VTQ5;F8W646;F8VZ49	6;6;4;3;3;3;2;2;2	6;6;4;3;3;3;2;2;2	6;6;4;3;3;3;2;2;2	Heterogeneous nuclear ribonucleoprotein A1;Heterogeneous nuclear ribonucleoprotein A1, N-terminally processed;Heterogeneous nuclear ribonucleoprotein A1-like 2	HNRNPA1;HNRNPA1L2	tr|F8W6I7|F8W6I7_HUMAN Heterogeneous nuclear ribonucleoprotein A1 OS=Homo sapiens OX=9606 GN=HNRNPA1 PE=1 SV=2;sp|P09651|ROA1_HUMAN Heterogeneous nuclear ribonucleoprotein A1 OS=Homo sapiens OX=9606 GN=HNRNPA1 PE=1 SV=5;sp|Q32P51|RA1L2_HUMAN Heterogeneous	9	6	6	6	2	3	3	8	0	0	0	0	-8	2	3	3	0	0	0	2	3	3	0	0	0	26.4	26.4	26.4	33.155	307	307;372;320;145;156;231;113;191;275	0	60.351	8.1	10.7	12.7	0	0	0	17434000	4881300	8483900
Q13151	Q13151	4	4	4	Heterogeneous nuclear ribonucleoprotein A0	HNRNPA0	sp|Q13151|ROA0_HUMAN Heterogeneous nuclear ribonucleoprotein A0 OS=Homo sapiens OX=9606 GN=HNRNPA0 PE=1 SV=1	1	4	4	4	3	4	1	8	0	0	0	0	-8	3	4	1	0	0	0	3	4	1	0	0	0	21.6	21.6	21.6	30.84	305	305	0	50.753	16.7	21.6	6.6	0	0	0	17500000	7907000	9378100
P51991;H7C1J8	P51991	6;1	6;1	6;1	Heterogeneous nuclear ribonucleoprotein A3	HNRNPA3	sp|P51991|ROA3_HUMAN Heterogeneous nuclear ribonucleoprotein A3 OS=Homo sapiens OX=9606 GN=HNRNPA3 PE=1 SV=2	2	6	6	6	4	3	4	11	0	0	0	0	-11	4	3	4	0	0	0	4	3	4	0	0	0	24.3	24.3	24.3	39.594	378	378;115	0	98.524	16.7	10.8	16.1	0	0	0	17537000	7126500	4844300
H7BZD5;H0Y786;A0A087X1N7;P20929	H7BZD5;H0Y786;A0A087X1N7;P20929	1;1;1;1	1;1;1;1	1;1;1;1	Nebulin	NEB	tr|H7BZD5|H7BZD5_HUMAN Nebulin (Fragment) OS=Homo sapiens OX=9606 GN=NEB PE=1 SV=1;tr|H0Y786|H0Y786_HUMAN Nebulin (Fragment) OS=Homo sapiens OX=9606 GN=NEB PE=1 SV=1;tr|A0A087X1N7|A0A087X1N7_HUMAN Nebulin OS=Homo sapiens OX=9606 GN=NEB PE=1 SV=1;sp|P20929|	4	1	1	1	1	1	0	2	0	0	0	0	-2	1	1	0	0	0	0	1	1	0	0	0	0	2	2	2	87.417	766	766;3007;8560;6669	0	6.6311	2	2	0	0	0	0	18094000	9583800	8510000
M0QXS5;P14866;M0QYT0;M0R076;M0QYL7;M0R1W6	M0QXS5;P14866;M0QYT0	8;8;4;2;1;1	8;8;4;2;1;1	8;8;4;2;1;1	Heterogeneous nuclear ribonucleoprotein L	HNRNPL	tr|M0QXS5|M0QXS5_HUMAN Heterogeneous nuclear ribonucleoprotein L (Fragment) OS=Homo sapiens OX=9606 GN=HNRNPL PE=1 SV=1;sp|P14866|HNRPL_HUMAN Heterogeneous nuclear ribonucleoprotein L OS=Homo sapiens OX=9606 GN=HNRNPL PE=1 SV=2;tr|M0QYT0|M0QYT0_HUMAN Uncha	6	8	8	8	5	7	2	14	0	0	0	0	-14	5	7	2	0	0	0	5	7	2	0	0	0	24.9	24.9	24.9	58.362	530	530;589;321;114;198;220	0	62.255	15.3	22.8	5.1	0	0	0	18455000	5612900	11417000
A0A087WXX9;P54646	A0A087WXX9;P54646	1;1	1;1	1;1	5-AMP-activated protein kinase catalytic subunit alpha-2	PRKAA2	tr|A0A087WXX9|A0A087WXX9_HUMAN Non-specific serine/threonine protein kinase OS=Homo sapiens OX=9606 GN=PRKAA2 PE=1 SV=1;sp|P54646|AAPK2_HUMAN 5-AMP-activated protein kinase catalytic subunit alpha-2 OS=Homo sapiens OX=9606 GN=PRKAA2 PE=1 SV=2	2	1	1	1	0	0	1	1	0	0	0	0	-1	0	0	1	0	0	0	0	0	1	0	0	0	2	2	2	62.319	552	552;552	0.0088028	6.0158	0	0	2	0	0	0	18584000	0	0
P51116;I3L1Z2	P51116	9;2	7;2	7;2	Fragile X mental retardation syndrome-related protein 2	FXR2	sp|P51116|FXR2_HUMAN Fragile X mental retardation syndrome-related protein 2 OS=Homo sapiens OX=9606 GN=FXR2 PE=1 SV=2	2	9	7	7	3	7	4	14	0	0	0	0	-14	3	6	3	0	0	0	3	6	3	0	0	0	20.7	16.6	16.6	74.222	673	673;118	0	66.001	7	16	9.7	0	0	0	18697000	4193700	11948000
A0A0A0MRF6;Q99996;A0A0A0MRE9;H7BYL6;A0A087WX84;A0A2R8Y590;H7BZV6;Q6PJH3;H0Y6Q0	A0A0A0MRF6;Q99996;A0A0A0MRE9	25;25;22;12;8;2;1;1;1	25;25;22;12;8;2;1;1;1	25;25;22;12;8;2;1;1;1	A-kinase anchor protein 9	AKAP9	tr|A0A0A0MRF6|A0A0A0MRF6_HUMAN A-kinase anchor protein 9 OS=Homo sapiens OX=9606 GN=AKAP9 PE=1 SV=1;sp|Q99996|AKAP9_HUMAN A-kinase anchor protein 9 OS=Homo sapiens OX=9606 GN=AKAP9 PE=1 SV=4;tr|A0A0A0MRE9|A0A0A0MRE9_HUMAN A-kinase anchor protein 9 OS=Homo	9	25	25	25	13	10	11	34	0	0	0	0	-34	13	10	11	0	0	0	13	10	11	0	0	0	8.3	8.3	8.3	453.49	3910	3910;3907;3126;1769;1637;282;232;314;318	0	269.2	4.8	3.6	3.2	0	0	0	19858000	7884300	7534000
A0A087WY61;Q14980;F5H4J1;H0YFY6;F5H6Y5;F5H2F3;F5H3L6;F5H0Z7;F5H763;K4DIE0;F5GWK2;F5H073;F5H068;F8W6T3;F5H1L0;F5GZW1	A0A087WY61;Q14980	13;13;5;5;4;2;2;2;2;2;1;1;1;1;1;1	13;13;5;5;4;2;2;2;2;2;1;1;1;1;1;1	13;13;5;5;4;2;2;2;2;2;1;1;1;1;1;1	Nuclear mitotic apparatus protein 1	NUMA1	tr|A0A087WY61|A0A087WY61_HUMAN Nuclear mitotic apparatus protein 1 OS=Homo sapiens OX=9606 GN=NUMA1 PE=1 SV=1;sp|Q14980|NUMA1_HUMAN Nuclear mitotic apparatus protein 1 OS=Homo sapiens OX=9606 GN=NUMA1 PE=1 SV=2	16	13	13	13	10	5	5	20	0	0	0	0	-20	10	5	5	0	0	0	10	5	5	0	0	0	9.9	9.9	9.9	236.16	2099	2099;2115;851;964;691;159;174;201;220;353;72;75;82;91;109;146	0	97.137	7.3	4.8	3.6	0	0	0	20749000	8956100	8513700
H7BXY3;Q7L2E3	H7BXY3;Q7L2E3	10;10	10;10	10;10	Putative ATP-dependent RNA helicase DHX30	DHX30	tr|H7BXY3|H7BXY3_HUMAN Putative ATP-dependent RNA helicase DHX30 OS=Homo sapiens OX=9606 GN=DHX30 PE=1 SV=1;sp|Q7L2E3|DHX30_HUMAN Putative ATP-dependent RNA helicase DHX30 OS=Homo sapiens OX=9606 GN=DHX30 PE=1 SV=1	2	10	10	10	9	8	2	19	0	0	0	0	-19	9	8	2	0	0	0	9	8	2	0	0	0	11.3	11.3	11.3	130.55	1166	1166;1194	0	69.121	10.5	9.5	1.8	0	0	0	21255000	9991200	9238300
Q5JR04;Q9HCE1	Q5JR04;Q9HCE1	12;12	12;12	12;12	Putative helicase MOV-10	MOV10	tr|Q5JR04|Q5JR04_HUMAN Mov10, Moloney leukemia virus 10, homolog (Mouse), isoform CRA_a OS=Homo sapiens OX=9606 GN=MOV10 PE=1 SV=1;sp|Q9HCE1|MOV10_HUMAN Putative helicase MOV-10 OS=Homo sapiens OX=9606 GN=MOV10 PE=1 SV=2	2	12	12	12	12	8	3	23	0	0	0	0	-23	12	8	3	0	0	0	12	8	3	0	0	0	17.6	17.6	17.6	107.21	947	947;1003	0	118.99	17.6	13.2	3.7	0	0	0	22042000	11362000	8922400
Q9NVH2	Q9NVH2	2	2	2	Integrator complex subunit 7	INTS7	sp|Q9NVH2|INT7_HUMAN Integrator complex subunit 7 OS=Homo sapiens OX=9606 GN=INTS7 PE=1 SV=1	1	2	2	2	1	1	0	2	0	0	0	0	-2	1	1	0	0	0	0	1	1	0	0	0	0	2.2	2.2	2.2	106.83	962	962	0	10.769	1.5	0.7	0	0	0	0	23085000	3625800	19460000
A0A0R4J2E8;A8MXP9;P43243;D6REM6;D6R991;B3KM87;H0Y8T4;D6RBI2;D6RBK5;D6RE02;D6RIA2;Q68E03;D6RB45;A0A1B0GX04;D6R9F3;D6RAM9;D6RAY2;D6RBS2;D6RCM3;D6REK4;D6R8Z5	A0A0R4J2E8;A8MXP9;P43243;D6REM6;D6R991	10;10;10;9;8;4;3;2;2;2;2;2;1;1;1;1;1;1;1;1;1	10;10;10;9;8;4;3;2;2;2;2;2;1;1;1;1;1;1;1;1;1	10;10;10;9;8;4;3;2;2;2;2;2;1;1;1;1;1;1;1;1;1	Matrin-3	MATR3	tr|A0A0R4J2E8|A0A0R4J2E8_HUMAN Matrin-3 OS=Homo sapiens OX=9606 GN=MATR3 PE=1 SV=1;tr|A8MXP9|A8MXP9_HUMAN Matrin-3 OS=Homo sapiens OX=9606 GN=MATR3 PE=1 SV=1;sp|P43243|MATR3_HUMAN Matrin-3 OS=Homo sapiens OX=9606 GN=MATR3 PE=1 SV=2;tr|D6REM6|D6REM6_HUMAN M	21	10	10	10	8	8	2	18	0	0	0	0	-18	8	8	2	0	0	0	8	8	2	0	0	0	15.9	15.9	15.9	94.622	847	847;895;847;794;433;509;334;109;121;124;172;283;47;77;78;81;86;87;99;100;107	0	90.372	13.3	12.8	2.1	0	0	0	26381000	10376000	14936000
Q06787;A8MQB8;G3V0J0;A0A087WXI3;R9WNI0;Q8IXW7;A0A087WWR6;A0A087WY29	Q06787;A8MQB8;G3V0J0;A0A087WXI3;R9WNI0;Q8IXW7	10;9;9;8;8;6;4;4	10;9;9;8;8;6;4;4	9;8;8;7;7;5;3;3	Fragile X mental retardation protein 1	FMR1	sp|Q06787|FMR1_HUMAN Synaptic functional regulator FMR1 OS=Homo sapiens OX=9606 GN=FMR1 PE=1 SV=1;tr|A8MQB8|A8MQB8_HUMAN Synaptic functional regulator FMR1 OS=Homo sapiens OX=9606 GN=FMR1 PE=1 SV=1;tr|G3V0J0|G3V0J0_HUMAN Fragile X mental retardation 1, iso	8	10	10	9	5	8	4	17	0	0	0	0	-17	5	8	4	0	0	0	5	7	4	0	0	0	21.2	21.2	18.2	71.174	632	632;582;592;419;544;297;102;252	0	105.92	10.8	17.9	6.8	0	0	0	26610000	9427300	11127000
D6RG19;P61927;D6R9X9	D6RG19;P61927;D6R9X9	3;3;2	3;3;2	3;3;2	Ribosomal protein L37;60S ribosomal protein L37	RPL37	tr|D6RG19|D6RG19_HUMAN Ribosomal protein L37 OS=Homo sapiens OX=9606 GN=RPL37 PE=1 SV=1;sp|P61927|RL37_HUMAN 60S ribosomal protein L37 OS=Homo sapiens OX=9606 GN=RPL37 PE=1 SV=2;tr|D6R9X9|D6R9X9_HUMAN Ribosomal protein L37 OS=Homo sapiens OX=9606 GN=RPL37	3	3	3	3	0	2	2	4	0	0	0	0	-4	0	2	2	0	0	0	0	2	2	0	0	0	25.6	25.6	25.6	9.7223	82	82;97;74	0	16.541	0	18.3	14.6	0	0	0	29898000	0	7570800
H0Y6E7;H3BT71;P38159;H3BR27;H3BNC1;A0A1B0GUK8;Q96E39;O75526;Q8N7X1	H0Y6E7;H3BT71;P38159;H3BR27	5;5;5;4;2;2;2;2;1	5;5;5;4;2;2;2;2;1	5;5;5;4;2;2;2;2;1	RNA-binding motif protein, X chromosome;RNA-binding motif protein, X chromosome, N-terminally processed	RBMX	tr|H0Y6E7|H0Y6E7_HUMAN RNA-binding motif protein, X chromosome (Fragment) OS=Homo sapiens OX=9606 GN=RBMX PE=1 SV=2;tr|H3BT71|H3BT71_HUMAN RNA-binding motif protein, X chromosome OS=Homo sapiens OX=9606 GN=RBMX PE=1 SV=1;sp|P38159|RBMX_HUMAN RNA-binding mo	9	5	5	5	4	5	4	13	0	0	0	0	-13	4	5	4	0	0	0	4	5	4	0	0	0	19.2	19.2	19.2	31.745	292	292;296;391;78;37;158;390;392;1067	0	78.173	14.7	19.2	14.4	0	0	0	30526000	10982000	11669000
K7EK07;P84243;K7EMV3;B4DEB1;K7ES00;Q71DI3;Q16695;P68431;K7EP01;Q5TEC6;Q6NXT2	K7EK07;P84243;K7EMV3;B4DEB1;K7ES00;Q71DI3;Q16695;P68431;K7EP01;Q5TEC6;Q6NXT2	4;4;3;3;3;3;3;3;2;2;2	4;4;3;3;3;3;3;3;2;2;2	4;4;3;3;3;3;3;3;2;2;2	Histone H3;Histone H3.3;Histone H3.2;Histone H3.1t;Histone H3.1;Histone H3.3C	H3F3B;H3F3A;HIST2H3A;HIST3H3;HIST1H3A;HIST2H3PS2;H3F3C	tr|K7EK07|K7EK07_HUMAN Histone H3 (Fragment) OS=Homo sapiens OX=9606 GN=H3F3B PE=1 SV=1;sp|P84243|H33_HUMAN Histone H3.3 OS=Homo sapiens OX=9606 GN=H3F3A PE=1 SV=2;tr|K7EMV3|K7EMV3_HUMAN Histone H3 OS=Homo sapiens OX=9606 GN=H3F3B PE=1 SV=1;tr|B4DEB1|B4DEB	11	4	4	4	2	3	2	7	0	0	0	0	-7	2	3	2	0	0	0	2	3	2	0	0	0	41.7	41.7	41.7	14.914	132	132;136;92;123;151;136;136;136;113;136;135	0	38.919	29.5	17.4	12.1	0	0	0	32066000	4352300	24127000
B4DXZ6;P51114;E9PFF5;E7EU85;C9JZE0;C9JY20;C9JAJ4;C9IZ22;H7C4S4;C9J5B4	B4DXZ6;P51114;E9PFF5;E7EU85	13;13;11;10;4;4;3;2;2;1	13;13;11;10;4;4;3;2;2;1	12;12;10;9;4;4;3;2;2;1	Fragile X mental retardation syndrome-related protein 1	FXR1	tr|B4DXZ6|B4DXZ6_HUMAN cDNA FLJ58644, highly similar to Fragile X mental retardation syndrome-related protein 1 OS=Homo sapiens OX=9606 GN=FXR1 PE=1 SV=1;sp|P51114|FXR1_HUMAN Fragile X mental retardation syndrome-related protein 1 OS=Homo sapiens OX=9606 G	10	13	13	12	8	11	4	23	0	0	0	0	-23	8	11	4	0	0	0	8	11	3	0	0	0	31.2	31.2	29.9	68.326	608	608;621;490;454;119;123;151;94;246;75	0	107.23	21.5	29.8	8.9	0	0	0	38855000	12236000	21270000
Q92900	Q92900	21	21	21	Regulator of nonsense transcripts 1	UPF1	sp|Q92900|RENT1_HUMAN Regulator of nonsense transcripts 1 OS=Homo sapiens OX=9606 GN=UPF1 PE=1 SV=2	1	21	21	21	15	13	5	33	0	0	0	0	-33	15	13	5	0	0	0	15	13	5	0	0	0	24.3	24.3	24.3	124.34	1129	1129	0	160.41	18.3	14.3	5.1	0	0	0	41318000	17893000	19106000
Q96SN8;A0A0A0MRG9;B1AMJ5;F8WCI3;Q5JTU8;F8WF55;F8WBJ0;C9K0C9	Q96SN8;A0A0A0MRG9;B1AMJ5	27;23;18;11;11;7;4;2	27;23;18;11;11;7;4;2	27;23;18;11;11;7;4;2	CDK5 regulatory subunit-associated protein 2	CDK5RAP2	sp|Q96SN8|CK5P2_HUMAN CDK5 regulatory subunit-associated protein 2 OS=Homo sapiens OX=9606 GN=CDK5RAP2 PE=1 SV=5;tr|A0A0A0MRG9|A0A0A0MRG9_HUMAN CDK5 regulatory subunit-associated protein 2 OS=Homo sapiens OX=9606 GN=CDK5RAP2 PE=1 SV=1;tr|B1AMJ5|B1AMJ5_HUMA	8	27	27	27	15	18	14	47	0	0	0	0	-47	15	18	14	0	0	0	15	18	14	0	0	0	21.4	21.4	21.4	215.04	1893	1893;1663;1287;749;903;460;275;133	0	323.31	11.7	15.3	9.8	0	0	0	41387000	16184000	19625000
Q66GS9	Q66GS9	26	26	26	Centrosomal protein of 135 kDa	CEP135	sp|Q66GS9|CP135_HUMAN Centrosomal protein of 135 kDa OS=Homo sapiens OX=9606 GN=CEP135 PE=1 SV=2	1	26	26	26	18	17	13	48	0	0	0	0	-48	18	17	13	0	0	0	18	17	13	0	0	0	27.7	27.7	27.7	133.49	1140	1140	0	263.48	20.1	18	12.5	0	0	0	49298000	17947000	21662000
A0A0U1RRM4;P26599;A6NLN1;K7EKJ7;A0A0D9SF20;K7EK45;K7ELW5;K7ES59;A0A087WUW5;A0A087WU68;X6R242;O95758	A0A0U1RRM4;P26599;A6NLN1;K7EKJ7	11;11;10;6;5;4;3;3;2;2;1;1	11;11;10;6;5;4;3;3;2;2;1;1	11;11;10;6;5;4;3;3;2;2;1;1	Polypyrimidine tract-binding protein 1	PTBP1	tr|A0A0U1RRM4|A0A0U1RRM4_HUMAN Polypyrimidine tract-binding protein 1 OS=Homo sapiens OX=9606 GN=PTBP1 PE=1 SV=1;sp|P26599|PTBP1_HUMAN Polypyrimidine tract-binding protein 1 OS=Homo sapiens OX=9606 GN=PTBP1 PE=1 SV=1;tr|A6NLN1|A6NLN1_HUMAN Polypyrimidine t	12	11	11	11	8	8	3	19	0	0	0	0	-19	8	8	3	0	0	0	8	8	3	0	0	0	32.7	32.7	32.7	62.463	588	588;531;527;237;197;256;105;149;81;227;182;552	0	95.11	26.4	23.6	4.3	0	0	0	49661000	15320000	30395000
O00425;F8WD15	O00425	18;4	16;4	16;4	Insulin-like growth factor 2 mRNA-binding protein 3	IGF2BP3	sp|O00425|IF2B3_HUMAN Insulin-like growth factor 2 mRNA-binding protein 3 OS=Homo sapiens OX=9606 GN=IGF2BP3 PE=1 SV=2	2	18	16	16	13	13	9	35	0	1	0	1	-34	11	11	8	0	0	0	11	11	8	0	0	0	37.5	33.5	33.5	63.704	579	579;81	0	149.45	27.8	28.2	16.4	0	2.2	0	54473000	16932000	22384000
P14373;A0A0G2JIZ4;A0A140T9B9;A0A140T9N6;A0A140T9V9;H0Y551;A0A140T9Q6;Q9HCM9	P14373;A0A0G2JIZ4	15;9;4;4;4;4;1;1	15;9;4;4;4;4;1;1	15;9;4;4;4;4;1;1	Zinc finger protein RFP	TRIM27	sp|P14373|TRI27_HUMAN Zinc finger protein RFP OS=Homo sapiens OX=9606 GN=TRIM27 PE=1 SV=1;tr|A0A0G2JIZ4|A0A0G2JIZ4_HUMAN Zinc finger protein RFP (Fragment) OS=Homo sapiens OX=9606 GN=TRIM27 PE=1 SV=1	8	15	15	15	12	12	4	28	0	0	0	0	-28	12	12	4	0	0	0	12	12	4	0	0	0	35.5	35.5	35.5	58.489	513	513;249;207;231;247;248;52;518	0	265	29.4	30.6	9.9	0	0	0	55365000	22332000	29088000
J3KNF5;O15078;S4R322;A0A0A0MS86;F8VS29;F8W0V9;F8W097	J3KNF5;O15078	47;47;19;18;16;2;2	47;47;19;18;16;2;2	47;47;19;18;16;2;2	Centrosomal protein of 290 kDa	CEP290	tr|J3KNF5|J3KNF5_HUMAN Centrosomal protein of 290 kDa OS=Homo sapiens OX=9606 GN=CEP290 PE=1 SV=1;sp|O15078|CE290_HUMAN Centrosomal protein of 290 kDa OS=Homo sapiens OX=9606 GN=CEP290 PE=1 SV=2	7	47	47	47	27	28	24	79	0	0	0	0	-79	27	28	24	0	0	0	27	28	24	0	0	0	20.3	20.3	20.3	290.54	2481	2481;2479;857;806;613;107;164	0	323.31	12.9	12.5	10.5	0	0	0	69775000	21070000	30360000
P11940;A0A087WTT1;E7EQV3;E7ERJ7;H0YAR2;Q9H361;E5RGH3;E5RJB9;H0YBN4;E5RH24;H0YAP2;H0YB86;Q4VXU2;H0YAS7;H0YAS6;H0YB75;E5RHG7;H0YC10;E5RGC4;E5RFD8;H0YER0;H0Y6X6;Q96DU9	P11940;A0A087WTT1;E7EQV3;E7ERJ7	16;15;15;14;7;6;5;5;5;4;4;4;4;3;3;3;2;1;1;1;1;1;1	16;15;15;14;7;6;5;5;5;4;4;4;4;3;3;3;2;1;1;1;1;1;1	10;9;10;9;6;4;2;1;2;1;4;3;2;2;2;2;0;1;0;0;0;0;1	Polyadenylate-binding protein 1;Polyadenylate-binding protein	PABPC1	sp|P11940|PABP1_HUMAN Polyadenylate-binding protein 1 OS=Homo sapiens OX=9606 GN=PABPC1 PE=1 SV=2;tr|A0A087WTT1|A0A087WTT1_HUMAN Polyadenylate-binding protein OS=Homo sapiens OX=9606 GN=PABPC1 PE=1 SV=1;tr|E7EQV3|E7EQV3_HUMAN Polyadenylate-binding protein	23	16	16	10	16	11	5	32	0	0	0	0	-32	16	11	5	0	0	0	10	5	5	0	0	0	37.4	37.4	22.6	70.67	636	636;522;591;604;284;631;108;129;174;118;131;165;614;136;169;183;75;42;43;61;68;195;382	0	277.87	37.4	24.2	9.4	0	0	0	89805000	37268000	40273000
O95613;H7C2A3	O95613	58;3	58;3	58;3	Pericentrin	PCNT	sp|O95613|PCNT_HUMAN Pericentrin OS=Homo sapiens OX=9606 GN=PCNT PE=1 SV=4	2	58	58	58	37	33	26	96	0	0	0	0	-96	37	33	26	0	0	0	37	33	26	0	0	0	24.3	24.3	24.3	378.03	3336	3336;228	0	323.31	16.6	13.5	10.5	0	0	0	90202000	38094000	34446000
Q9BRT6	Q9BRT6	4	4	4	Protein LLP homolog	LLPH	sp|Q9BRT6|LLPH_HUMAN Protein LLP homolog OS=Homo sapiens OX=9606 GN=LLPH PE=1 SV=1	1	4	4	4	3	4	3	10	0	0	0	0	-10	3	4	3	0	0	0	3	4	3	0	0	0	29.5	29.5	29.5	15.225	129	129	0	75.234	29.5	29.5	29.5	0	0	0	99905000	27179000	48478000
Q15717;M0QZR9;M0R055	Q15717;M0QZR9	12;6;2	12;6;2	12;6;2	ELAV-like protein 1	ELAVL1	sp|Q15717|ELAV1_HUMAN ELAV-like protein 1 OS=Homo sapiens OX=9606 GN=ELAVL1 PE=1 SV=2;tr|M0QZR9|M0QZR9_HUMAN ELAV-like protein 1 OS=Homo sapiens OX=9606 GN=ELAVL1 PE=1 SV=1	3	12	12	12	7	8	7	22	0	0	0	0	-22	7	8	7	0	0	0	7	8	7	0	0	0	36.5	36.5	36.5	36.091	326	326;153;133	0	111.44	27	26.1	20.6	0	0	0	102220000	37993000	48203000
Q15149;E9PMV1;E9PKG0;H0YDN1;E9PIA2;E9PQ28	Q15149	85;12;4;4;3;2	85;12;4;4;3;2	82;12;4;4;3;2	Plectin	PLEC	sp|Q15149|PLEC_HUMAN Plectin OS=Homo sapiens OX=9606 GN=PLEC PE=1 SV=3	6	85	85	82	49	52	41	142	0	0	0	0	-142	49	52	41	0	0	0	48	50	39	0	0	0	22.4	22.4	21.6	531.78	4684	4684;703;190;199;174;83	0	323.31	14.2	14.3	9.8	0	0	0	160210000	50572000	68882000
H0Y8D1;A6XMV8;A0A0J9YYC8;E7EQ64;A6XMV9;Q8NHM4;P07478;P07477	H0Y8D1;A6XMV8;A0A0J9YYC8;E7EQ64;A6XMV9;Q8NHM4;P07478;P07477	1;1;1;1;1;1;1;1	1;1;1;1;1;1;1;1	1;1;1;1;1;1;1;1	Putative trypsin-6;Trypsin-2;Trypsin-1;Alpha-trypsin chain 1;Alpha-trypsin chain 2	PRSS1;PRSS3P2;PRSS2	tr|H0Y8D1|H0Y8D1_HUMAN Trypsin-1 (Fragment) OS=Homo sapiens OX=9606 GN=PRSS1 PE=1 SV=1;tr|A6XMV8|A6XMV8_HUMAN Protease serine 2 preproprotein OS=Homo sapiens OX=9606 GN=PRSS2 PE=1 SV=1;tr|A0A0J9YYC8|A0A0J9YYC8_HUMAN Trypsin-2 OS=Homo sapiens OX=9606 GN=PRS	8	1	1	1	1	1	0	2	0	0	0	0	-2	1	1	0	0	0	0	1	1	0	0	0	0	14.1	14.1	14.1	15.421	142	142;246;247;261;261;247;247;247	0	7.6421	14.1	14.1	0	0	0	0	254490000	253120000	1369400
Q08211;REV__H0YA90	Q08211	40;1	40;1	40;1	ATP-dependent RNA helicase A	DHX9	sp|Q08211|DHX9_HUMAN ATP-dependent RNA helicase A OS=Homo sapiens OX=9606 GN=DHX9 PE=1 SV=4	2	40	40	40	32	30	20	82	0	0	0	0	-82	32	30	20	0	0	0	32	30	20	0	0	0	39.8	39.8	39.8	140.96	1270	1270;303	0	323.31	34.1	31.2	18.6	0	0	0	374760000	153320000	168330000
REV__H0YBN8;REV__C9J6W1;REV__F8W705;REV__J3KQ37;REV__Q7Z3J3;REV__A6NKT7;REV__J3KNE0;REV__Q99666;REV__O14715	REV__H0YBN8;REV__C9J6W1;REV__F8W705;REV__J3KQ37;REV__Q7Z3J3;REV__A6NKT7;REV__J3KNE0;REV__Q99666;REV__O14715	1;1;1;1;1;1;1;1;1	1;1;1;1;1;1;1;1;1	1;1;1;1;1;1;1;1;1			tr|H0YBN8|H0YBN8_HUMAN RANBP2-like and GRIP domain-containing protein 5/6 (Fragment) OS=Homo sapiens OX=9606 GN=RGPD5 PE=4 SV=1;tr|C9J6W1|C9J6W1_HUMAN RANBP2-like and GRIP domain-containing protein 5/6 (Fragment) OS=Homo sapiens OX=9606 GN=RGPD8 PE=4 SV=1;	9	1	1	1	1	0	0	1	0	0	0	0	-1	1	0	0	0	0	0	1	0	0	0	0	0	0	0	0	11.477	98	98;152;904;1625;1758;1758;1760;1765;1765	0.0090253	6.0961	0	0	0	0	0	0	1298400000	1298400000	0
R4GN36;O75145;R4GNF1;E9PPF6;E9PJZ7;A0A2R8Y7R9;Q13136	R4GN36;O75145;R4GNF1;E9PPF6;E9PJZ7;A0A2R8Y7R9;Q13136	2;2;1;1;1;1;1	2;2;1;1;1;1;1	2;2;1;1;1;1;1	Liprin-alpha-3;Liprin-alpha-1	PPFIA3;PPFIA1	tr|R4GN36|R4GN36_HUMAN Liprin-alpha-3 OS=Homo sapiens OX=9606 GN=PPFIA3 PE=1 SV=1;sp|O75145|LIPA3_HUMAN Liprin-alpha-3 OS=Homo sapiens OX=9606 GN=PPFIA3 PE=1 SV=3;tr|R4GNF1|R4GNF1_HUMAN Liprin-alpha-3 (Fragment) OS=Homo sapiens OX=9606 GN=PPFIA3 PE=1 SV=8;	7	2	2	2	0	0	0	0	0	0	2	2	2	0	0	0	0	0	2	0	0	0	0	0	2	3.1	3.1	3.1	74.205	652	652;1194;146;158;583;1224;1202	0	10.875	0	0	0	0	0	3.1	614280000	0	0
REV__B4DX41;REV__E7ET86;REV__Q8IVW4	REV__B4DX41;REV__E7ET86;REV__Q8IVW4	1;1;1	1;1;1	1;1;1			tr|B4DX41|B4DX41_HUMAN cDNA FLJ50724, highly similar to Cyclin-dependent kinase-like 3 (EC 2.7.11.22) OS=Homo sapiens OX=9606 GN=CDKL3 PE=2 SV=1;tr|E7ET86|E7ET86_HUMAN Cyclin-dependent kinase-like 3 OS=Homo sapiens OX=9606 GN=CDKL3 PE=4 SV=1;sp|Q8IVW4|CDKL	3	1	1	1	0	0	0	0	0	0	1	1	1	0	0	0	0	0	1	0	0	0	0	0	1	0	0	0	45.085	401	401;590;592	1	-2	0	0	0	0	0	0	122010000	0	0
REV__Q9Y2L8	REV__Q9Y2L8	1	1	1			sp|Q9Y2L8|ZKSC5_HUMAN Zinc finger protein with KRAB and SCAN domains 5 OS=Homo sapiens OX=9606 GN=ZKSCAN5 PE=1 SV=1	1	1	1	1	0	0	0	0	0	0	1	1	1	0	0	0	0	0	1	0	0	0	0	0	1	0	0	0	96.902	839	839	0.0073529	6.1511	0	0	0	0	0	0	28652000	0	0
P56385	P56385	1	1	1	ATP synthase subunit e, mitochondrial	ATP5I	sp|P56385|ATP5I_HUMAN ATP synthase subunit e, mitochondrial OS=Homo sapiens OX=9606 GN=ATP5ME PE=1 SV=2	1	1	1	1	0	0	0	0	1	1	1	3	3	0	0	0	1	1	1	0	0	0	1	1	1	14.5	14.5	14.5	7.9331	69	69	0	6.9119	0	0	0	14.5	14.5	14.5	12835000	0	0
P53985;Q5T8R3;Q5T8R5	P53985;Q5T8R3;Q5T8R5	3;2;2	3;2;2	3;2;2	Monocarboxylate transporter 1	SLC16A1	sp|P53985|MOT1_HUMAN Monocarboxylate transporter 1 OS=Homo sapiens OX=9606 GN=SLC16A1 PE=1 SV=3;tr|Q5T8R3|Q5T8R3_HUMAN Monocarboxylate transporter 1 (Fragment) OS=Homo sapiens OX=9606 GN=SLC16A1 PE=1 SV=1;tr|Q5T8R5|Q5T8R5_HUMAN Monocarboxylate transporter	3	3	3	3	0	0	0	0	3	1	1	5	5	0	0	0	3	1	1	0	0	0	3	1	1	6.6	6.6	6.6	53.944	500	500;296;456	0	30.773	0	0	0	6.6	2.4	2.4	10624000	0	0
A0A1W2PNX8;Q9H3U1	A0A1W2PNX8;Q9H3U1	5;5	5;5	5;5	Protein unc-45 homolog A	UNC45A	tr|A0A1W2PNX8|A0A1W2PNX8_HUMAN Protein unc-45 homolog A OS=Homo sapiens OX=9606 GN=UNC45A PE=1 SV=1;sp|Q9H3U1|UN45A_HUMAN Protein unc-45 homolog A OS=Homo sapiens OX=9606 GN=UNC45A PE=1 SV=1	2	5	5	5	0	0	0	0	3	2	1	6	6	0	0	0	3	2	1	0	0	0	3	2	1	8.7	8.7	8.7	118.39	1084	1084;944	0	45.601	0	0	0	5.2	4.4	0.9	9994700	0	0
H0YMZ6;A0A0B4J283;H0YKQ0;Q8IUZ0	H0YMZ6;A0A0B4J283;H0YKQ0;Q8IUZ0	1;1;1;1	1;1;1;1	1;1;1;1	Leucine-rich repeat-containing protein 49	LRRC49	tr|H0YMZ6|H0YMZ6_HUMAN Leucine-rich repeat-containing protein 49 OS=Homo sapiens OX=9606 GN=LRRC49 PE=4 SV=1;tr|A0A0B4J283|A0A0B4J283_HUMAN Leucine-rich repeat-containing protein 49 OS=Homo sapiens OX=9606 GN=LRRC49 PE=4 SV=1;tr|H0YKQ0|H0YKQ0_HUMAN Leucine	4	1	1	1	0	0	0	0	0	1	1	2	2	0	0	0	0	1	1	0	0	0	0	1	1	23.9	23.9	23.9	7.5614	67	67;74;117;686	0	7.2477	0	0	0	0	23.9	23.9	8734900	0	0
P49368;B4DUR8;E9PRC8;Q5SZX6;Q5SZX9;E9PQ35;E9PM09;Q5SZW8	P49368;B4DUR8;E9PRC8;Q5SZX6	6;5;3;3;2;1;1;1	6;5;3;3;2;1;1;1	6;5;3;3;2;1;1;1	T-complex protein 1 subunit gamma	CCT3	sp|P49368|TCPG_HUMAN T-complex protein 1 subunit gamma OS=Homo sapiens OX=9606 GN=CCT3 PE=1 SV=4;tr|B4DUR8|B4DUR8_HUMAN T-complex protein 1 subunit gamma OS=Homo sapiens OX=9606 GN=CCT3 PE=1 SV=1;tr|E9PRC8|E9PRC8_HUMAN T-complex protein 1 subunit gamma (Fr	8	6	6	6	0	0	0	0	5	2	1	8	8	0	0	0	5	2	1	0	0	0	5	2	1	15.6	15.6	15.6	60.533	545	545;500;234;276;161;144;154;188	0	43.539	0	0	0	13.2	4.6	2.4	7284700	0	0
H3BVG0;Q8N1F7;H3BVE2;H3BV11;H3BRD9;H3BRI8;H3BM93;H3BPA9	H3BVG0;Q8N1F7	4;4;1;1;1;1;1;1	4;4;1;1;1;1;1;1	4;4;1;1;1;1;1;1	Nuclear pore complex protein Nup93	NUP93	tr|H3BVG0|H3BVG0_HUMAN Nuclear pore complex protein Nup93 OS=Homo sapiens OX=9606 GN=NUP93 PE=1 SV=1;sp|Q8N1F7|NUP93_HUMAN Nuclear pore complex protein Nup93 OS=Homo sapiens OX=9606 GN=NUP93 PE=1 SV=2	8	4	4	4	0	0	0	0	3	2	0	5	5	0	0	0	3	2	0	0	0	0	3	2	0	7.4	7.4	7.4	99.554	880	880;819;117;136;140;151;178;229	0	70.998	0	0	0	5.5	3.2	0	7021800	0	0
K7EKG4;O96008;K7EJ57	K7EKG4;O96008	3;3;1	3;3;1	3;3;1	Mitochondrial import receptor subunit TOM40 homolog	TOMM40	tr|K7EKG4|K7EKG4_HUMAN Mitochondrial import receptor subunit TOM40 homolog (Fragment) OS=Homo sapiens OX=9606 GN=TOMM40 PE=1 SV=1;sp|O96008|TOM40_HUMAN Mitochondrial import receptor subunit TOM40 homolog OS=Homo sapiens OX=9606 GN=TOMM40 PE=1 SV=1	3	3	3	3	0	0	0	0	3	1	0	4	4	0	0	0	3	1	0	0	0	0	3	1	0	17.3	17.3	17.3	18.171	168	168;361;214	0	23.918	0	0	0	17.3	8.3	0	6539700	0	0
B4DNK4;H3BTN5;P14618;H3BU13;H3BT25;H3BUW1;H3BTJ2;H3BQ34;H3BR70;P30613	B4DNK4;H3BTN5;P14618;H3BU13;H3BT25;H3BUW1;H3BTJ2;H3BQ34;H3BR70;P30613	2;2;2;1;1;1;1;1;1;1	2;2;2;1;1;1;1;1;1;1	2;2;2;1;1;1;1;1;1;1	Pyruvate kinase;Pyruvate kinase PKM;Pyruvate kinase PKLR	PKM;PKLR	tr|B4DNK4|B4DNK4_HUMAN Pyruvate kinase OS=Homo sapiens OX=9606 GN=PKM PE=1 SV=1;tr|H3BTN5|H3BTN5_HUMAN Pyruvate kinase (Fragment) OS=Homo sapiens OX=9606 GN=PKM PE=1 SV=1;sp|P14618|KPYM_HUMAN Pyruvate kinase PKM OS=Homo sapiens OX=9606 GN=PKM PE=1 SV=4;tr|	10	2	2	2	0	0	0	0	1	2	2	5	5	0	0	0	1	2	2	0	0	0	1	2	2	5.3	5.3	5.3	49.897	457	457;485;531;82;151;162;168;281;366;574	0	17.572	0	0	0	2.8	5.3	5.3	6486100	0	0
F8W1Z8;B4DZG7;P40616	F8W1Z8;B4DZG7;P40616	1;1;1	1;1;1	1;1;1	ADP-ribosylation factor-like protein 1	ARL1	tr|F8W1Z8|F8W1Z8_HUMAN ADP-ribosylation factor-like protein 1 OS=Homo sapiens OX=9606 GN=ARL1 PE=1 SV=1;tr|B4DZG7|B4DZG7_HUMAN cDNA FLJ50309, highly similar to ADP-ribosylation factor-like protein 1 OS=Homo sapiens OX=9606 GN=ARL1 PE=1 SV=1;sp|P40616|ARL1_	3	1	1	1	0	0	0	0	0	1	0	1	1	0	0	0	0	1	0	0	0	0	0	1	0	30.8	30.8	30.8	5.8457	52	52;135;181	0	18.18	0	0	0	0	30.8	0	5491300	0	0
O95168	O95168	1	1	1	NADH dehydrogenase [ubiquinone] 1 beta subcomplex subunit 4	NDUFB4	sp|O95168|NDUB4_HUMAN NADH dehydrogenase [ubiquinone] 1 beta subcomplex subunit 4 OS=Homo sapiens OX=9606 GN=NDUFB4 PE=1 SV=3	1	1	1	1	0	0	0	0	0	1	1	2	2	0	0	0	0	1	1	0	0	0	0	1	1	7.8	7.8	7.8	15.208	129	129	0.0089928	6.0856	0	0	0	0	7.8	7.8	5433200	0	0
E9PN78;Q4KMG0	E9PN78;Q4KMG0	1;1	1;1	1;1	Cell adhesion molecule-related/down-regulated by oncogenes	CDON	tr|E9PN78|E9PN78_HUMAN Cell adhesion molecule-related/down-regulated by oncogenes OS=Homo sapiens OX=9606 GN=CDON PE=1 SV=1;sp|Q4KMG0|CDON_HUMAN Cell adhesion molecule-related/down-regulated by oncogenes OS=Homo sapiens OX=9606 GN=CDON PE=1 SV=2	2	1	1	1	0	0	0	0	1	0	0	1	1	0	0	0	1	0	0	0	0	0	1	0	0	3.3	3.3	3.3	69.808	641	641;1287	0.0072595	6.1181	0	0	0	3.3	0	0	5368300	0	0
C9J931;Q15382	C9J931;Q15382	1;1	1;1	1;1	GTP-binding protein Rheb	RHEB	tr|C9J931|C9J931_HUMAN GTP-binding protein Rheb OS=Homo sapiens OX=9606 GN=RHEB PE=1 SV=1;sp|Q15382|RHEB_HUMAN GTP-binding protein Rheb OS=Homo sapiens OX=9606 GN=RHEB PE=1 SV=1	2	1	1	1	0	0	0	0	0	1	1	2	2	0	0	0	0	1	1	0	0	0	0	1	1	12.7	12.7	12.7	8.6739	79	79;184	0.0084746	5.8521	0	0	0	0	12.7	12.7	5177400	0	0
G8JLH9;P40763	G8JLH9;P40763	1;1	1;1	1;1	Signal transducer and activator of transcription;Signal transducer and activator of transcription 3	STAT3	tr|G8JLH9|G8JLH9_HUMAN Signal transducer and activator of transcription OS=Homo sapiens OX=9606 GN=STAT3 PE=1 SV=1;sp|P40763|STAT3_HUMAN Signal transducer and activator of transcription 3 OS=Homo sapiens OX=9606 GN=STAT3 PE=1 SV=2	2	1	1	1	0	0	0	0	0	1	0	1	1	0	0	0	0	1	0	0	0	0	0	1	0	2.4	2.4	2.4	76.138	672	672;770	1	-2	0	0	0	0	2.4	0	4879400	0	0
P48047;H7C086;H7C068;H7C0C1	P48047;H7C086;H7C068;H7C0C1	2;1;1;1	2;1;1;1	2;1;1;1	ATP synthase subunit O, mitochondrial	ATP5O	sp|P48047|ATPO_HUMAN ATP synthase subunit O, mitochondrial OS=Homo sapiens OX=9606 GN=ATP5O PE=1 SV=1;tr|H7C086|H7C086_HUMAN ATP synthase peripheral stalk subunit OSCP (Fragment) OS=Homo sapiens OX=9606 GN=ATP5PO PE=4 SV=1;tr|H7C068|H7C068_HUMAN ATP syntha	4	2	2	2	0	0	0	0	1	2	0	3	3	0	0	0	1	2	0	0	0	0	1	2	0	11.3	11.3	11.3	23.277	213	213;74;86;242	0	13.015	0	0	0	4.7	11.3	0	4747600	0	0
E7ERF2;P17987;F5GZ03;F5GZI8;F5H282;E7EQR6;F5GYL4;F5H726;F5H676;F5H136	E7ERF2;P17987;F5GZ03;F5GZI8;F5H282;E7EQR6	4;4;3;2;2;2;1;1;1;1	4;4;3;2;2;2;1;1;1;1	4;4;3;2;2;2;1;1;1;1	T-complex protein 1 subunit alpha	TCP1	tr|E7ERF2|E7ERF2_HUMAN T-complex protein 1 subunit alpha OS=Homo sapiens OX=9606 GN=TCP1 PE=1 SV=1;sp|P17987|TCPA_HUMAN T-complex protein 1 subunit alpha OS=Homo sapiens OX=9606 GN=TCP1 PE=1 SV=1;tr|F5GZ03|F5GZ03_HUMAN T-complex protein 1 subunit alpha (Fr	10	4	4	4	0	0	0	0	3	1	1	5	5	0	0	0	3	1	1	0	0	0	3	1	1	9.9	9.9	9.9	46.91	433	433;556;221;100;332;401;65;91;111;136	0	24.251	0	0	0	7.2	2.8	2.3	4621300	0	0
F8W7R3;Q9NVI1;H3BQE2;H3BT54;H3BMG4;H3BP78	F8W7R3;Q9NVI1;H3BQE2;H3BT54;H3BMG4;H3BP78	2;2;1;1;1;1	2;2;1;1;1;1	2;2;1;1;1;1	Fanconi anemia group I protein	FANCI	tr|F8W7R3|F8W7R3_HUMAN Fanconi anemia group I protein OS=Homo sapiens OX=9606 GN=FANCI PE=1 SV=1;sp|Q9NVI1|FANCI_HUMAN Fanconi anemia group I protein OS=Homo sapiens OX=9606 GN=FANCI PE=1 SV=4;tr|H3BQE2|H3BQE2_HUMAN Fanconi anemia group I protein (Fragment	6	2	2	2	0	0	0	0	2	2	0	4	4	0	0	0	2	2	0	0	0	0	2	2	0	2.4	2.4	2.4	123.24	1095	1095;1328;157;215;226;1090	0	26.559	0	0	0	2.4	2.4	0	4611600	0	0
H0YNX5;H0YNA5;H0YNG3;P67812	H0YNX5;H0YNA5;H0YNG3;P67812	2;2;2;2	2;2;2;2	2;2;2;2	Signal peptidase complex catalytic subunit SEC11;Signal peptidase I;Signal peptidase complex catalytic subunit SEC11A	SEC11A	tr|H0YNX5|H0YNX5_HUMAN Signal peptidase complex catalytic subunit SEC11 (Fragment) OS=Homo sapiens OX=9606 GN=SEC11A PE=1 SV=1;tr|H0YNA5|H0YNA5_HUMAN Signal peptidase I (Fragment) OS=Homo sapiens OX=9606 GN=SEC11A PE=1 SV=1;tr|H0YNG3|H0YNG3_HUMAN Signal pe	4	2	2	2	0	0	0	0	0	2	2	4	4	0	0	0	0	2	2	0	0	0	0	2	2	16	16	16	11.986	106	106;135;163;179	0	11.717	0	0	0	0	16	16	4271800	0	0
P06576;F8W079;H0YH81	P06576;F8W079;H0YH81	4;3;2	4;3;2	4;3;2	ATP synthase subunit beta, mitochondrial;ATP synthase subunit beta	ATP5B	sp|P06576|ATPB_HUMAN ATP synthase subunit beta, mitochondrial OS=Homo sapiens OX=9606 GN=ATP5F1B PE=1 SV=3;tr|F8W079|F8W079_HUMAN ATP synthase subunit beta, mitochondrial (Fragment) OS=Homo sapiens OX=9606 GN=ATP5F1B PE=1 SV=1;tr|H0YH81|H0YH81_HUMAN ATP sy	3	4	4	4	0	0	0	0	2	2	1	5	5	0	0	0	2	2	1	0	0	0	2	2	1	14.4	14.4	14.4	56.559	529	529;284;362	0	26.061	0	0	0	10.2	4.2	2.3	4236200	0	0
REV__C9JZE5;REV__E9PQ02;REV__C9J8T5;REV__K7ENJ3;REV__A8MX29;REV__K7EL76;REV__Q6P597;REV__A8MZ87;REV__G5E9S8;REV__G3V2E7;REV__Q07866;REV__F8W6L3;REV__G3V3H3;REV__Q9NSK0;REV__Q9H0B6;REV__G3V5R9;REV__E7EVH7	REV__C9JZE5;REV__E9PQ02;REV__C9J8T5;REV__K7ENJ3;REV__A8MX29;REV__K7EL76;REV__Q6P597;REV__A8MZ87;REV__G5E9S8;REV__G3V2E7;REV__Q07866;REV__F8W6L3;REV__G3V3H3;REV__Q9NSK0;REV__Q9H0B6;REV__G3V5R9;REV__E7EVH7	1;1;1;1;1;1;1;1;1;1;1;1;1;1;1;1;1	1;1;1;1;1;1;1;1;1;1;1;1;1;1;1;1;1	1;1;1;1;1;1;1;1;1;1;1;1;1;1;1;1;1			tr|C9JZE5|C9JZE5_HUMAN Kinesin light chain 4 (Fragment) OS=Homo sapiens OX=9606 GN=KLC4 PE=1 SV=1;tr|E9PQ02|E9PQ02_HUMAN Kinesin light chain 2 (Fragment) OS=Homo sapiens OX=9606 GN=KLC2 PE=1 SV=1;tr|C9J8T5|C9J8T5_HUMAN Kinesin light chain 4 (Fragment) OS=H	17	1	1	1	0	0	0	0	1	1	0	2	2	0	0	0	1	1	0	0	0	0	1	1	0	0	0	0	18.312	162	162;189;271;297;333;396;504;521;549;551;573;576;609;619;622;630;732	0.01005	5.8228	0	0	0	0	0	0	3591000	0	0
P60468	P60468	2	2	2	Protein transport protein Sec61 subunit beta	SEC61B	sp|P60468|SC61B_HUMAN Protein transport protein Sec61 subunit beta OS=Homo sapiens OX=9606 GN=SEC61B PE=1 SV=2	1	2	2	2	0	0	0	0	1	1	1	3	3	0	0	0	1	1	1	0	0	0	1	1	1	27.1	27.1	27.1	9.9743	96	96	0	12.346	0	0	0	11.5	11.5	15.6	3493300	0	0
M0R1B6;G5E9C7;P36507	M0R1B6;G5E9C7;P36507	1;1;1	1;1;1	1;1;1	Dual specificity mitogen-activated protein kinase kinase 2	MAP2K2	tr|M0R1B6|M0R1B6_HUMAN Dual-specificity mitogen-activated protein kinase kinase 2 (Fragment) OS=Homo sapiens OX=9606 GN=MAP2K2 PE=1 SV=1;tr|G5E9C7|G5E9C7_HUMAN Dual-specificity mitogen-activated protein kinase kinase 2 OS=Homo sapiens OX=9606 GN=MAP2K2 PE=	3	1	1	1	0	0	0	0	1	0	1	2	2	0	0	0	1	0	1	0	0	0	1	0	1	18.3	18.3	18.3	11.629	104	104;303;400	0.0037244	6.2377	0	0	0	18.3	0	18.3	3489200	0	0
I3L0S8;Q96QU8	I3L0S8;Q96QU8	1;1	1;1	1;1	Exportin-6	XPO6	tr|I3L0S8|I3L0S8_HUMAN Exportin-6 (Fragment) OS=Homo sapiens OX=9606 GN=XPO6 PE=1 SV=1;sp|Q96QU8|XPO6_HUMAN Exportin-6 OS=Homo sapiens OX=9606 GN=XPO6 PE=1 SV=1	2	1	1	1	0	0	0	0	1	1	0	2	2	0	0	0	1	1	0	0	0	0	1	1	0	17	17	17	15.111	135	135;1125	0	10.251	0	0	0	17	17	0	3368100	0	0
Q5T8U5;O15260	Q5T8U5;O15260	2;2	2;2	2;2	Surfeit locus protein 4	SURF4	tr|Q5T8U5|Q5T8U5_HUMAN Surfeit 4 OS=Homo sapiens OX=9606 GN=SURF4 PE=1 SV=1;sp|O15260|SURF4_HUMAN Surfeit locus protein 4 OS=Homo sapiens OX=9606 GN=SURF4 PE=1 SV=3	2	2	2	2	0	0	0	0	2	0	0	2	2	0	0	0	2	0	0	0	0	0	2	0	0	16.7	16.7	16.7	21.127	186	186;269	0	41.73	0	0	0	16.7	0	0	3367700	0	0
A0A087X211;Q8TCG1	A0A087X211;Q8TCG1	2;2	2;2	2;2	Protein CIP2A	KIAA1524	tr|A0A087X211|A0A087X211_HUMAN Protein CIP2A OS=Homo sapiens OX=9606 GN=CIP2A PE=1 SV=1;sp|Q8TCG1|CIP2A_HUMAN Protein CIP2A OS=Homo sapiens OX=9606 GN=CIP2A PE=1 SV=2	2	2	2	2	0	0	0	0	1	1	0	2	2	0	0	0	1	1	0	0	0	0	1	1	0	3.9	3.9	3.9	102.28	906	906;905	0	16.602	0	0	0	2.9	1	0	3366000	0	0
Q4VX76	Q4VX76	1	1	1	Synaptotagmin-like protein 3	SYTL3	sp|Q4VX76|SYTL3_HUMAN Synaptotagmin-like protein 3 OS=Homo sapiens OX=9606 GN=SYTL3 PE=2 SV=3	1	1	1	1	0	0	0	0	0	1	0	1	1	0	0	0	0	1	0	0	0	0	0	1	0	2	2	2	68.559	610	610	0.008489	5.8657	0	0	0	0	2	0	3205200	0	0
K7ESP4;Q8WVC6	K7ESP4;Q8WVC6	2;2	2;2	2;2	Dephospho-CoA kinase domain-containing protein	DCAKD	tr|K7ESP4|K7ESP4_HUMAN Dephospho-CoA kinase domain-containing protein (Fragment) OS=Homo sapiens OX=9606 GN=DCAKD PE=1 SV=1;sp|Q8WVC6|DCAKD_HUMAN Dephospho-CoA kinase domain-containing protein OS=Homo sapiens OX=9606 GN=DCAKD PE=1 SV=1	2	2	2	2	0	0	0	0	2	1	0	3	3	0	0	0	2	1	0	0	0	0	2	1	0	11	11	11	24.177	209	209;231	0	14.912	0	0	0	11	4.8	0	3108400	0	0
H0YL11;P48735	H0YL11;P48735	4;4	4;4	4;4	Isocitrate dehydrogenase [NADP], mitochondrial	IDH2	tr|H0YL11|H0YL11_HUMAN Isocitrate dehydrogenase [NADP], mitochondrial OS=Homo sapiens OX=9606 GN=IDH2 PE=1 SV=1;sp|P48735|IDHP_HUMAN Isocitrate dehydrogenase [NADP], mitochondrial OS=Homo sapiens OX=9606 GN=IDH2 PE=1 SV=2	2	4	4	4	0	0	0	0	3	1	0	4	4	0	0	0	3	1	0	0	0	0	3	1	0	14.4	14.4	14.4	35.33	312	312;452	0	24.706	0	0	0	9.6	4.8	0	2987900	0	0
Q7Z7H8	Q7Z7H8	1	1	1	39S ribosomal protein L10, mitochondrial	MRPL10	sp|Q7Z7H8|RM10_HUMAN 39S ribosomal protein L10, mitochondrial OS=Homo sapiens OX=9606 GN=MRPL10 PE=1 SV=3	1	1	1	1	0	0	0	0	1	1	0	2	2	0	0	0	1	1	0	0	0	0	1	1	0	7.3	7.3	7.3	29.282	261	261	0	8.9086	0	0	0	7.3	7.3	0	2977100	0	0
Q5VV89;O14880;Q5VV87	Q5VV89;O14880;Q5VV87	3;3;2	3;3;2	3;3;2	Microsomal glutathione S-transferase 3	MGST3	tr|Q5VV89|Q5VV89_HUMAN Microsomal glutathione S-transferase 3 OS=Homo sapiens OX=9606 GN=MGST3 PE=1 SV=1;sp|O14880|MGST3_HUMAN Microsomal glutathione S-transferase 3 OS=Homo sapiens OX=9606 GN=MGST3 PE=1 SV=1;tr|Q5VV87|Q5VV87_HUMAN Microsomal glutathione S	3	3	3	3	0	0	0	0	3	0	0	3	3	0	0	0	3	0	0	0	0	0	3	0	0	39.2	39.2	39.2	18.416	166	166;152;129	0	17.121	0	0	0	39.2	0	0	2924200	0	0
E9PNW8;Q8WVX9	E9PNW8;Q8WVX9	1;1	1;1	1;1	Fatty acyl-CoA reductase 1	FAR1	tr|E9PNW8|E9PNW8_HUMAN Fatty acyl-CoA reductase (Fragment) OS=Homo sapiens OX=9606 GN=FAR1 PE=1 SV=1;sp|Q8WVX9|FACR1_HUMAN Fatty acyl-CoA reductase 1 OS=Homo sapiens OX=9606 GN=FAR1 PE=1 SV=1	2	1	1	1	0	0	0	0	1	0	1	2	2	0	0	0	1	0	1	0	0	0	1	0	1	3.9	3.9	3.9	37.481	335	335;515	0	8.7701	0	0	0	3.9	0	3.9	2700200	0	0
Q9H7L9	Q9H7L9	1	1	1	Sin3 histone deacetylase corepressor complex component SDS3	SUDS3	sp|Q9H7L9|SDS3_HUMAN Sin3 histone deacetylase corepressor complex component SDS3 OS=Homo sapiens OX=9606 GN=SUDS3 PE=1 SV=2	1	1	1	1	0	0	0	0	0	0	1	1	1	0	0	0	0	0	1	0	0	0	0	0	1	5.8	5.8	5.8	38.136	328	328	0.0037106	6.1993	0	0	0	0	0	5.8	2518000	0	0
P22102;A0A140TA71	P22102;A0A140TA71	2;1	2;1	2;1	Trifunctional purine biosynthetic protein adenosine-3;Phosphoribosylamine--glycine ligase;Phosphoribosylformylglycinamidine cyclo-ligase;Phosphoribosylglycinamide formyltransferase	GART	sp|P22102|PUR2_HUMAN Trifunctional purine biosynthetic protein adenosine-3 OS=Homo sapiens OX=9606 GN=GART PE=1 SV=1;tr|A0A140TA71|A0A140TA71_HUMAN Trifunctional purine biosynthetic protein adenosine-3 (Fragment) OS=Homo sapiens OX=9606 GN=GART PE=1 SV=1	2	2	2	2	0	0	0	0	2	0	1	3	3	0	0	0	2	0	1	0	0	0	2	0	1	1.7	1.7	1.7	107.77	1010	1010;223	0	11.877	0	0	0	1.7	0	0.9	2464800	0	0
H3BPJ9;O96000;H3BV16	H3BPJ9;O96000	3;3;1	3;3;1	3;3;1	NADH dehydrogenase [ubiquinone] 1 beta subcomplex subunit 10	NDUFB10	tr|H3BPJ9|H3BPJ9_HUMAN NADH dehydrogenase [ubiquinone] 1 beta subcomplex subunit 10 OS=Homo sapiens OX=9606 GN=NDUFB10 PE=1 SV=1;sp|O96000|NDUBA_HUMAN NADH dehydrogenase [ubiquinone] 1 beta subcomplex subunit 10 OS=Homo sapiens OX=9606 GN=NDUFB10 PE=1 SV=3	3	3	3	3	0	0	0	0	2	2	1	5	5	0	0	0	2	2	1	0	0	0	2	2	1	19.9	19.9	19.9	19.258	161	161;172;142	0	20.065	0	0	0	13.7	13	6.2	2381800	0	0
A0A0C4DGS1;P39656;U3KQ84	A0A0C4DGS1;P39656;U3KQ84	2;2;1	2;2;1	2;2;1	Dolichyl-diphosphooligosaccharide--protein glycosyltransferase 48 kDa subunit	DDOST	tr|A0A0C4DGS1|A0A0C4DGS1_HUMAN Dolichyl-diphosphooligosaccharide--protein glycosyltransferase 48 kDa subunit OS=Homo sapiens OX=9606 GN=DDOST PE=1 SV=1;sp|P39656|OST48_HUMAN Dolichyl-diphosphooligosaccharide--protein glycosyltransferase 48 kDa subunit OS=H	3	2	2	2	0	0	0	0	1	1	0	2	2	0	0	0	1	1	0	0	0	0	1	1	0	11.8	11.8	11.8	48.799	439	439;456;154	0	16.045	0	0	0	9.3	2.5	0	2367800	0	0
Q8TEX9;H0YLV0;H0YL92;H0YN14;H0YN07;H0YMR4	Q8TEX9;H0YLV0;H0YL92;H0YN14	3;2;2;2;1;1	3;2;2;2;1;1	3;2;2;2;1;1	Importin-4	IPO4	sp|Q8TEX9|IPO4_HUMAN Importin-4 OS=Homo sapiens OX=9606 GN=IPO4 PE=1 SV=2;tr|H0YLV0|H0YLV0_HUMAN Importin-4 OS=Homo sapiens OX=9606 GN=IPO4 PE=1 SV=1;tr|H0YL92|H0YL92_HUMAN Importin-4 OS=Homo sapiens OX=9606 GN=IPO4 PE=1 SV=1;tr|H0YN14|H0YN14_HUMAN Importi	6	3	3	3	0	0	0	0	2	1	1	4	4	0	0	0	2	1	1	0	0	0	2	1	1	3.8	3.8	3.8	118.71	1081	1081;98;101;911;312;547	0	19.401	0	0	0	3	1	0.8	2331600	0	0
Q9BUB7;D4PHA6	Q9BUB7;D4PHA6	2;1	2;1	2;1	Transmembrane protein 70, mitochondrial	TMEM70	sp|Q9BUB7|TMM70_HUMAN Transmembrane protein 70, mitochondrial OS=Homo sapiens OX=9606 GN=TMEM70 PE=1 SV=2;tr|D4PHA6|D4PHA6_HUMAN Transmembrane protein 70, mitochondrial OS=Homo sapiens OX=9606 GN=TMEM70 PE=1 SV=2	2	2	2	2	0	0	0	0	2	0	1	3	3	0	0	0	2	0	1	0	0	0	2	0	1	7.7	7.7	7.7	28.969	260	260;111	0	12.798	0	0	0	7.7	0	4.2	2329400	0	0
F5H0Y3;Q15773;F5H7L5;F5H800	F5H0Y3;Q15773;F5H7L5;F5H800	2;2;1;1	2;2;1;1	2;2;1;1	Myeloid leukemia factor 2	MLF2	tr|F5H0Y3|F5H0Y3_HUMAN Myeloid leukemia factor 2 (Fragment) OS=Homo sapiens OX=9606 GN=MLF2 PE=1 SV=8;sp|Q15773|MLF2_HUMAN Myeloid leukemia factor 2 OS=Homo sapiens OX=9606 GN=MLF2 PE=1 SV=1;tr|F5H7L5|F5H7L5_HUMAN Myeloid leukemia factor 2 (Fragment) OS=Ho	4	2	2	2	0	0	0	0	2	2	0	4	4	0	0	0	2	2	0	0	0	0	2	2	0	11.7	11.7	11.7	24.731	230	230;248;79;121	0	12.539	0	0	0	11.7	11.7	0	2293400	0	0
O14949	O14949	2	2	2	Cytochrome b-c1 complex subunit 8	UQCRQ	sp|O14949|QCR8_HUMAN Cytochrome b-c1 complex subunit 8 OS=Homo sapiens OX=9606 GN=UQCRQ PE=1 SV=4	1	2	2	2	0	0	0	0	1	1	0	2	2	0	0	0	1	1	0	0	0	0	1	1	0	41.5	41.5	41.5	9.9062	82	82	0	17.784	0	0	0	25.6	15.9	0	2215300	0	0
Q5QPK2;H0Y368;O60762;Q5QPJ9	Q5QPK2;H0Y368;O60762;Q5QPJ9	2;2;2;1	2;2;2;1	2;2;2;1	Dolichol-phosphate mannosyltransferase subunit 1	DPM1	tr|Q5QPK2|Q5QPK2_HUMAN Dolichol-phosphate mannosyltransferase subunit 1 OS=Homo sapiens OX=9606 GN=DPM1 PE=1 SV=1;tr|H0Y368|H0Y368_HUMAN Dolichol-phosphate mannosyltransferase subunit 1 (Fragment) OS=Homo sapiens OX=9606 GN=DPM1 PE=1 SV=1;sp|O60762|DPM1_HU	4	2	2	2	0	0	0	0	2	0	0	2	2	0	0	0	2	0	0	0	0	0	2	0	0	8	8	8	32.426	287	287;295;260;221	0	18.539	0	0	0	8	0	0	2206900	0	0
O60547	O60547	1	1	1	GDP-mannose 4,6 dehydratase	GMDS	sp|O60547|GMDS_HUMAN GDP-mannose 4,6 dehydratase OS=Homo sapiens OX=9606 GN=GMDS PE=1 SV=1	1	1	1	1	0	0	0	0	0	1	0	1	1	0	0	0	0	1	0	0	0	0	0	1	0	3.2	3.2	3.2	41.949	372	372	0	10.213	0	0	0	0	3.2	0	2166600	0	0
O75306	O75306	1	1	1	NADH dehydrogenase [ubiquinone] iron-sulfur protein 2, mitochondrial	NDUFS2	sp|O75306|NDUS2_HUMAN NADH dehydrogenase [ubiquinone] iron-sulfur protein 2, mitochondrial OS=Homo sapiens OX=9606 GN=NDUFS2 PE=1 SV=2	1	1	1	1	0	0	0	0	1	0	1	2	2	0	0	0	1	0	1	0	0	0	1	0	1	1.7	1.7	1.7	52.545	463	463	0.0089606	6.0652	0	0	0	1.7	0	1.7	2129900	0	0
Q9P0J0;B4DEZ3;K7EJE1;E7ENQ6	Q9P0J0;B4DEZ3;K7EJE1;E7ENQ6	2;1;1;1	2;1;1;1	2;1;1;1	NADH dehydrogenase [ubiquinone] 1 alpha subcomplex subunit 13	NDUFA13	sp|Q9P0J0|NDUAD_HUMAN NADH dehydrogenase [ubiquinone] 1 alpha subcomplex subunit 13 OS=Homo sapiens OX=9606 GN=NDUFA13 PE=1 SV=3;tr|B4DEZ3|B4DEZ3_HUMAN NADH dehydrogenase [ubiquinone] 1 alpha subcomplex subunit 13 OS=Homo sapiens OX=9606 GN=NDUFA13 PE=2 SV	4	2	2	2	0	0	0	0	1	2	1	4	4	0	0	0	1	2	1	0	0	0	1	2	1	14.6	14.6	14.6	16.698	144	144;120;150;273	0	12.517	0	0	0	6.9	14.6	6.9	2042000	0	0
O75439;F8WEA6;F8WBE1;F8WAZ6;G3V0E4	O75439;F8WEA6;F8WBE1;F8WAZ6;G3V0E4	2;1;1;1;1	2;1;1;1;1	2;1;1;1;1	Mitochondrial-processing peptidase subunit beta	PMPCB	sp|O75439|MPPB_HUMAN Mitochondrial-processing peptidase subunit beta OS=Homo sapiens OX=9606 GN=PMPCB PE=1 SV=2;tr|F8WEA6|F8WEA6_HUMAN Mitochondrial-processing peptidase subunit beta OS=Homo sapiens OX=9606 GN=PMPCB PE=1 SV=1;tr|F8WBE1|F8WBE1_HUMAN Mitocho	5	2	2	2	0	0	0	0	1	1	0	2	2	0	0	0	1	1	0	0	0	0	1	1	0	4.1	4.1	4.1	54.366	489	489;119;122;202;490	0	11.991	0	0	0	1.8	2.2	0	1935000	0	0
H0Y8C3;Q9NZJ7	H0Y8C3;Q9NZJ7	1;1	1;1	1;1	Mitochondrial carrier homolog 1	MTCH1	tr|H0Y8C3|H0Y8C3_HUMAN Mitochondrial carrier homolog 1 (Fragment) OS=Homo sapiens OX=9606 GN=MTCH1 PE=1 SV=1;sp|Q9NZJ7|MTCH1_HUMAN Mitochondrial carrier homolog 1 OS=Homo sapiens OX=9606 GN=MTCH1 PE=1 SV=1	2	1	1	1	0	0	0	0	0	1	0	1	1	0	0	0	0	1	0	0	0	0	0	1	0	2.8	2.8	2.8	43.121	394	394;389	0.0088496	6.0373	0	0	0	0	2.8	0	1925000	0	0
O14828	O14828	2	2	2	Secretory carrier-associated membrane protein 3	SCAMP3	sp|O14828|SCAM3_HUMAN Secretory carrier-associated membrane protein 3 OS=Homo sapiens OX=9606 GN=SCAMP3 PE=1 SV=3	1	2	2	2	0	0	0	0	1	0	2	3	3	0	0	0	1	0	2	0	0	0	1	0	2	8.4	8.4	8.4	38.287	347	347	0	21.889	0	0	0	4.6	0	8.4	1906200	0	0
O75391	O75391	1	1	1	Sperm-associated antigen 7	SPAG7	sp|O75391|SPAG7_HUMAN Sperm-associated antigen 7 OS=Homo sapiens OX=9606 GN=SPAG7 PE=1 SV=2	1	1	1	1	0	0	0	0	0	1	0	1	1	0	0	0	0	1	0	0	0	0	0	1	0	5.7	5.7	5.7	26.034	227	227	0	7.1786	0	0	0	0	5.7	0	1894100	0	0
Q8N3E9	Q8N3E9	1	1	1	1-phosphatidylinositol 4,5-bisphosphate phosphodiesterase delta-3	PLCD3	sp|Q8N3E9|PLCD3_HUMAN 1-phosphatidylinositol 4,5-bisphosphate phosphodiesterase delta-3 OS=Homo sapiens OX=9606 GN=PLCD3 PE=1 SV=3	1	1	1	1	0	0	0	0	1	1	0	2	2	0	0	0	1	1	0	0	0	0	1	1	0	2.9	2.9	2.9	89.257	789	789	0	8.5305	0	0	0	2.9	2.9	0	1882700	0	0
A0A1W2PQD2;Q9UBB4	A0A1W2PQD2;Q9UBB4	2;2	2;2	2;2	Ataxin-10	ATXN10	tr|A0A1W2PQD2|A0A1W2PQD2_HUMAN Ataxin-10 OS=Homo sapiens OX=9606 GN=ATXN10 PE=1 SV=1;sp|Q9UBB4|ATX10_HUMAN Ataxin-10 OS=Homo sapiens OX=9606 GN=ATXN10 PE=1 SV=1	2	2	2	2	0	0	0	0	1	1	0	2	2	0	0	0	1	1	0	0	0	0	1	1	0	6.8	6.8	6.8	44.602	395	395;475	0	13.2	0	0	0	2.5	4.3	0	1826000	0	0
A0A1W2PRV5;E7EQZ4;Q16637	A0A1W2PRV5;E7EQZ4;Q16637	1;1;1	1;1;1	1;1;1	Survival motor neuron protein	SMN1	tr|A0A1W2PRV5|A0A1W2PRV5_HUMAN Survival motor neuron protein OS=Homo sapiens OX=9606 GN=SMN2 PE=1 SV=1;tr|E7EQZ4|E7EQZ4_HUMAN Survival motor neuron protein OS=Homo sapiens OX=9606 GN=SMN1 PE=1 SV=1;sp|Q16637|SMN_HUMAN Survival motor neuron protein OS=Homo	3	1	1	1	1	0	0	1	1	0	0	1	0	1	0	0	1	0	0	1	0	0	1	0	0	3.5	3.5	3.5	30.415	282	282;294;294	0	8.3972	3.5	0	0	3.5	0	0	1748200	0	0
P40227	P40227	1	1	1	T-complex protein 1 subunit zeta	CCT6A	sp|P40227|TCPZ_HUMAN T-complex protein 1 subunit zeta OS=Homo sapiens OX=9606 GN=CCT6A PE=1 SV=3	1	1	1	1	0	0	0	0	0	1	0	1	1	0	0	0	0	1	0	0	0	0	0	1	0	4	4	4	58.024	531	531	0	8.6243	0	0	0	0	4	0	1697000	0	0
C9J7L8;Q9Y305	C9J7L8;Q9Y305	1;1	1;1	1;1	Acyl-coenzyme A thioesterase 9, mitochondrial	ACOT9	tr|C9J7L8|C9J7L8_HUMAN Acyl-coenzyme A thioesterase 9, mitochondrial OS=Homo sapiens OX=9606 GN=ACOT9 PE=1 SV=1;sp|Q9Y305|ACOT9_HUMAN Acyl-coenzyme A thioesterase 9, mitochondrial OS=Homo sapiens OX=9606 GN=ACOT9 PE=1 SV=2	2	1	1	1	0	0	0	0	1	1	0	2	2	0	0	0	1	1	0	0	0	0	1	1	0	9.6	9.6	9.6	15.463	136	136;439	0	7.8194	0	0	0	9.6	9.6	0	1663500	0	0
F8VYE8;F8W0W8;P36873;F8VR82;E7ETD8;H0Y3Y6;C9JP48;A0A087WYY5;F8WE71;F8W1A0;C9J9S3;F5H1L6;F5H037	F8VYE8;F8W0W8;P36873;F8VR82;E7ETD8	8;8;8;7;5;2;2;2;1;1;1;1;1	1;1;1;1;0;0;0;0;0;0;0;0;0	1;1;1;1;0;0;0;0;0;0;0;0;0	Serine/threonine-protein phosphatase;Serine/threonine-protein phosphatase PP1-gamma catalytic subunit	PPP1CC;PPP1CB	tr|F8VYE8|F8VYE8_HUMAN Serine/threonine-protein phosphatase OS=Homo sapiens OX=9606 GN=PPP1CC PE=1 SV=1;tr|F8W0W8|F8W0W8_HUMAN Serine/threonine-protein phosphatase OS=Homo sapiens OX=9606 GN=PPP1CC PE=1 SV=1;sp|P36873|PP1G_HUMAN Serine/threonine-protein ph	13	8	1	1	4	5	1	10	5	5	1	11	1	0	0	0	1	0	0	0	0	0	1	0	0	42.1	10.9	10.9	34.95	304	304;332;323;270;169;82;138;140;64;83;125;169;179	0.0073394	6.1439	19.1	22.4	3.3	25.3	25	6.2	1627200	0	0
M0QX52;K7EL66;K7ERD8;Q15555	M0QX52;K7EL66;K7ERD8;Q15555	1;1;1;1	1;1;1;1	1;1;1;1	Microtubule-associated protein RP/EB family member 2	MAPRE2	tr|M0QX52|M0QX52_HUMAN Microtubule-associated protein RP/EB family member 2 (Fragment) OS=Homo sapiens OX=9606 GN=MAPRE2 PE=1 SV=1;tr|K7EL66|K7EL66_HUMAN Microtubule-associated protein RP/EB family member 2 (Fragment) OS=Homo sapiens OX=9606 GN=MAPRE2 PE=1	4	1	1	1	0	0	0	0	0	1	0	1	1	0	0	0	0	1	0	0	0	0	0	1	0	9.4	9.4	9.4	14.92	127	127;134;194;327	0	12.136	0	0	0	0	9.4	0	1603600	0	0
A0A1W2PS74;H0Y465;P21359	A0A1W2PS74;H0Y465;P21359	1;1;1	1;1;1	1;1;1	Neurofibromin;Neurofibromin truncated	NF1	tr|A0A1W2PS74|A0A1W2PS74_HUMAN Neurofibromin (Fragment) OS=Homo sapiens OX=9606 GN=NF1 PE=1 SV=1;tr|H0Y465|H0Y465_HUMAN Neurofibromin (Fragment) OS=Homo sapiens OX=9606 GN=NF1 PE=1 SV=1;sp|P21359|NF1_HUMAN Neurofibromin OS=Homo sapiens OX=9606 GN=NF1 PE=1	3	1	1	1	0	0	0	0	0	1	0	1	1	0	0	0	0	1	0	0	0	0	0	1	0	9.3	9.3	9.3	26.036	237	237;2502;2839	0.0038168	6.3418	0	0	0	0	9.3	0	1601600	0	0
E7ERY9;A0A2R8Y4R4;H0Y7S3;A0A2U3U055;A0A2U3TZI3;Q16720;P23634;Q01814;P20020	E7ERY9;A0A2R8Y4R4;H0Y7S3;A0A2U3U055;A0A2U3TZI3;Q16720;P23634;Q01814;P20020	1;1;1;1;1;1;1;1;1	1;1;1;1;1;1;1;1;1	1;1;1;1;1;1;1;1;1	Calcium-transporting ATPase;Plasma membrane calcium-transporting ATPase 3;Plasma membrane calcium-transporting ATPase 4;Plasma membrane calcium-transporting ATPase 2;Plasma membrane calcium-transporting ATPase 1	ATP2B1;ATP2B2;ATP2B3;ATP2B4	tr|E7ERY9|E7ERY9_HUMAN Calcium-transporting ATPase OS=Homo sapiens OX=9606 GN=ATP2B1 PE=1 SV=2;tr|A0A2R8Y4R4|A0A2R8Y4R4_HUMAN Plasma membrane calcium-transporting ATPase 2 (Fragment) OS=Homo sapiens OX=9606 GN=ATP2B2 PE=1 SV=1;tr|H0Y7S3|H0Y7S3_HUMAN Plasma	9	1	1	1	0	0	0	0	1	0	0	1	1	0	0	0	1	0	0	0	0	0	1	0	0	1.1	1.1	1.1	106.86	963	963;996;1099;1160;1188;1220;1241;1243;1258	0.0089767	6.0655	0	0	0	1.1	0	0	1573400	0	0
Q8NI60	Q8NI60	2	2	2	Atypical kinase ADCK3, mitochondrial	ADCK3	sp|Q8NI60|COQ8A_HUMAN Atypical kinase COQ8A, mitochondrial OS=Homo sapiens OX=9606 GN=COQ8A PE=1 SV=1	1	2	2	2	0	0	0	0	1	1	0	2	2	0	0	0	1	1	0	0	0	0	1	1	0	3.1	3.1	3.1	71.949	647	647	0	11.576	0	0	0	1.5	1.5	0	1563500	0	0
Q9Y4R8;H3BU45	Q9Y4R8;H3BU45	2;1	2;1	2;1	Telomere length regulation protein TEL2 homolog	TELO2	sp|Q9Y4R8|TELO2_HUMAN Telomere length regulation protein TEL2 homolog OS=Homo sapiens OX=9606 GN=TELO2 PE=1 SV=2;tr|H3BU45|H3BU45_HUMAN Telomere length regulation protein TEL2 homolog (Fragment) OS=Homo sapiens OX=9606 GN=TELO2 PE=1 SV=1	2	2	2	2	0	0	0	0	2	1	0	3	3	0	0	0	2	1	0	0	0	0	2	1	0	3.5	3.5	3.5	91.746	837	837;160	0	17.914	0	0	0	3.5	1.6	0	1541900	0	0
Q969Z0;C9J5A2;C9J347;C9J7P5;H7C4R5	Q969Z0;C9J5A2;C9J347;C9J7P5;H7C4R5	2;1;1;1;1	2;1;1;1;1	2;1;1;1;1	Protein TBRG4	TBRG4	sp|Q969Z0|FAKD4_HUMAN FAST kinase domain-containing protein 4 OS=Homo sapiens OX=9606 GN=TBRG4 PE=1 SV=1;tr|C9J5A2|C9J5A2_HUMAN FAST kinase domain-containing protein 4 (Fragment) OS=Homo sapiens OX=9606 GN=TBRG4 PE=1 SV=1;tr|C9J347|C9J347_HUMAN FAST kinase	5	2	2	2	0	0	0	0	1	1	0	2	2	0	0	0	1	1	0	0	0	0	1	1	0	5.2	5.2	5.2	70.737	631	631;118;128;248;274	0	15.604	0	0	0	1.9	3.3	0	1501900	0	0
Q9HD45	Q9HD45	1	1	1	Transmembrane 9 superfamily member 3	TM9SF3	sp|Q9HD45|TM9S3_HUMAN Transmembrane 9 superfamily member 3 OS=Homo sapiens OX=9606 GN=TM9SF3 PE=1 SV=2	1	1	1	1	0	0	0	0	1	1	0	2	2	0	0	0	1	1	0	0	0	0	1	1	0	1.9	1.9	1.9	67.887	589	589	0	8.9837	0	0	0	1.9	1.9	0	1496400	0	0
E9PFH4;C9J7E5;Q9Y5L0	E9PFH4;C9J7E5;Q9Y5L0	1;1;1	1;1;1	1;1;1	Transportin-3	TNPO3	tr|E9PFH4|E9PFH4_HUMAN Transportin-3 OS=Homo sapiens OX=9606 GN=TNPO3 PE=1 SV=1;tr|C9J7E5|C9J7E5_HUMAN Transportin-3 OS=Homo sapiens OX=9606 GN=TNPO3 PE=1 SV=1;sp|Q9Y5L0|TNPO3_HUMAN Transportin-3 OS=Homo sapiens OX=9606 GN=TNPO3 PE=1 SV=3	3	1	1	1	0	0	0	0	1	1	0	2	2	0	0	0	1	1	0	0	0	0	1	1	0	2	2	2	96.669	857	857;957;923	0	21.193	0	0	0	2	2	0	1480500	0	0
F5H5S0;P40937;E9PEP3	F5H5S0;P40937;E9PEP3	2;2;1	2;2;1	2;2;1	Replication factor C subunit 5	RFC5	tr|F5H5S0|F5H5S0_HUMAN Replication factor C subunit 5 (Fragment) OS=Homo sapiens OX=9606 GN=RFC5 PE=1 SV=1;sp|P40937|RFC5_HUMAN Replication factor C subunit 5 OS=Homo sapiens OX=9606 GN=RFC5 PE=1 SV=1;tr|E9PEP3|E9PEP3_HUMAN Replication factor C subunit 5 (	3	2	2	2	0	0	0	0	0	2	0	2	2	0	0	0	0	2	0	0	0	0	0	2	0	29.8	29.8	29.8	11.9	104	104;340;99	0	11.592	0	0	0	0	29.8	0	1465400	0	0
I3L3B4;F8W9H0;E9PLN8;Q9BQB6	I3L3B4;F8W9H0;E9PLN8;Q9BQB6	1;1;1;1	1;1;1;1	1;1;1;1	Vitamin K epoxide reductase complex subunit 1	VKORC1	tr|I3L3B4|I3L3B4_HUMAN Uncharacterized protein (Fragment) OS=Homo sapiens OX=9606 PE=4 SV=1;tr|F8W9H0|F8W9H0_HUMAN Vitamin K epoxide reductase complex subunit 1 OS=Homo sapiens OX=9606 GN=VKORC1 PE=4 SV=1;tr|E9PLN8|E9PLN8_HUMAN Uncharacterized protein (Fra	4	1	1	1	0	0	0	0	0	1	0	1	1	0	0	0	0	1	0	0	0	0	0	1	0	12.5	12.5	12.5	11.082	104	104;149;166;163	0	10.493	0	0	0	0	12.5	0	1446700	0	0
H0YE28;A0A087WYP2;Q8IZQ5	H0YE28;A0A087WYP2;Q8IZQ5	1;1;1	1;1;1	1;1;1	Selenoprotein H	C11orf31;SELH	tr|H0YE28|H0YE28_HUMAN Selenoprotein H (Fragment) OS=Homo sapiens OX=9606 GN=SELENOH PE=1 SV=1;tr|A0A087WYP2|A0A087WYP2_HUMAN Selenoprotein H OS=Homo sapiens OX=9606 GN=SELENOH PE=1 SV=1;sp|Q8IZQ5|SELH_HUMAN Selenoprotein H OS=Homo sapiens OX=9606 GN=SELEN	3	1	1	1	0	0	0	0	1	0	0	1	1	0	0	0	1	0	0	0	0	0	1	0	0	10.6	10.6	10.6	10.331	94	94;121;122	0	8.1924	0	0	0	10.6	0	0	1377200	0	0
B4DJ81;P28331	B4DJ81;P28331	1;1	1;1	1;1	NADH-ubiquinone oxidoreductase 75 kDa subunit, mitochondrial	NDUFS1	tr|B4DJ81|B4DJ81_HUMAN cDNA FLJ60586, highly similar to NADH-ubiquinone oxidoreductase 75 kDa subunit, mitochondrial (EC 1.6.5.3) OS=Homo sapiens OX=9606 GN=NDUFS1 PE=1 SV=1;sp|P28331|NDUS1_HUMAN NADH-ubiquinone oxidoreductase 75 kDa subunit, mitochondrial	2	1	1	1	0	0	0	0	0	1	0	1	1	0	0	0	0	1	0	0	0	0	0	1	0	3.3	3.3	3.3	66.921	611	611;727	0.0085763	5.875	0	0	0	0	3.3	0	1362900	0	0
D6RBL0;D6RD79;Q9HC07	D6RBL0;D6RD79;Q9HC07	1;1;1	1;1;1	1;1;1	Transmembrane protein 165	TMEM165	tr|D6RBL0|D6RBL0_HUMAN Transmembrane protein 165 OS=Homo sapiens OX=9606 GN=TMEM165 PE=1 SV=1;tr|D6RD79|D6RD79_HUMAN Transmembrane protein 165 OS=Homo sapiens OX=9606 GN=TMEM165 PE=1 SV=1;sp|Q9HC07|TM165_HUMAN Transmembrane protein 165 OS=Homo sapiens OX=9	3	1	1	1	0	0	0	0	0	1	0	1	1	0	0	0	0	1	0	0	0	0	0	1	0	32.9	32.9	32.9	8.1112	76	76;129;324	0	9.6569	0	0	0	0	32.9	0	1357700	0	0
D6RAI5;Q13423;D6RHU2;E9PCX7	D6RAI5;Q13423;D6RHU2;E9PCX7	2;2;1;1	2;2;1;1	2;2;1;1	NAD(P) transhydrogenase, mitochondrial	NNT	tr|D6RAI5|D6RAI5_HUMAN NAD(P) transhydrogenase, mitochondrial (Fragment) OS=Homo sapiens OX=9606 GN=NNT PE=1 SV=1;sp|Q13423|NNTM_HUMAN NAD(P) transhydrogenase, mitochondrial OS=Homo sapiens OX=9606 GN=NNT PE=1 SV=3;tr|D6RHU2|D6RHU2_HUMAN NAD(P) transhydrog	4	2	2	2	0	0	0	0	0	1	1	2	2	0	0	0	0	1	1	0	0	0	0	1	1	15.2	15.2	15.2	23.461	217	217;1086;199;955	0	14.711	0	0	0	0	9.2	6	1326400	0	0
H0Y9M8;O43181	H0Y9M8;O43181	1;1	1;1	1;1	NADH dehydrogenase [ubiquinone] iron-sulfur protein 4, mitochondrial	NDUFS4	tr|H0Y9M8|H0Y9M8_HUMAN NADH dehydrogenase [ubiquinone] iron-sulfur protein 4, mitochondrial (Fragment) OS=Homo sapiens OX=9606 GN=NDUFS4 PE=1 SV=1;sp|O43181|NDUS4_HUMAN NADH dehydrogenase [ubiquinone] iron-sulfur protein 4, mitochondrial OS=Homo sapiens OX	2	1	1	1	0	0	0	0	0	0	1	1	1	0	0	0	0	0	1	0	0	0	0	0	1	12.9	12.9	12.9	13.498	116	116;175	0	6.8079	0	0	0	0	0	12.9	1325100	0	0
J3KN16;Q5VYK3	J3KN16;Q5VYK3	1;1	1;1	1;1	Proteasome-associated protein ECM29 homolog	KIAA0368;ECM29	tr|J3KN16|J3KN16_HUMAN Proteasome adapter and scaffold protein ECM29 OS=Homo sapiens OX=9606 GN=ECPAS PE=1 SV=1;sp|Q5VYK3|ECM29_HUMAN Proteasome adapter and scaffold protein ECM29 OS=Homo sapiens OX=9606 GN=ECPAS PE=1 SV=2	2	1	1	1	0	0	0	0	0	1	0	1	1	0	0	0	0	1	0	0	0	0	0	1	0	0.7	0.7	0.7	223.69	2017	2017;1845	0.0089445	6.0628	0	0	0	0	0.7	0	1325000	0	0
Q9NP92	Q9NP92	2	2	2	28S ribosomal protein S30, mitochondrial	MRPS30	sp|Q9NP92|RT30_HUMAN 39S ribosomal protein S30, mitochondrial OS=Homo sapiens OX=9606 GN=MRPS30 PE=1 SV=2	1	2	2	2	0	0	0	0	2	0	0	2	2	0	0	0	2	0	0	0	0	0	2	0	0	7.1	7.1	7.1	50.364	439	439	0	15.982	0	0	0	7.1	0	0	1318700	0	0
Q5JPU2;Q5JPU0;Q5JPT9;Q5JPU1;P08559	Q5JPU2;Q5JPU0;Q5JPT9;Q5JPU1;P08559	1;1;1;1;1	1;1;1;1;1	1;1;1;1;1	Pyruvate dehydrogenase E1 component subunit alpha, somatic form, mitochondrial	PDHA1	tr|Q5JPU2|Q5JPU2_HUMAN Pyruvate dehydrogenase E1 component subunit alpha, somatic form, mitochondrial (Fragment) OS=Homo sapiens OX=9606 GN=PDHA1 PE=1 SV=1;tr|Q5JPU0|Q5JPU0_HUMAN Pyruvate dehydrogenase E1 component subunit alpha, somatic form, mitochondria	5	1	1	1	0	0	0	0	0	0	1	1	1	0	0	0	0	0	1	0	0	0	0	0	1	10.7	10.7	10.7	13.814	121	121;180;203;205;390	0.0085616	5.8746	0	0	0	0	0	10.7	1277200	0	0
A0A126GVZ4;Q8NGC6	A0A126GVZ4;Q8NGC6	1;1	1;1	1;1	Olfactory receptor 4K17	OR4K17	tr|A0A126GVZ4|A0A126GVZ4_HUMAN Olfactory receptor OS=Homo sapiens OX=9606 GN=OR4K17 PE=3 SV=1;sp|Q8NGC6|OR4KH_HUMAN Olfactory receptor 4K17 OS=Homo sapiens OX=9606 GN=OR4K17 PE=3 SV=3	2	1	1	1	0	0	0	0	0	1	0	1	1	0	0	0	0	1	0	0	0	0	0	1	0	2	2	2	38.465	343	343;315	1	-2	0	0	0	0	2	0	1264200	0	0
Q96EY1	Q96EY1	1	1	1	DnaJ homolog subfamily A member 3, mitochondrial	DNAJA3	sp|Q96EY1|DNJA3_HUMAN DnaJ homolog subfamily A member 3, mitochondrial OS=Homo sapiens OX=9606 GN=DNAJA3 PE=1 SV=2	1	1	1	1	0	0	0	0	0	1	0	1	1	0	0	0	0	1	0	0	0	0	0	1	0	4.8	4.8	4.8	52.488	480	480	0	7.4185	0	0	0	0	4.8	0	1251800	0	0
F2Z2E2;Q86VI3	F2Z2E2;Q86VI3	2;2	2;2	2;2	Ras GTPase-activating-like protein IQGAP3	IQGAP3	tr|F2Z2E2|F2Z2E2_HUMAN Ras GTPase-activating-like protein IQGAP3 OS=Homo sapiens OX=9606 GN=IQGAP3 PE=1 SV=1;sp|Q86VI3|IQGA3_HUMAN Ras GTPase-activating-like protein IQGAP3 OS=Homo sapiens OX=9606 GN=IQGAP3 PE=1 SV=2	2	2	2	2	0	0	0	0	0	2	0	2	2	0	0	0	0	2	0	0	0	0	0	2	0	2.8	2.8	2.8	179.48	1588	1588;1631	0	13.545	0	0	0	0	2.8	0	1244200	0	0
Q9UJZ1	Q9UJZ1	1	1	1	Stomatin-like protein 2, mitochondrial	STOML2	sp|Q9UJZ1|STML2_HUMAN Stomatin-like protein 2, mitochondrial OS=Homo sapiens OX=9606 GN=STOML2 PE=1 SV=1	1	1	1	1	0	0	0	0	0	1	0	1	1	0	0	0	0	1	0	0	0	0	0	1	0	4.2	4.2	4.2	38.534	356	356	0	6.9754	0	0	0	0	4.2	0	1218700	0	0
A0A2R8Y7U1;A0A2R8YGD1;A0A2R8YD45;O14773	A0A2R8Y7U1;A0A2R8YGD1;A0A2R8YD45;O14773	1;1;1;1	1;1;1;1	1;1;1;1	Tripeptidyl-peptidase 1	TPP1	tr|A0A2R8Y7U1|A0A2R8Y7U1_HUMAN Tripeptidyl-peptidase 1 (Fragment) OS=Homo sapiens OX=9606 GN=TPP1 PE=1 SV=1;tr|A0A2R8YGD1|A0A2R8YGD1_HUMAN Tripeptidyl-peptidase 1 OS=Homo sapiens OX=9606 GN=TPP1 PE=1 SV=1;tr|A0A2R8YD45|A0A2R8YD45_HUMAN Tripeptidyl-peptidas	4	1	1	1	0	0	0	0	1	0	0	1	1	0	0	0	1	0	0	0	0	0	1	0	0	6.8	6.8	6.8	43.568	400	400;470;500;563	0	22.151	0	0	0	6.8	0	0	1154400	0	0
Q15645	Q15645	1	1	1	Pachytene checkpoint protein 2 homolog	TRIP13	sp|Q15645|PCH2_HUMAN Pachytene checkpoint protein 2 homolog OS=Homo sapiens OX=9606 GN=TRIP13 PE=1 SV=2	1	1	1	1	0	0	0	0	1	1	0	2	2	0	0	0	1	1	0	0	0	0	1	1	0	6	6	6	48.55	432	432	0	7.8628	0	0	0	6	6	0	1020900	0	0
P51571;A6NLM8	P51571;A6NLM8	2;1	2;1	2;1	Translocon-associated protein subunit delta	SSR4	sp|P51571|SSRD_HUMAN Translocon-associated protein subunit delta OS=Homo sapiens OX=9606 GN=SSR4 PE=1 SV=1;tr|A6NLM8|A6NLM8_HUMAN Translocon-associated protein subunit delta OS=Homo sapiens OX=9606 GN=SSR4 PE=1 SV=1	2	2	2	2	0	0	0	0	1	1	0	2	2	0	0	0	1	1	0	0	0	0	1	1	0	13.9	13.9	13.9	18.998	173	173;148	0	13.642	0	0	0	7.5	6.4	0	985530	0	0
H0Y746;Q96T76	H0Y746;Q96T76	2;2	2;2	2;2	MMS19 nucleotide excision repair protein homolog	MMS19	tr|H0Y746|H0Y746_HUMAN MMS19 nucleotide excision repair protein homolog (Fragment) OS=Homo sapiens OX=9606 GN=MMS19 PE=1 SV=1;sp|Q96T76|MMS19_HUMAN MMS19 nucleotide excision repair protein homolog OS=Homo sapiens OX=9606 GN=MMS19 PE=1 SV=2	2	2	2	2	0	0	0	0	2	0	0	2	2	0	0	0	2	0	0	0	0	0	2	0	0	6.9	6.9	6.9	65.305	598	598;1030	0	16.562	0	0	0	6.9	0	0	978710	0	0
C9J1Z8;P84085	C9J1Z8;P84085	3;3	1;1	1;1	ADP-ribosylation factor 5	ARF5	tr|C9J1Z8|C9J1Z8_HUMAN ADP-ribosylation factor 5 (Fragment) OS=Homo sapiens OX=9606 GN=ARF5 PE=1 SV=1;sp|P84085|ARF5_HUMAN ADP-ribosylation factor 5 OS=Homo sapiens OX=9606 GN=ARF5 PE=1 SV=2	2	3	1	1	0	0	0	0	3	0	1	4	4	0	0	0	1	0	0	0	0	0	1	0	0	27.3	6.7	6.7	17.107	150	150;180	0	6.6646	0	0	0	27.3	0	6.7	962070	0	0
O14925	O14925	1	1	1	Mitochondrial import inner membrane translocase subunit Tim23	TIMM23	sp|O14925|TIM23_HUMAN Mitochondrial import inner membrane translocase subunit Tim23 OS=Homo sapiens OX=9606 GN=TIMM23 PE=1 SV=1	1	1	1	1	0	0	0	0	0	1	0	1	1	0	0	0	0	1	0	0	0	0	0	1	0	10.5	10.5	10.5	21.943	209	209	0	7.9633	0	0	0	0	10.5	0	915860	0	0
K7ENJ4;K7ERX7;K7EK77;P25705	K7ENJ4;K7ERX7;K7EK77;P25705	1;1;1;1	1;1;1;1	1;1;1;1	ATP synthase subunit alpha, mitochondrial	ATP5A1	tr|K7ENJ4|K7ENJ4_HUMAN ATP synthase subunit alpha, mitochondrial (Fragment) OS=Homo sapiens OX=9606 GN=ATP5F1A PE=1 SV=1;tr|K7ERX7|K7ERX7_HUMAN ATP synthase subunit alpha, mitochondrial (Fragment) OS=Homo sapiens OX=9606 GN=ATP5F1A PE=1 SV=1;tr|K7EK77|K7EK	4	1	1	1	0	0	0	0	0	0	1	1	1	0	0	0	0	0	1	0	0	0	0	0	1	5	5	5	21.339	199	199;205;207;553	0.0084317	5.8364	0	0	0	0	0	5	869700	0	0
Q9BW72	Q9BW72	1	1	1	HIG1 domain family member 2A, mitochondrial	HIGD2A	sp|Q9BW72|HIG2A_HUMAN HIG1 domain family member 2A, mitochondrial OS=Homo sapiens OX=9606 GN=HIGD2A PE=1 SV=1	1	1	1	1	0	0	0	0	0	1	0	1	1	0	0	0	0	1	0	0	0	0	0	1	0	19.8	19.8	19.8	11.528	106	106	0.0055453	6.1737	0	0	0	0	19.8	0	841930	0	0
P52789	P52789	1	1	1	Hexokinase-2	HK2	sp|P52789|HXK2_HUMAN Hexokinase-2 OS=Homo sapiens OX=9606 GN=HK2 PE=1 SV=2	1	1	1	1	0	0	0	0	0	1	0	1	1	0	0	0	0	1	0	0	0	0	0	1	0	2.3	2.3	2.3	102.38	917	917	0	19.292	0	0	0	0	2.3	0	840410	0	0
Q5QNZ2;P24539	Q5QNZ2;P24539	1;1	1;1	1;1	ATP synthase F(0) complex subunit B1, mitochondrial	ATP5F1	tr|Q5QNZ2|Q5QNZ2_HUMAN ATP synthase peripheral stalk-membrane subunit b OS=Homo sapiens OX=9606 GN=ATP5PB PE=1 SV=1;sp|P24539|AT5F1_HUMAN ATP synthase F(0) complex subunit B1, mitochondrial OS=Homo sapiens OX=9606 GN=ATP5F1 PE=1 SV=2	2	1	1	1	0	0	0	0	1	0	0	1	1	0	0	0	1	0	0	0	0	0	1	0	0	6.2	6.2	6.2	22.275	195	195;256	0	11.931	0	0	0	6.2	0	0	788250	0	0
P11021	P11021	2	2	2	78 kDa glucose-regulated protein	HSPA5	sp|P11021|BIP_HUMAN Endoplasmic reticulum chaperone BiP OS=Homo sapiens OX=9606 GN=HSPA5 PE=1 SV=2	1	2	2	2	0	0	0	0	1	1	0	2	2	0	0	0	1	1	0	0	0	0	1	1	0	4.1	4.1	4.1	72.332	654	654	0	13.22	0	0	0	2.3	1.8	0	756990	0	0
Q9Y5U8	Q9Y5U8	1	1	1	Mitochondrial pyruvate carrier 1	MPC1	sp|Q9Y5U8|MPC1_HUMAN Mitochondrial pyruvate carrier 1 OS=Homo sapiens OX=9606 GN=MPC1 PE=1 SV=1	1	1	1	1	0	0	0	0	1	0	0	1	1	0	0	0	1	0	0	0	0	0	1	0	0	23.9	23.9	23.9	12.347	109	109	0	11.02	0	0	0	23.9	0	0	734670	0	0
A0A0A0MS41;A0A1P0AYU5;Q9BWM7;S4R3N9	A0A0A0MS41;A0A1P0AYU5;Q9BWM7;S4R3N9	2;2;2;1	1;1;1;1	1;1;1;1	Sideroflexin;Sideroflexin-3	SFXN3	tr|A0A0A0MS41|A0A0A0MS41_HUMAN Sideroflexin OS=Homo sapiens OX=9606 GN=SFXN3 PE=1 SV=1;tr|A0A1P0AYU5|A0A1P0AYU5_HUMAN Sideroflexin OS=Homo sapiens OX=9606 GN=SFXN3 PE=1 SV=1;sp|Q9BWM7|SFXN3_HUMAN Sideroflexin-3 OS=Homo sapiens OX=9606 GN=SFXN3 PE=1 SV=3;tr	4	2	1	1	0	1	0	1	1	1	1	3	2	0	0	0	0	0	1	0	0	0	0	0	1	8.7	2.8	2.8	35.503	321	321;325;321;177	0.0086356	5.8919	0	5.9	0	5.9	5.9	2.8	715360	0	0
Q6AWB1;E7EX90;Q14203	Q6AWB1;E7EX90;Q14203	1;1;1	1;1;1	1;1;1	Dynactin subunit 1	DKFZp686E0752;DCTN1	tr|Q6AWB1|Q6AWB1_HUMAN Dynactin subunit 1 OS=Homo sapiens OX=9606 GN=DCTN1 PE=1 SV=1;tr|E7EX90|E7EX90_HUMAN Dynactin subunit 1 OS=Homo sapiens OX=9606 GN=DCTN1 PE=1 SV=1;sp|Q14203|DCTN1_HUMAN Dynactin subunit 1 OS=Homo sapiens OX=9606 GN=DCTN1 PE=1 SV=3	3	1	1	1	0	0	0	0	1	0	0	1	1	0	0	0	1	0	0	0	0	0	1	0	0	1.1	1.1	1.1	98.517	890	890;1256;1278	0	7.0777	0	0	0	1.1	0	0	712280	0	0
P33947;H7BYF7;M0R1Y2;P24390	P33947;H7BYF7;M0R1Y2;P24390	2;1;1;1	2;1;1;1	2;1;1;1	ER lumen protein-retaining receptor 2;ER lumen protein-retaining receptor;ER lumen protein-retaining receptor 1	KDELR2;KDELR1	sp|P33947|ERD22_HUMAN ER lumen protein-retaining receptor 2 OS=Homo sapiens OX=9606 GN=KDELR2 PE=1 SV=1;tr|H7BYF7|H7BYF7_HUMAN ER lumen protein-retaining receptor 2 OS=Homo sapiens OX=9606 GN=KDELR2 PE=1 SV=1;tr|M0R1Y2|M0R1Y2_HUMAN ER lumen protein-retaini	4	2	2	2	0	0	0	0	2	1	1	4	4	0	0	0	2	1	1	0	0	0	2	1	1	13.2	13.2	13.2	24.422	212	212;38;220;212	0	24.191	0	0	0	13.2	8	8	702230	0	0
D6RFL1;H0Y9Q7;H0Y9H1;D6RGY2;P27824	D6RFL1;H0Y9Q7;H0Y9H1;D6RGY2;P27824	1;1;1;1;1	1;1;1;1;1	1;1;1;1;1	Calnexin	CANX	tr|D6RFL1|D6RFL1_HUMAN Calnexin (Fragment) OS=Homo sapiens OX=9606 GN=CANX PE=1 SV=1;tr|H0Y9Q7|H0Y9Q7_HUMAN Calnexin (Fragment) OS=Homo sapiens OX=9606 GN=CANX PE=1 SV=1;tr|H0Y9H1|H0Y9H1_HUMAN Calnexin (Fragment) OS=Homo sapiens OX=9606 GN=CANX PE=1 SV=8;t	5	1	1	1	0	0	0	0	0	1	0	1	1	0	0	0	0	1	0	0	0	0	0	1	0	9.2	9.2	9.2	15.16	131	131;170;189;308;592	0	6.7208	0	0	0	0	9.2	0	700020	0	0
P50416	P50416	1	1	1	Carnitine O-palmitoyltransferase 1, liver isoform	CPT1A	sp|P50416|CPT1A_HUMAN Carnitine O-palmitoyltransferase 1, liver isoform OS=Homo sapiens OX=9606 GN=CPT1A PE=1 SV=2	1	1	1	1	0	0	0	0	0	0	1	1	1	0	0	0	0	0	1	0	0	0	0	0	1	1.6	1.6	1.6	88.367	773	773	0.0038023	6.3398	0	0	0	0	0	1.6	697310	0	0
O95140	O95140	1	1	1	Mitofusin-2	MFN2	sp|O95140|MFN2_HUMAN Mitofusin-2 OS=Homo sapiens OX=9606 GN=MFN2 PE=1 SV=3	1	1	1	1	0	0	0	0	1	0	0	1	1	0	0	0	1	0	0	0	0	0	1	0	0	2.6	2.6	2.6	86.401	757	757	0.0037175	6.2294	0	0	0	2.6	0	0	689930	0	0
A0A087X2C3;Q9Y3L5	A0A087X2C3;Q9Y3L5	1;1	1;1	1;1	Ras-related protein Rap-2c	RAP2C	tr|A0A087X2C3|A0A087X2C3_HUMAN RAP2C, member of RAS oncogene family, isoform CRA_b OS=Homo sapiens OX=9606 GN=RAP2C PE=1 SV=1;sp|Q9Y3L5|RAP2C_HUMAN Ras-related protein Rap-2c OS=Homo sapiens OX=9606 GN=RAP2C PE=1 SV=1	2	1	1	1	0	0	0	0	0	1	0	1	1	0	0	0	0	1	0	0	0	0	0	1	0	7.7	7.7	7.7	13.512	117	117;183	0.0084175	5.8315	0	0	0	0	7.7	0	681770	0	0
S4R3Q9;J3KNA0;Q15070	S4R3Q9;J3KNA0;Q15070	1;1;1	1;1;1	1;1;1	Mitochondrial inner membrane protein OXA1L	OXA1L	tr|S4R3Q9|S4R3Q9_HUMAN Mitochondrial inner membrane protein OXA1L OS=Homo sapiens OX=9606 GN=OXA1L PE=1 SV=1;tr|J3KNA0|J3KNA0_HUMAN Mitochondrial inner membrane protein OXA1L OS=Homo sapiens OX=9606 GN=OXA1L PE=1 SV=1;sp|Q15070|OXA1L_HUMAN Mitochondrial in	3	1	1	1	0	0	0	0	0	1	0	1	1	0	0	0	0	1	0	0	0	0	0	1	0	1.8	1.8	1.8	48.519	435	435;495;435	0.0085034	5.8677	0	0	0	0	1.8	0	660020	0	0
P42345	P42345	3	3	3	Serine/threonine-protein kinase mTOR	MTOR	sp|P42345|MTOR_HUMAN Serine/threonine-protein kinase mTOR OS=Homo sapiens OX=9606 GN=MTOR PE=1 SV=1	1	3	3	3	0	0	0	0	2	0	1	3	3	0	0	0	2	0	1	0	0	0	2	0	1	1.7	1.7	1.7	288.89	2549	2549	0	17.451	0	0	0	1.1	0	0.6	634100	0	0
Q8NDI1	Q8NDI1	1	1	1	EH domain-binding protein 1	EHBP1	sp|Q8NDI1|EHBP1_HUMAN EH domain-binding protein 1 OS=Homo sapiens OX=9606 GN=EHBP1 PE=1 SV=3	1	1	1	1	0	0	0	0	0	0	1	1	1	0	0	0	0	0	1	0	0	0	0	0	1	1.2	1.2	1.2	140.02	1231	1231	0.0084034	5.8251	0	0	0	0	0	1.2	600740	0	0
C9J9K3;A0A0C4DG17;P08865	C9J9K3;A0A0C4DG17;P08865	1;1;1	1;1;1	1;1;1	40S ribosomal protein SA	RPSA	tr|C9J9K3|C9J9K3_HUMAN 40S ribosomal protein SA (Fragment) OS=Homo sapiens OX=9606 GN=RPSA PE=1 SV=8;tr|A0A0C4DG17|A0A0C4DG17_HUMAN 40S ribosomal protein SA OS=Homo sapiens OX=9606 GN=RPSA PE=1 SV=1;sp|P08865|RSSA_HUMAN 40S ribosomal protein SA OS=Homo sap	3	1	1	1	0	0	0	0	1	0	0	1	1	0	0	0	1	0	0	0	0	0	1	0	0	4.2	4.2	4.2	29.404	263	263;300;295	0	6.8777	0	0	0	4.2	0	0	567140	0	0
R4GNA5;Q5T8D1;Q96I63;Q96TA2	R4GNA5;Q5T8D1;Q96I63;Q96TA2	1;1;1;1	1;1;1;1	1;1;1;1	ATP-dependent zinc metalloprotease YME1L1	YME1L1	tr|R4GNA5|R4GNA5_HUMAN ATP-dependent zinc metalloprotease YME1L1 (Fragment) OS=Homo sapiens OX=9606 GN=YME1L1 PE=1 SV=1;tr|Q5T8D1|Q5T8D1_HUMAN ATP-dependent zinc metalloprotease YME1L1 (Fragment) OS=Homo sapiens OX=9606 GN=YME1L1 PE=1 SV=1;tr|Q96I63|Q96I63	4	1	1	1	0	0	0	0	0	1	0	1	1	0	0	0	0	1	0	0	0	0	0	1	0	6.2	6.2	6.2	26.688	243	243;253;740;773	0	8.3147	0	0	0	0	6.2	0	556820	0	0
B7Z9I1;Q5T4U5;P11310	B7Z9I1;Q5T4U5;P11310	1;1;1	1;1;1	1;1;1	Medium-chain specific acyl-CoA dehydrogenase, mitochondrial	ACADM	tr|B7Z9I1|B7Z9I1_HUMAN Medium-chain-specific acyl-CoA dehydrogenase, mitochondrial OS=Homo sapiens OX=9606 GN=ACADM PE=1 SV=1;tr|Q5T4U5|Q5T4U5_HUMAN Acyl-Coenzyme A dehydrogenase, C-4 to C-12 straight chain, isoform CRA_a OS=Homo sapiens OX=9606 GN=ACADM P	3	1	1	1	0	0	0	0	1	1	0	2	2	0	0	0	1	1	0	0	0	0	1	1	0	3.4	3.4	3.4	42.426	385	385;454;421	0	19.984	0	0	0	3.4	3.4	0	536130	0	0
O43929	O43929	1	1	1	Origin recognition complex subunit 4	ORC4	sp|O43929|ORC4_HUMAN Origin recognition complex subunit 4 OS=Homo sapiens OX=9606 GN=ORC4 PE=1 SV=2	1	1	1	1	0	0	0	0	1	0	0	1	1	0	0	0	1	0	0	0	0	0	1	0	0	4.6	4.6	4.6	50.377	436	436	0	6.9044	0	0	0	4.6	0	0	498540	0	0
O15091	O15091	1	1	1	Mitochondrial ribonuclease P protein 3	KIAA0391	sp|O15091|MRPP3_HUMAN Mitochondrial ribonuclease P catalytic subunit OS=Homo sapiens OX=9606 GN=KIAA0391 PE=1 SV=2	1	1	1	1	0	0	0	0	1	0	0	1	1	0	0	0	1	0	0	0	0	0	1	0	0	1.5	1.5	1.5	67.315	583	583	0	7.0779	0	0	0	1.5	0	0	476100	0	0
K7ES74;K7EKH1;K7ERX1;Q92947	K7ES74;K7EKH1;K7ERX1;Q92947	1;1;1;1	1;1;1;1	1;1;1;1	Glutaryl-CoA dehydrogenase, mitochondrial	GCDH	tr|K7ES74|K7ES74_HUMAN Glutaryl-CoA dehydrogenase, mitochondrial (Fragment) OS=Homo sapiens OX=9606 GN=GCDH PE=1 SV=1;tr|K7EKH1|K7EKH1_HUMAN Glutaryl-CoA dehydrogenase, mitochondrial (Fragment) OS=Homo sapiens OX=9606 GN=GCDH PE=1 SV=1;tr|K7ERX1|K7ERX1_HUM	4	1	1	1	0	0	0	0	0	1	0	1	1	0	0	0	0	1	0	0	0	0	0	1	0	19.8	19.8	19.8	14.468	131	131;148;204;438	0	10.572	0	0	0	0	19.8	0	467780	0	0
P84095	P84095	1	1	1	Rho-related GTP-binding protein RhoG	RHOG	sp|P84095|RHOG_HUMAN Rho-related GTP-binding protein RhoG OS=Homo sapiens OX=9606 GN=RHOG PE=1 SV=1	1	1	1	1	0	0	0	0	0	1	0	1	1	0	0	0	0	1	0	0	0	0	0	1	0	6.8	6.8	6.8	21.308	191	191	0	11.279	0	0	0	0	6.8	0	456090	0	0
X6RKY7;X6RF82;X6RA30;O75794	X6RKY7;X6RF82;X6RA30;O75794	1;1;1;1	1;1;1;1	1;1;1;1	Cell division cycle protein 123 homolog	CDC123	tr|X6RKY7|X6RKY7_HUMAN Cell division cycle protein 123 homolog (Fragment) OS=Homo sapiens OX=9606 GN=CDC123 PE=1 SV=1;tr|X6RF82|X6RF82_HUMAN Cell division cycle protein 123 homolog (Fragment) OS=Homo sapiens OX=9606 GN=CDC123 PE=1 SV=1;tr|X6RA30|X6RA30_HUM	4	1	1	1	0	0	0	0	1	0	0	1	1	0	0	0	1	0	0	0	0	0	1	0	0	6.4	6.4	6.4	17.777	157	157;183;295;336	0	7.3605	0	0	0	6.4	0	0	454520	0	0
E9PS11;A6NGW1;O95070	E9PS11;A6NGW1;O95070	1;1;1	1;1;1	1;1;1	Protein YIF1A	YIF1A	tr|E9PS11|E9PS11_HUMAN Protein YIF1A OS=Homo sapiens OX=9606 GN=YIF1A PE=1 SV=1;tr|A6NGW1|A6NGW1_HUMAN Protein YIF1A OS=Homo sapiens OX=9606 GN=YIF1A PE=1 SV=1;sp|O95070|YIF1A_HUMAN Protein YIF1A OS=Homo sapiens OX=9606 GN=YIF1A PE=1 SV=2	3	1	1	1	0	0	0	0	1	0	0	1	1	0	0	0	1	0	0	0	0	0	1	0	0	19	19	19	8.7513	79	79;241;293	0.0084602	5.8511	0	0	0	19	0	0	437320	0	0
H0Y3P2;D3DQV9;P78344	H0Y3P2;D3DQV9;P78344	1;1;1	1;1;1	1;1;1	Eukaryotic translation initiation factor 4 gamma 2	EIF4G2	tr|H0Y3P2|H0Y3P2_HUMAN Eukaryotic translation initiation factor 4 gamma 2 OS=Homo sapiens OX=9606 GN=EIF4G2 PE=1 SV=1;tr|D3DQV9|D3DQV9_HUMAN Eukaryotic translation initiation factor 4 gamma 2 (Fragment) OS=Homo sapiens OX=9606 GN=EIF4G2 PE=1 SV=1;sp|P78344	3	1	1	1	0	0	0	0	0	1	0	1	1	0	0	0	0	1	0	0	0	0	0	1	0	1.2	1.2	1.2	98.117	869	869;907;907	0	6.5422	0	0	0	0	1.2	0	426630	0	0
A0A087WT48;O60884	A0A087WT48;O60884	1;1	1;1	1;1	DnaJ homolog subfamily A member 2	DNAJA2	tr|A0A087WT48|A0A087WT48_HUMAN DnaJ homolog subfamily A member 2 (Fragment) OS=Homo sapiens OX=9606 GN=DNAJA2 PE=1 SV=1;sp|O60884|DNJA2_HUMAN DnaJ homolog subfamily A member 2 OS=Homo sapiens OX=9606 GN=DNAJA2 PE=1 SV=1	2	1	1	1	0	0	0	0	1	0	0	1	1	0	0	0	1	0	0	0	0	0	1	0	0	9.7	9.7	9.7	14.688	134	134;412	0.007286	6.1238	0	0	0	9.7	0	0	421680	0	0
A0A087WYV5;X6R3P0;O94813	A0A087WYV5;X6R3P0;O94813	1;1;1	1;1;1	1;1;1	Slit homolog 2 protein;Slit homolog 2 protein N-product;Slit homolog 2 protein C-product	SLIT2	tr|A0A087WYV5|A0A087WYV5_HUMAN Slit homolog 2 protein OS=Homo sapiens OX=9606 GN=SLIT2 PE=1 SV=1;tr|X6R3P0|X6R3P0_HUMAN Slit homolog 2 protein OS=Homo sapiens OX=9606 GN=SLIT2 PE=1 SV=1;sp|O94813|SLIT2_HUMAN Slit homolog 2 protein OS=Homo sapiens OX=9606 G	3	1	1	1	0	0	0	0	1	0	0	1	1	0	0	0	1	0	0	0	0	0	1	0	0	0.9	0.9	0.9	159.98	1439	1439;1542;1529	0	11.127	0	0	0	0.9	0	0	408310	0	0
E9PGB1;E7EUB3;E7ESU7;D6RAX2;E7EPF8;Q5SQP8;Q13363;P56545	E9PGB1;E7EUB3;E7ESU7;D6RAX2;E7EPF8;Q5SQP8;Q13363;P56545	1;1;1;1;1;1;1;1	1;1;1;1;1;1;1;1	1;1;1;1;1;1;1;1	C-terminal-binding protein 1;C-terminal-binding protein 2	CTBP1;CTBP2	tr|E9PGB1|E9PGB1_HUMAN C-terminal-binding protein 1 (Fragment) OS=Homo sapiens OX=9606 GN=CTBP1 PE=1 SV=1;tr|E7EUB3|E7EUB3_HUMAN C-terminal-binding protein 1 OS=Homo sapiens OX=9606 GN=CTBP1 PE=1 SV=1;tr|E7ESU7|E7ESU7_HUMAN C-terminal-binding protein 1 (Fr	8	1	1	1	0	0	0	0	0	1	0	1	1	0	0	0	0	1	0	0	0	0	0	1	0	6.2	6.2	6.2	15.917	145	145;168;171;186;202;513;440;445	0.0037383	6.2737	0	0	0	0	6.2	0	406610	0	0
Q96KP1	Q96KP1	1	1	1	Exocyst complex component 2	EXOC2	sp|Q96KP1|EXOC2_HUMAN Exocyst complex component 2 OS=Homo sapiens OX=9606 GN=EXOC2 PE=1 SV=1	1	1	1	1	0	0	0	0	1	0	0	1	1	0	0	0	1	0	0	0	0	0	1	0	0	1.2	1.2	1.2	104.07	924	924	0	6.693	0	0	0	1.2	0	0	392920	0	0
A0A1W2PSC5;A0A1W2PPK4;A0A1W2PQY1;A0A1W2PQ52;A0A1W2PQN1;F6W983;A0A1W2PPQ7;A0A1W2PRZ8;A0A1W2PP53;A0A1W2PP57;A0A1W2PPC3;A0A1W2PPS0;A0A1W2PPR6;A0A1W2PNP0;Q969N2	A0A1W2PSC5;A0A1W2PPK4;A0A1W2PQY1;A0A1W2PQ52;A0A1W2PQN1;F6W983;A0A1W2PPQ7;A0A1W2PRZ8;A0A1W2PP53;A0A1W2PP57;A0A1W2PPC3;A0A1W2PPS0;A0A1W2PPR6;A0A1W2PNP0;Q969N2	1;1;1;1;1;1;1;1;1;1;1;1;1;1;1	1;1;1;1;1;1;1;1;1;1;1;1;1;1;1	1;1;1;1;1;1;1;1;1;1;1;1;1;1;1	GPI transamidase component PIG-T	PIGT	tr|A0A1W2PSC5|A0A1W2PSC5_HUMAN GPI transamidase component PIG-T (Fragment) OS=Homo sapiens OX=9606 GN=PIGT PE=1 SV=1;tr|A0A1W2PPK4|A0A1W2PPK4_HUMAN GPI transamidase component PIG-T (Fragment) OS=Homo sapiens OX=9606 GN=PIGT PE=1 SV=1;tr|A0A1W2PQY1|A0A1W2PQ	15	1	1	1	0	0	0	0	1	0	0	1	1	0	0	0	1	0	0	0	0	0	1	0	0	11.7	11.7	11.7	14.332	128	128;144;213;318;329;384;393;429;441;495;499;505;532;580;578	0	15.149	0	0	0	11.7	0	0	356930	0	0
Q5R3B4;O95563	Q5R3B4;O95563	1;1	1;1	1;1	Mitochondrial pyruvate carrier 2	MPC2	tr|Q5R3B4|Q5R3B4_HUMAN Mitochondrial pyruvate carrier (Fragment) OS=Homo sapiens OX=9606 GN=MPC2 PE=1 SV=1;sp|O95563|MPC2_HUMAN Mitochondrial pyruvate carrier 2 OS=Homo sapiens OX=9606 GN=MPC2 PE=1 SV=1	2	1	1	1	0	0	0	0	1	0	0	1	1	0	0	0	1	0	0	0	0	0	1	0	0	9.5	9.5	9.5	11.681	105	105;127	0.0038314	6.3905	0	0	0	9.5	0	0	311820	0	0
E9PQM0;Q8WUK0	E9PQM0;Q8WUK0	1;1	1;1	1;1	Phosphatidylglycerophosphatase and protein-tyrosine phosphatase 1	PTPMT1	tr|E9PQM0|E9PQM0_HUMAN Phosphatidylglycerophosphatase and protein-tyrosine phosphatase 1 OS=Homo sapiens OX=9606 GN=PTPMT1 PE=1 SV=1;sp|Q8WUK0|PTPM1_HUMAN Phosphatidylglycerophosphatase and protein-tyrosine phosphatase 1 OS=Homo sapiens OX=9606 GN=PTPMT1 P	2	1	1	1	0	0	0	0	1	0	0	1	1	0	0	0	1	0	0	0	0	0	1	0	0	7.7	7.7	7.7	18.215	168	168;201	0	8.0921	0	0	0	7.7	0	0	302810	0	0
Q9H5Q4	Q9H5Q4	1	1	1	Dimethyladenosine transferase 2, mitochondrial	TFB2M	sp|Q9H5Q4|TFB2M_HUMAN Dimethyladenosine transferase 2, mitochondrial OS=Homo sapiens OX=9606 GN=TFB2M PE=1 SV=1	1	1	1	1	0	0	0	0	1	0	0	1	1	0	0	0	1	0	0	0	0	0	1	0	0	2.3	2.3	2.3	45.348	396	396	0.010033	5.82	0	0	0	2.3	0	0	263830	0	0
H7C1G6;Q7Z3C6	H7C1G6;Q7Z3C6	1;1	1;1	1;1	Autophagy-related protein 9A	ATG9A	tr|H7C1G6|H7C1G6_HUMAN Autophagy-related protein 9 (Fragment) OS=Homo sapiens OX=9606 GN=ATG9A PE=1 SV=1;sp|Q7Z3C6|ATG9A_HUMAN Autophagy-related protein 9A OS=Homo sapiens OX=9606 GN=ATG9A PE=1 SV=3	2	1	1	1	0	0	0	0	1	0	0	1	1	0	0	0	1	0	0	0	0	0	1	0	0	3.7	3.7	3.7	26.759	244	244;839	0.008881	6.0452	0	0	0	3.7	0	0	247480	0	0
P13674	P13674	1	1	1	Prolyl 4-hydroxylase subunit alpha-1	P4HA1	sp|P13674|P4HA1_HUMAN Prolyl 4-hydroxylase subunit alpha-1 OS=Homo sapiens OX=9606 GN=P4HA1 PE=1 SV=2	1	1	1	1	0	0	0	0	1	0	0	1	1	0	0	0	1	0	0	0	0	0	1	0	0	2.6	2.6	2.6	61.049	534	534	0.0086655	5.8985	0	0	0	2.6	0	0	238360	0	0
B1AH49;P25325	B1AH49;P25325	1;1	1;1	1;1	Sulfurtransferase;3-mercaptopyruvate sulfurtransferase	MPST	tr|B1AH49|B1AH49_HUMAN 3-mercaptopyruvate sulfurtransferase OS=Homo sapiens OX=9606 GN=MPST PE=1 SV=1;sp|P25325|THTM_HUMAN 3-mercaptopyruvate sulfurtransferase OS=Homo sapiens OX=9606 GN=MPST PE=1 SV=3	2	1	1	1	0	0	0	0	1	0	0	1	1	0	0	0	1	0	0	0	0	0	1	0	0	7.1	7.1	7.1	24.982	224	224;297	0	7.4322	0	0	0	7.1	0	0	228980	0	0
P31629	P31629	1	1	1	Transcription factor HIVEP2	HIVEP2	sp|P31629|ZEP2_HUMAN Transcription factor HIVEP2 OS=Homo sapiens OX=9606 GN=HIVEP2 PE=1 SV=2	1	1	1	1	0	0	0	0	1	0	0	1	1	0	0	0	1	0	0	0	0	0	1	0	0	0.8	0.8	0.8	269.05	2446	2446	1	-2	0	0	0	0.8	0	0	199360	0	0
Q9UBB6	Q9UBB6	1	1	1	Neurochondrin	NCDN	sp|Q9UBB6|NCDN_HUMAN Neurochondrin OS=Homo sapiens OX=9606 GN=NCDN PE=1 SV=1	1	1	1	1	0	0	0	0	1	0	0	1	1	0	0	0	1	0	0	0	0	0	1	0	0	1.6	1.6	1.6	78.863	729	729	0.0037523	6.2917	0	0	0	1.6	0	0	194840	0	0
H7C4K7;Q5SRE5	H7C4K7;Q5SRE5	1;1	1;1	1;1	Nucleoporin NUP188 homolog	NUP188	tr|H7C4K7|H7C4K7_HUMAN Uncharacterized protein (Fragment) OS=Homo sapiens OX=9606 PE=4 SV=2;sp|Q5SRE5|NU188_HUMAN Nucleoporin NUP188 homolog OS=Homo sapiens OX=9606 GN=NUP188 PE=1 SV=1	2	1	1	1	0	0	0	0	1	0	0	1	1	0	0	0	1	0	0	0	0	0	1	0	0	8.4	8.4	8.4	12.31	107	107;1749	0.003861	6.419	0	0	0	8.4	0	0	114650	0	0
E9PL01;A0A087WUC6;E9PI68;Q15005	E9PL01;A0A087WUC6;E9PI68;Q15005	1;1;1;1	1;1;1;1	1;1;1;1	Signal peptidase complex subunit 2	SPCS2	tr|E9PL01|E9PL01_HUMAN Signal peptidase complex subunit 2 OS=Homo sapiens OX=9606 GN=SPCS2 PE=1 SV=1;tr|A0A087WUC6|A0A087WUC6_HUMAN Signal peptidase complex subunit 2 OS=Homo sapiens OX=9606 GN=SPCS2 PE=1 SV=1;tr|E9PI68|E9PI68_HUMAN Signal peptidase comple	4	1	1	1	0	0	0	0	0	1	0	1	1	0	0	0	0	1	0	0	0	0	0	1	0	14	14	14	17.027	157	157;227;257;226	0.001938	6.4926	0	0	0	0	14	0	28820	0	0
A0A087WWA7;P54792;O14640	A0A087WWA7;P54792;O14640	1;1;1	1;1;1	1;1;1	Putative segment polarity protein dishevelled homolog DVL1P1;Segment polarity protein dishevelled homolog DVL-1	DVL1;DVL1P1	tr|A0A087WWA7|A0A087WWA7_HUMAN Segment polarity protein dishevelled homolog DVL-1 OS=Homo sapiens OX=9606 GN=DVL1 PE=1 SV=1;sp|P54792|DVLP1_HUMAN Putative segment polarity protein dishevelled homolog DVL1P1 OS=Homo sapiens OX=9606 GN=DVL1P1 PE=5 SV=1;sp|O1	3	1	1	1	0	0	0	0	1	0	0	1	1	0	0	0	1	0	0	0	0	0	1	0	0	1.6	1.6	1.6	47.716	444	444;670;695	0.010017	5.8175	0	0	0	1.6	0	0	0	0	0
H0YA26;A0A0G2JR38;E9PHT6;Q9NVE7	H0YA26;A0A0G2JR38;E9PHT6;Q9NVE7	1;1;1;1	1;1;1;1	1;1;1;1	Pantothenate kinase 4	PANK4	tr|H0YA26|H0YA26_HUMAN Pantothenate kinase 4 (Fragment) OS=Homo sapiens OX=9606 GN=PANK4 PE=1 SV=1;tr|A0A0G2JR38|A0A0G2JR38_HUMAN Pantothenate kinase 4 OS=Homo sapiens OX=9606 GN=PANK4 PE=1 SV=1;tr|E9PHT6|E9PHT6_HUMAN Pantothenate kinase 4 (Fragment) OS=Ho	4	1	1	1	0	0	0	0	1	0	0	1	1	0	0	0	1	0	0	0	0	0	1	0	0	3	3	3	52.963	473	473;734;737;773	0	11.677	0	0	0	3	0	0	0	0	0
A0A286YEY1;P01876	A0A286YEY1;P01876	1;1	1;1	1;1	Ig alpha-1 chain C region	IGHA1	tr|A0A286YEY1|A0A286YEY1_HUMAN Immunoglobulin heavy constant alpha 1 (Fragment) OS=Homo sapiens OX=9606 GN=IGHA1 PE=1 SV=1;sp|P01876|IGHA1_HUMAN Immunoglobulin heavy constant alpha 1 OS=Homo sapiens OX=9606 GN=IGHA1 PE=1 SV=2	2	1	1	1	0	0	0	0	1	0	0	1	1	0	0	0	1	0	0	0	0	0	1	0	0	2.3	2.3	2.3	42.848	398	398;353	0.0089286	6.0603	0	0	0	2.3	0	0	0	0	0
E9PPD6;E9PJL9;E9PLC6;E9PPR0;E9PQP1;E9PMX3;B4DE93;G3V0I5;P49821	E9PPD6;E9PJL9;E9PLC6;E9PPR0;E9PQP1;E9PMX3;B4DE93;G3V0I5;P49821	1;1;1;1;1;1;1;1;1	1;1;1;1;1;1;1;1;1	1;1;1;1;1;1;1;1;1	NADH dehydrogenase [ubiquinone] flavoprotein 1, mitochondrial	NDUFV1	tr|E9PPD6|E9PPD6_HUMAN NADH dehydrogenase [ubiquinone] flavoprotein 1, mitochondrial (Fragment) OS=Homo sapiens OX=9606 GN=NDUFV1 PE=1 SV=8;tr|E9PJL9|E9PJL9_HUMAN NADH dehydrogenase [ubiquinone] flavoprotein 1, mitochondrial (Fragment) OS=Homo sapiens OX=9	9	1	1	1	0	0	0	0	0	1	0	1	1	0	0	0	0	1	0	0	0	0	0	1	0	28.8	28.8	28.8	5.6594	52	52;95;136;144;178;178;363;457;464	0	67.352	0	0	0	0	28.8	0	0	0	0
E9PD53;Q9NTJ3	E9PD53;Q9NTJ3	1;1	1;1	1;1	Structural maintenance of chromosomes protein;Structural maintenance of chromosomes protein 4	SMC4	tr|E9PD53|E9PD53_HUMAN Structural maintenance of chromosomes protein OS=Homo sapiens OX=9606 GN=SMC4 PE=1 SV=1;sp|Q9NTJ3|SMC4_HUMAN Structural maintenance of chromosomes protein 4 OS=Homo sapiens OX=9606 GN=SMC4 PE=1 SV=2	2	1	1	1	0	0	0	0	1	0	0	1	1	0	0	0	1	0	0	0	0	0	1	0	0	0.7	0.7	0.7	144.45	1263	1263;1288	0.0099834	5.816	0	0	0	0.7	0	0	0	0	0
Q5TBH6;Q5TBH8;O15228	Q5TBH6;Q5TBH8;O15228	1;1;1	1;1;1	1;1;1	Dihydroxyacetone phosphate acyltransferase	GNPAT	tr|Q5TBH6|Q5TBH6_HUMAN Dihydroxyacetone phosphate acyltransferase (Fragment) OS=Homo sapiens OX=9606 GN=GNPAT PE=1 SV=1;tr|Q5TBH8|Q5TBH8_HUMAN Dihydroxyacetone phosphate acyltransferase (Fragment) OS=Homo sapiens OX=9606 GN=GNPAT PE=1 SV=1;sp|O15228|GNPAT_	3	1	1	1	0	0	0	0	1	0	0	1	1	0	0	0	1	0	0	0	0	0	1	0	0	5.9	5.9	5.9	25.225	222	222;587;680	0.0037665	6.3047	0	0	0	5.9	0	0	0	0	0
Q8NGI6	Q8NGI6	1	1	1	Olfactory receptor 4D10	OR4D10	sp|Q8NGI6|OR4DA_HUMAN Olfactory receptor 4D10 OS=Homo sapiens OX=9606 GN=OR4D10 PE=2 SV=1	1	1	1	1	0	0	0	0	0	1	0	1	1	0	0	0	0	1	0	0	0	0	0	1	0	2.9	2.9	2.9	35.3	311	311	0.0087108	5.929	0	0	0	0	2.9	0	0	0	0
Q96A65	Q96A65	1	1	1	Exocyst complex component 4	EXOC4	sp|Q96A65|EXOC4_HUMAN Exocyst complex component 4 OS=Homo sapiens OX=9606 GN=EXOC4 PE=1 SV=1	1	1	1	1	0	0	0	0	1	0	0	1	1	0	0	0	1	0	0	0	0	0	1	0	0	1.2	1.2	1.2	110.5	974	974	0	8.9212	0	0	0	1.2	0	0	0	0	0
D6RCL3;A0A0C4DGB1;Q9UNQ2	D6RCL3;A0A0C4DGB1;Q9UNQ2	1;1;1	1;1;1	1;1;1	Probable dimethyladenosine transferase	DIMT1	tr|D6RCL3|D6RCL3_HUMAN rRNA adenine N(6)-methyltransferase OS=Homo sapiens OX=9606 GN=DIMT1 PE=1 SV=1;tr|A0A0C4DGB1|A0A0C4DGB1_HUMAN rRNA adenine N(6)-methyltransferase OS=Homo sapiens OX=9606 GN=DIMT1 PE=1 SV=1;sp|Q9UNQ2|DIM1_HUMAN Probable dimethyladenos	3	1	1	1	0	1	0	1	0	0	0	0	-1	0	1	0	0	0	0	0	1	0	0	0	0	7.1	7.1	7.1	17.07	154	154;275;313	0	7.9565	0	7.1	0	0	0	0	0	0	0
E9PKP7;P17480	E9PKP7;P17480	1;1	1;1	1;1	Nucleolar transcription factor 1	UBTF	tr|E9PKP7|E9PKP7_HUMAN Nucleolar transcription factor 1 OS=Homo sapiens OX=9606 GN=UBTF PE=1 SV=1;sp|P17480|UBF1_HUMAN Nucleolar transcription factor 1 OS=Homo sapiens OX=9606 GN=UBTF PE=1 SV=1	2	1	1	1	0	0	1	1	0	0	0	0	-1	0	0	1	0	0	0	0	0	1	0	0	0	0.9	0.9	0.9	87.435	745	745;764	0.0087566	5.9779	0	0	0.9	0	0	0	0	0	0
M0R2U2;M0R1H0;M0R2B0;M0R0P1;M0R299;M0QXL5;M0R2Q4;P22087	M0R2U2;M0R1H0;M0R2B0;M0R0P1;M0R299;M0QXL5;M0R2Q4;P22087	1;1;1;1;1;1;1;1	1;1;1;1;1;1;1;1	1;1;1;1;1;1;1;1	rRNA 2-O-methyltransferase fibrillarin	FBL	tr|M0R2U2|M0R2U2_HUMAN rRNA 2-O-methyltransferase fibrillarin (Fragment) OS=Homo sapiens OX=9606 GN=FBL PE=1 SV=1;tr|M0R1H0|M0R1H0_HUMAN rRNA 2-O-methyltransferase fibrillarin (Fragment) OS=Homo sapiens OX=9606 GN=FBL PE=1 SV=1;tr|M0R2B0|M0R2B0_HUMAN rRN	8	1	1	1	0	0	1	1	0	0	0	0	-1	0	0	1	0	0	0	0	0	1	0	0	0	5.7	5.7	5.7	16.164	157	157;178;182;228;229;244;273;321	0.0088652	6.0449	0	0	5.7	0	0	0	0	0	0
Q5TB80	Q5TB80	1	1	1	Centrosomal protein of 162 kDa	CEP162	sp|Q5TB80|CE162_HUMAN Centrosomal protein of 162 kDa OS=Homo sapiens OX=9606 GN=CEP162 PE=1 SV=2	1	1	1	1	0	1	0	1	0	0	0	0	-1	0	1	0	0	0	0	0	1	0	0	0	0	0.9	0.9	0.9	161.94	1403	1403	0.0037807	6.3091	0	0.9	0	0	0	0	0	0	0
F8WE65;C9J5S7;P62937	F8WE65;C9J5S7;P62937	1;1;1	1;1;1	1;1;1	Peptidyl-prolyl cis-trans isomerase;Peptidyl-prolyl cis-trans isomerase A;Peptidyl-prolyl cis-trans isomerase A, N-terminally processed	PPIA	tr|F8WE65|F8WE65_HUMAN Peptidyl-prolyl cis-trans isomerase OS=Homo sapiens OX=9606 GN=PPIA PE=1 SV=1;tr|C9J5S7|C9J5S7_HUMAN Peptidyl-prolyl cis-trans isomerase OS=Homo sapiens OX=9606 GN=PPIA PE=1 SV=1;sp|P62937|PPIA_HUMAN Peptidyl-prolyl cis-trans isomera	3	1	1	1	1	1	0	2	0	0	0	0	-2	1	1	0	0	0	0	1	1	0	0	0	0	7.5	7.5	7.5	13.022	120	120;121;165	0.009009	6.0917	7.5	7.5	0	0	0	0	0	0	0
Protein IDs	Majority protein IDs	Peptide counts (all)	Peptide counts (razor+unique)	Peptide counts (unique)	Protein names	Gene names	Fasta headers	Number of proteins	Peptides	Razor + unique peptides	Unique peptides	Peptides GFP_1	Peptides GFP_2	Peptides GFP_3	GFP-SUM	Peptides H485A_1	Peptides H485A_2	Peptides H485A_3	H485A-SUM		Razor + unique peptides GFP_1	Razor + unique peptides GFP_2	Razor + unique peptides GFP_3	Razor + unique peptides H485A_1	Razor + unique peptides H485A_2	Razor + unique peptides H485A_3	Unique peptides GFP_1	Unique peptides GFP_2	Unique peptides GFP_3	Unique peptides H485A_1	Unique peptides H485A_2	Unique peptides H485A_3	Sequence coverage [%]	Unique + razor sequence coverage [%]	Unique sequence coverage [%]	Mol. weight [kDa]	Sequence length	Sequence lengths	Q-value	Score	Sequence coverage GFP_1 [%]	Sequence coverage GFP_2 [%]	Sequence coverage GFP_3 [%]	Sequence coverage H485A_1 [%]	Sequence coverage H485A_2 [%]	Sequence coverage H485A_3 [%]	Intensity	Intensity GFP_1	Intensity GFP_2
[truncated: 38 more columns]

## Sheet: Protein Groups(2)
Protein IDs	Majority protein IDs	Peptide counts (all)	Peptide counts (razor+unique)	Peptide counts (unique)	Protein names	Gene names	Fasta headers	Number of proteins	Peptides	Razor + unique peptides	Unique peptides	Peptides GFP_1	Peptides GFP_2	Peptides GFP_3	Peptides H485A_1	Peptides H485A_2	Peptides H485A_3	Razor + unique peptides GFP_1	Razor + unique peptides GFP_2	Razor + unique peptides GFP_3	Razor + unique peptides H485A_1	Razor + unique peptides H485A_2	Razor + unique peptides H485A_3	Unique peptides GFP_1	Unique peptides GFP_2	Unique peptides GFP_3	Unique peptides H485A_1	Unique peptides H485A_2	Unique peptides H485A_3	Sequence coverage [%]	Unique + razor sequence coverage [%]	Unique sequence coverage [%]	Mol. weight [kDa]	Sequence length	Sequence lengths	Q-value	Score	Sequence coverage GFP_1 [%]	Sequence coverage GFP_2 [%]	Sequence coverage GFP_3 [%]	Sequence coverage H485A_1 [%]	Sequence coverage H485A_2 [%]	Sequence coverage H485A_3 [%]	Intensity	Intensity GFP-1	Intensity GFP_2	Intensity GFP_3	Intensity H485A_1	Intensity H485A_2
A0A024QZP7;P06493;A0A087WZZ9;E5RIU6;G3V317;K7ELV5;E7ESI2;G3V5T9;P24941;Q00526	A0A024QZP7;P06493;A0A087WZZ9;E5RIU6	6;6;5;4;1;1;1;1;1;1	6;6;5;4;1;1;1;1;1;1	6;6;5;4;1;1;1;1;1;1	Cyclin-dependent kinase 1	CDC2;CDK1	tr|A0A024QZP7|A0A024QZP7_HUMAN Cell division cycle 2, G1 to S and G2 to M, isoform CRA_a OS=Homo sapiens OX=9606 GN=CDK1 PE=1 SV=1;sp|P06493|CDK1_HUMAN Cyclin-dependent kinase 1 OS=Homo sapiens OX=9606 GN=CDK1 PE=1 SV=3;tr|A0A087WZZ9|A0A087WZZ9_HUMAN Cycli	10	6	6	6	1	0	1	5	3	0	1	0	1	5	3	0	1	0	1	5	3	0	24.6	24.6	24.6	34.081	297	297;297;224;189;39;164;238;346;298;305	0	41.351	3.7	0	3.7	19.5	13.5	0	19592000	472220	0	457250	13986000	4677200
Q5JP53;P07437;Q5ST81;A6NNZ2;Q9H4B7	Q5JP53;P07437;Q5ST81	21;21;18;7;4	5;5;2;0;0	4;4;2;0;0	Tubulin beta chain	TUBB	tr|Q5JP53|Q5JP53_HUMAN Tubulin beta chain OS=Homo sapiens OX=9606 GN=TUBB PE=1 SV=1;sp|P07437|TBB5_HUMAN Tubulin beta chain OS=Homo sapiens OX=9606 GN=TUBB PE=1 SV=2;tr|Q5ST81|Q5ST81_HUMAN Tubulin beta chain OS=Homo sapiens OX=9606 GN=TUBB PE=1 SV=1	5	21	5	4	19	20	14	17	16	14	5	5	3	5	4	4	4	4	3	4	3	3	73.2	20.2	16.7	47.766	426	426;444;372;444;451	0	158.48	62.2	64.1	45.3	58.2	47.7	39.9	229800000	48664000	38441000	5754800	71941000	48581000
P68371	P68371	22	22	1	Tubulin beta-4B chain	TUBB4B	sp|P68371|TBB4B_HUMAN Tubulin beta-4B chain OS=Homo sapiens OX=9606 GN=TUBB4B PE=1 SV=1	1	22	22	1	18	20	14	16	14	13	18	20	14	16	14	13	1	1	1	1	0	0	73.9	73.9	2.7	49.83	445	445	0	323.31	56.2	61.3	40.7	50.1	39.6	35.5	1675500000	245180000	287590000	105580000	485890000	339690000
C9JPM4;P18085;C9JAK5;U3KQF2	C9JPM4;P18085;C9JAK5	3;3;2;1	2;2;2;1	2;2;2;1	ADP-ribosylation factor 4	ARF4	tr|C9JPM4|C9JPM4_HUMAN ADP-ribosylation factor 4 (Fragment) OS=Homo sapiens OX=9606 GN=ARF4 PE=1 SV=1;sp|P18085|ARF4_HUMAN ADP-ribosylation factor 4 OS=Homo sapiens OX=9606 GN=ARF4 PE=1 SV=3;tr|C9JAK5|C9JAK5_HUMAN ADP-ribosylation factor 4 OS=Homo sapiens	4	3	2	2	0	0	1	2	2	1	0	0	1	1	2	1	0	0	1	1	2	1	30.7	14.2	14.2	14.553	127	127;180;153;71	0	12.693	0	0	7.9	24.4	14.2	6.3	24487000	0	0	893870	8122700	8957000
P84077;P61204;F5H423;F5H0C7;H0YGG7	P84077;P61204;F5H423	6;6;5;2;1	6;6;5;2;1	4;4;3;1;1	ADP-ribosylation factor 1;ADP-ribosylation factor 3	ARF1;ARF3	sp|P84077|ARF1_HUMAN ADP-ribosylation factor 1 OS=Homo sapiens OX=9606 GN=ARF1 PE=1 SV=2;sp|P61204|ARF3_HUMAN ADP-ribosylation factor 3 OS=Homo sapiens OX=9606 GN=ARF3 PE=1 SV=2;tr|F5H423|F5H423_HUMAN Uncharacterized protein OS=Homo sapiens OX=9606 PE=3 SV	5	6	6	4	1	2	1	5	1	3	1	2	1	5	1	3	1	2	1	3	1	2	37.6	37.6	26	20.697	181	181;181;210;102;62	0	60.946	8.3	12.7	4.4	29.3	8.3	18.2	34497000	808850	4024800	2537500	21667000	1185000
A0A024R4M0;P46781;B5MCT8;C9JM19;F2Z3C0;A8MXK4	A0A024R4M0;P46781;B5MCT8;C9JM19	14;14;9;9;3;3	14;14;9;9;3;3	14;14;9;9;3;3	40S ribosomal protein S9	RPS9	tr|A0A024R4M0|A0A024R4M0_HUMAN 40S ribosomal protein S9 OS=Homo sapiens OX=9606 GN=RPS9 PE=1 SV=1;sp|P46781|RS9_HUMAN 40S ribosomal protein S9 OS=Homo sapiens OX=9606 GN=RPS9 PE=1 SV=3;tr|B5MCT8|B5MCT8_HUMAN 40S ribosomal protein S9 OS=Homo sapiens OX=9606	6	14	14	14	7	12	7	2	2	2	7	12	7	2	2	2	7	12	7	2	2	2	56.2	56.2	56.2	22.591	194	194;194;139;156;77;79	0	98.68	23.2	47.9	30.9	7.7	10.3	8.8	255700000	65981000	100320000	69068000	8471700	4664800
A0A075B730;P58107	A0A075B730;P58107	4;4	1;1	1;1	Epiplakin	EPPK1	tr|A0A075B730|A0A075B730_HUMAN Epiplakin OS=Homo sapiens OX=9606 GN=EPPK1 PE=1 SV=2;sp|P58107|EPIPL_HUMAN Epiplakin OS=Homo sapiens OX=9606 GN=EPPK1 PE=1 SV=3	2	4	1	1	2	3	2	0	0	0	1	1	0	0	0	0	1	1	0	0	0	0	4.7	2.5	2.5	553.12	5063	5063;5088	0	8.1828	2.6	3.6	2.1	0	0	0	2127900	1013300	1114600	0	0	0
A0A087WSW7;F6XU50;A0A0B4J1V9;Q9NRZ9	A0A087WSW7;F6XU50;A0A0B4J1V9;Q9NRZ9	1;1;1;1	1;1;1;1	1;1;1;1	Lymphoid-specific helicase	HELLS	tr|A0A087WSW7|A0A087WSW7_HUMAN Helicase, lymphoid-specific, isoform CRA_d OS=Homo sapiens OX=9606 GN=HELLS PE=1 SV=1;tr|F6XU50|F6XU50_HUMAN Helicase, lymphoid-specific, isoform CRA_l OS=Homo sapiens OX=9606 GN=HELLS PE=1 SV=1;tr|A0A0B4J1V9|A0A0B4J1V9_HUMAN	4	1	1	1	1	0	1	0	1	0	1	0	1	0	1	0	1	0	1	0	1	0	1.6	1.6	1.6	81.035	700	700;714;884;838	0	7.4643	1.6	0	1.6	0	1.6	0	1310100	273200	0	380910	0	655970
A0A087WT48;O60884	A0A087WT48;O60884	1;1	1;1	1;1	DnaJ homolog subfamily A member 2	DNAJA2	tr|A0A087WT48|A0A087WT48_HUMAN DnaJ homolog subfamily A member 2 (Fragment) OS=Homo sapiens OX=9606 GN=DNAJA2 PE=1 SV=1;sp|O60884|DNJA2_HUMAN DnaJ homolog subfamily A member 2 OS=Homo sapiens OX=9606 GN=DNAJA2 PE=1 SV=1	2	1	1	1	0	0	0	1	0	0	0	0	0	1	0	0	0	0	0	1	0	0	9.7	9.7	9.7	14.688	134	134;412	0.007286	6.1238	0	0	0	9.7	0	0	421680	0	0	0	421680	0
A0A087WTC8;L0R6P0;P86397	A0A087WTC8;L0R6P0;P86397	1;1;1	1;1;1	1;1;1	Hydroxyacyl-thioester dehydratase type 2, mitochondrial	RPP14	tr|A0A087WTC8|A0A087WTC8_HUMAN Hydroxyacyl-thioester dehydratase type 2, mitochondrial (Fragment) OS=Homo sapiens OX=9606 GN=HTD2 PE=1 SV=1;tr|L0R6P0|L0R6P0_HUMAN Alternative protein RPP14 OS=Homo sapiens OX=9606 GN=RPP14 PE=1 SV=1;sp|P86397|HTD2_HUMAN Hyd	3	1	1	1	1	1	1	1	1	1	1	1	1	1	1	1	1	1	1	1	1	1	36.8	36.8	36.8	8.803	76	76;168;168	0	11.759	36.8	36.8	36.8	36.8	36.8	36.8	5483100	1312500	1420200	52379	1352400	1266200
A0A087WU08;A0A0C4DGL8;J3QLC9;J3QR68;H0Y300;P00738	A0A087WU08;A0A0C4DGL8;J3QLC9;J3QR68;H0Y300;P00738	1;1;1;1;1;1	1;1;1;1;1;1	1;1;1;1;1;1	Haptoglobin;Haptoglobin alpha chain;Haptoglobin beta chain	HP	tr|A0A087WU08|A0A087WU08_HUMAN Haptoglobin OS=Homo sapiens OX=9606 GN=HP PE=1 SV=1;tr|A0A0C4DGL8|A0A0C4DGL8_HUMAN Haptoglobin OS=Homo sapiens OX=9606 GN=HP PE=1 SV=1;tr|J3QLC9|J3QLC9_HUMAN Haptoglobin (Fragment) OS=Homo sapiens OX=9606 GN=HP PE=1 SV=1;tr|J	6	1	1	1	0	1	1	0	0	0	0	1	1	0	0	0	0	1	1	0	0	0	3.6	3.6	3.6	31.408	281	281;347;365;404;442;406	0.0038685	6.4706	0	3.6	3.6	0	0	0	1355000	0	796140	558890	0	0
E9PL01;A0A087WUC6;E9PI68;Q15005	E9PL01;A0A087WUC6;E9PI68;Q15005	1;1;1;1	1;1;1;1	1;1;1;1	Signal peptidase complex subunit 2	SPCS2	tr|E9PL01|E9PL01_HUMAN Signal peptidase complex subunit 2 OS=Homo sapiens OX=9606 GN=SPCS2 PE=1 SV=1;tr|A0A087WUC6|A0A087WUC6_HUMAN Signal peptidase complex subunit 2 OS=Homo sapiens OX=9606 GN=SPCS2 PE=1 SV=1;tr|E9PI68|E9PI68_HUMAN Signal peptidase comple	4	1	1	1	0	0	0	0	1	0	0	0	0	0	1	0	0	0	0	0	1	0	14	14	14	17.027	157	157;227;257;226	0.001938	6.4926	0	0	0	0	14	0	28820	0	0	0	0	28820
A0A087WUD3;Q9NRP0	A0A087WUD3;Q9NRP0	1;1	1;1	1;1	Oligosaccharyltransferase complex subunit OSTC	OSTC	tr|A0A087WUD3|A0A087WUD3_HUMAN Oligosaccharyltransferase complex subunit OSTC OS=Homo sapiens OX=9606 GN=OSTC PE=1 SV=1;sp|Q9NRP0|OSTC_HUMAN Oligosaccharyltransferase complex subunit OSTC OS=Homo sapiens OX=9606 GN=OSTC PE=1 SV=1	2	1	1	1	1	1	0	0	0	0	1	1	0	0	0	0	1	1	0	0	0	0	14.5	14.5	14.5	9.369	83	83;149	0	6.5351	14.5	14.5	0	0	0	0	1043500	561320	482140	0	0	0
A0A087WUK2;O14979	A0A087WUK2;O14979	2;2	1;1	1;1	Heterogeneous nuclear ribonucleoprotein D-like	HNRNPDL	tr|A0A087WUK2|A0A087WUK2_HUMAN Heterogeneous nuclear ribonucleoprotein D-like, isoform CRA_b OS=Homo sapiens OX=9606 GN=HNRNPDL PE=1 SV=1;sp|O14979|HNRDL_HUMAN Heterogeneous nuclear ribonucleoprotein D-like OS=Homo sapiens OX=9606 GN=HNRNPDL PE=1 SV=3	2	2	1	1	1	1	1	0	0	0	0	0	1	0	0	0	0	0	1	0	0	0	4.4	2.2	2.2	40.04	363	363;420	0.007326	6.1297	2.2	2.2	2.2	0	0	0	240350	0	0	240350	0	0
F5H5G7;F5H155;A8MW50;A0A087WUM2;G3XAP5;F5H245;Q6ZMR3;P07864;P00338;P07195	F5H5G7;F5H155;A8MW50;A0A087WUM2;G3XAP5;F5H245;Q6ZMR3;P07864;P00338;P07195	1;1;1;1;1;1;1;1;1;1	1;1;1;1;1;1;1;1;1;1	1;1;1;1;1;1;1;1;1;1	L-lactate dehydrogenase;L-lactate dehydrogenase A-like 6A;L-lactate dehydrogenase C chain;L-lactate dehydrogenase A chain;L-lactate dehydrogenase B chain	LDHC;LDHB;LDHAL6A;LDHA	tr|F5H5G7|F5H5G7_HUMAN L-lactate dehydrogenase OS=Homo sapiens OX=9606 GN=LDHC PE=1 SV=1;tr|F5H155|F5H155_HUMAN L-lactate dehydrogenase OS=Homo sapiens OX=9606 GN=LDHC PE=1 SV=1;tr|A8MW50|A8MW50_HUMAN L-lactate dehydrogenase (Fragment) OS=Homo sapiens OX=9	10	1	1	1	0	0	1	0	0	0	0	0	1	0	0	0	0	0	1	0	0	0	6.6	6.6	6.6	20.008	183	183;225;232;233;241;318;332;332;332;334	0	7.0062	0	0	6.6	0	0	0	3209400	0	0	3209400	0	0
E7ETK0;A0A2R8Y849;A0A087WUS0;A0A2R8YD14;P62847;A0A2R8Y8A0	E7ETK0;A0A2R8Y849;A0A087WUS0;A0A2R8YD14;P62847	4;4;4;4;4;1	4;4;4;4;4;1	4;4;4;4;4;1	40S ribosomal protein S24	RPS24	tr|E7ETK0|E7ETK0_HUMAN 40S ribosomal protein S24 OS=Homo sapiens OX=9606 GN=RPS24 PE=1 SV=1;tr|A0A2R8Y849|A0A2R8Y849_HUMAN 40S ribosomal protein S24 OS=Homo sapiens OX=9606 GN=RPS24 PE=1 SV=1;tr|A0A087WUS0|A0A087WUS0_HUMAN 40S ribosomal protein S24 OS=Homo	6	4	4	4	4	4	4	3	3	0	4	4	4	3	3	0	4	4	4	3	3	0	26.7	26.7	26.7	15.197	131	131;131;132;165;133;90	0	41.816	26.7	26.7	26.7	20.6	20.6	0	77332000	33940000	18097000	8334000	7397800	9563100
A0A087WVQ6;Q00610;J3KS13;A0A087WX41;P53675	A0A087WVQ6;Q00610;J3KS13;A0A087WX41;P53675	2;2;1;1;1	2;2;1;1;1	2;2;1;1;1	Clathrin heavy chain;Clathrin heavy chain 1;Clathrin heavy chain 2	CLTC;CLTCL1	tr|A0A087WVQ6|A0A087WVQ6_HUMAN Clathrin heavy chain OS=Homo sapiens OX=9606 GN=CLTC PE=1 SV=1;sp|Q00610|CLH1_HUMAN Clathrin heavy chain 1 OS=Homo sapiens OX=9606 GN=CLTC PE=1 SV=5;tr|J3KS13|J3KS13_HUMAN Clathrin heavy chain 1 OS=Homo sapiens OX=9606 GN=CLT	5	2	2	2	0	1	1	0	0	0	0	1	1	0	0	0	0	1	1	0	0	0	1.4	1.4	1.4	192.06	1679	1679;1675;612;1260;1640	0	10.869	0	0.7	0.7	0	0	0	289980	0	128770	161210	0	0
A0A087WW81;B1AKD8;Q5TZA2	A0A087WW81;B1AKD8;Q5TZA2	1;1;1	1;1;1	1;1;1	Rootletin	CROCC	tr|A0A087WW81|A0A087WW81_HUMAN Rootletin (Fragment) OS=Homo sapiens OX=9606 GN=CROCC PE=1 SV=6;tr|B1AKD8|B1AKD8_HUMAN Rootletin (Fragment) OS=Homo sapiens OX=9606 GN=CROCC PE=1 SV=2;sp|Q5TZA2|CROCC_HUMAN Rootletin OS=Homo sapiens OX=9606 GN=CROCC PE=1 SV=1	3	1	1	1	0	1	0	0	0	0	0	1	0	0	0	0	0	1	0	0	0	0	1.3	1.3	1.3	95.739	838	838;1311;2017	0.0087413	5.9538	0	1.3	0	0	0	0	332810	0	332810	0	0	0
A0A087WWA7;P54792;O14640	A0A087WWA7;P54792;O14640	1;1;1	1;1;1	1;1;1	Putative segment polarity protein dishevelled homolog DVL1P1;Segment polarity protein dishevelled homolog DVL-1	DVL1;DVL1P1	tr|A0A087WWA7|A0A087WWA7_HUMAN Segment polarity protein dishevelled homolog DVL-1 OS=Homo sapiens OX=9606 GN=DVL1 PE=1 SV=1;sp|P54792|DVLP1_HUMAN Putative segment polarity protein dishevelled homolog DVL1P1 OS=Homo sapiens OX=9606 GN=DVL1P1 PE=5 SV=1;sp|O1	3	1	1	1	0	0	0	1	0	0	0	0	0	1	0	0	0	0	0	1	0	0	1.6	1.6	1.6	47.716	444	444;670;695	0.010017	5.8175	0	0	0	1.6	0	0	0	0	0	0	0	0
I3L2Z5;A0A087WWR2;P56270	I3L2Z5;A0A087WWR2;P56270	1;1;1	1;1;1	1;1;1	Myc-associated zinc finger protein	MAZ	tr|I3L2Z5|I3L2Z5_HUMAN Myc-associated zinc finger protein (Fragment) OS=Homo sapiens OX=9606 GN=MAZ PE=1 SV=1;tr|A0A087WWR2|A0A087WWR2_HUMAN Myc-associated zinc finger protein OS=Homo sapiens OX=9606 GN=MAZ PE=1 SV=1;sp|P56270|MAZ_HUMAN Myc-associated zinc	3	1	1	1	1	1	0	1	0	0	1	1	0	1	0	0	1	1	0	1	0	0	8.4	8.4	8.4	22.187	202	202;252;477	0	6.9947	8.4	8.4	0	8.4	0	0	2768600	0	1003400	0	1765200	0
A0A087WX29;Q13148	A0A087WX29;Q13148	1;1	1;1	1;1	TAR DNA-binding protein 43	TARDBP	tr|A0A087WX29|A0A087WX29_HUMAN TAR DNA-binding protein 43 (Fragment) OS=Homo sapiens OX=9606 GN=TARDBP PE=1 SV=1;sp|Q13148|TADBP_HUMAN TAR DNA-binding protein 43 OS=Homo sapiens OX=9606 GN=TARDBP PE=1 SV=1	2	1	1	1	1	0	0	0	0	0	1	0	0	0	0	0	1	0	0	0	0	0	7.4	7.4	7.4	26.743	243	243;414	0	10.903	7.4	0	0	0	0	0	161090	161090	0	0	0	0
A0A087WXC5;E7ESZ7;O95299;Q8N1B9;C9J6X0	A0A087WXC5;E7ESZ7;O95299;Q8N1B9;C9J6X0	3;3;3;2;2	3;3;3;2;2	3;3;3;2;2	NADH dehydrogenase [ubiquinone] 1 alpha subcomplex subunit 10, mitochondrial	NDUFA10	tr|A0A087WXC5|A0A087WXC5_HUMAN NADH dehydrogenase [ubiquinone] 1 alpha subcomplex subunit 10, mitochondrial OS=Homo sapiens OX=9606 GN=NDUFA10 PE=1 SV=1;tr|E7ESZ7|E7ESZ7_HUMAN NADH dehydrogenase [ubiquinone] 1 alpha subcomplex subunit 10, mitochondrial OS=	5	3	3	3	1	1	0	3	2	0	1	1	0	3	2	0	1	1	0	3	2	0	12.1	12.1	12.1	40.836	355	355;390;355;201;244	0	21.384	6.2	6.2	0	12.1	5.9	0	7423700	1205400	860400	0	3547500	1810400
A0A087WXM6;J3QQT2;J3KRX5;A0A0A6YYL6;P18621;J3KRB3;A0A087WWH0;J3QS96;J3QLC8;A0A0A0MRF8;A0A087WY81;J3KSJ0	A0A087WXM6;J3QQT2;J3KRX5;A0A0A6YYL6;P18621;J3KRB3;A0A087WWH0;J3QS96;J3QLC8;A0A0A0MRF8;A0A087WY81	6;6;6;6;6;5;5;5;5;5;3;1	6;6;6;6;6;5;5;5;5;5;3;1	6;6;6;6;6;5;5;5;5;5;3;1	60S ribosomal protein L17	RPL17;RPL17-C18orf32	tr|A0A087WXM6|A0A087WXM6_HUMAN 60S ribosomal protein L17 (Fragment) OS=Homo sapiens OX=9606 GN=RPL17 PE=3 SV=1;tr|J3QQT2|J3QQT2_HUMAN 60S ribosomal protein L17 (Fragment) OS=Homo sapiens OX=9606 GN=RPL17 PE=3 SV=1;tr|J3KRX5|J3KRX5_HUMAN 60S ribosomal prote	12	6	6	6	5	5	6	2	2	3	5	5	6	2	2	3	5	5	6	2	2	3	35.5	35.5	35.5	19.586	169	169;171;174;228;184;129;131;138;174;190;97;56	0	76.513	30.2	30.2	35.5	14.2	14.2	20.1	148930000	37273000	38949000	45080000	9047100	10751000
A0A087WXX9;P54646	A0A087WXX9;P54646	1;1	1;1	1;1	5-AMP-activated protein kinase catalytic subunit alpha-2	PRKAA2	tr|A0A087WXX9|A0A087WXX9_HUMAN Non-specific serine/threonine protein kinase OS=Homo sapiens OX=9606 GN=PRKAA2 PE=1 SV=1;sp|P54646|AAPK2_HUMAN 5-AMP-activated protein kinase catalytic subunit alpha-2 OS=Homo sapiens OX=9606 GN=PRKAA2 PE=1 SV=2	2	1	1	1	0	0	1	0	0	0	0	0	1	0	0	0	0	0	1	0	0	0	2	2	2	62.319	552	552;552	0.0088028	6.0158	0	0	2	0	0	0	18584000	0	0	18584000	0	0
A0A087WY61;Q14980;F5H4J1;H0YFY6;F5H6Y5;F5H2F3;F5H3L6;F5H0Z7;F5H763;K4DIE0;F5GWK2;F5H073;F5H068;F8W6T3;F5H1L0;F5GZW1	A0A087WY61;Q14980	13;13;5;5;4;2;2;2;2;2;1;1;1;1;1;1	13;13;5;5;4;2;2;2;2;2;1;1;1;1;1;1	13;13;5;5;4;2;2;2;2;2;1;1;1;1;1;1	Nuclear mitotic apparatus protein 1	NUMA1	tr|A0A087WY61|A0A087WY61_HUMAN Nuclear mitotic apparatus protein 1 OS=Homo sapiens OX=9606 GN=NUMA1 PE=1 SV=1;sp|Q14980|NUMA1_HUMAN Nuclear mitotic apparatus protein 1 OS=Homo sapiens OX=9606 GN=NUMA1 PE=1 SV=2	16	13	13	13	10	5	5	0	0	0	10	5	5	0	0	0	10	5	5	0	0	0	9.9	9.9	9.9	236.16	2099	2099;2115;851;964;691;159;174;201;220;353;72;75;82;91;109;146	0	97.137	7.3	4.8	3.6	0	0	0	20749000	8956100	8513700	3279400	0	0
H0YE28;A0A087WYP2;Q8IZQ5	H0YE28;A0A087WYP2;Q8IZQ5	1;1;1	1;1;1	1;1;1	Selenoprotein H	C11orf31;SELH	tr|H0YE28|H0YE28_HUMAN Selenoprotein H (Fragment) OS=Homo sapiens OX=9606 GN=SELENOH PE=1 SV=1;tr|A0A087WYP2|A0A087WYP2_HUMAN Selenoprotein H OS=Homo sapiens OX=9606 GN=SELENOH PE=1 SV=1;sp|Q8IZQ5|SELH_HUMAN Selenoprotein H OS=Homo sapiens OX=9606 GN=SELEN	3	1	1	1	0	0	0	1	0	0	0	0	0	1	0	0	0	0	0	1	0	0	10.6	10.6	10.6	10.331	94	94;121;122	0	8.1924	0	0	0	10.6	0	0	1377200	0	0	0	1377200	0
A0A087WYV5;X6R3P0;O94813	A0A087WYV5;X6R3P0;O94813	1;1;1	1;1;1	1;1;1	Slit homolog 2 protein;Slit homolog 2 protein N-product;Slit homolog 2 protein C-product	SLIT2	tr|A0A087WYV5|A0A087WYV5_HUMAN Slit homolog 2 protein OS=Homo sapiens OX=9606 GN=SLIT2 PE=1 SV=1;tr|X6R3P0|X6R3P0_HUMAN Slit homolog 2 protein OS=Homo sapiens OX=9606 GN=SLIT2 PE=1 SV=1;sp|O94813|SLIT2_HUMAN Slit homolog 2 protein OS=Homo sapiens OX=9606 G	3	1	1	1	0	0	0	1	0	0	0	0	0	1	0	0	0	0	0	1	0	0	0.9	0.9	0.9	159.98	1439	1439;1542;1529	0	11.127	0	0	0	0.9	0	0	408310	0	0	0	408310	0
A0A087X0P0;Q02224;D6RBW0	A0A087X0P0;Q02224;D6RBW0	5;5;3	5;5;3	5;5;3	Kinesin-like protein;Centromere-associated protein E	CENPE	tr|A0A087X0P0|A0A087X0P0_HUMAN Centromere-associated protein E OS=Homo sapiens OX=9606 GN=CENPE PE=1 SV=1;sp|Q02224|CENPE_HUMAN Centromere-associated protein E OS=Homo sapiens OX=9606 GN=CENPE PE=1 SV=2;tr|D6RBW0|D6RBW0_HUMAN Centromere-associated protein	3	5	5	5	1	4	2	0	0	0	1	4	2	0	0	0	1	4	2	0	0	0	2.3	2.3	2.3	312.1	2664	2664;2701;1126	0	31.701	0.4	1.8	0.9	0	0	0	1938600	338030	1224000	376610	0	0
A0A087X0X3;P52272;M0QZM1;M0R2I7;M0QY96;M0R019;M0R2T0;M0QYL3;M0R0Y6;M0QYQ7;M0R0N3	A0A087X0X3;P52272;M0QZM1	14;14;9;6;3;3;3;1;1;1;1	14;14;9;6;3;3;3;1;1;1;1	14;14;9;6;3;3;3;1;1;1;1	Heterogeneous nuclear ribonucleoprotein M	HNRNPM	tr|A0A087X0X3|A0A087X0X3_HUMAN Heterogeneous nuclear ribonucleoprotein M OS=Homo sapiens OX=9606 GN=HNRNPM PE=1 SV=1;sp|P52272|HNRPM_HUMAN Heterogeneous nuclear ribonucleoprotein M OS=Homo sapiens OX=9606 GN=HNRNPM PE=1 SV=3;tr|M0QZM1|M0QZM1_HUMAN Heteroge	11	14	14	14	6	11	6	0	1	0	6	11	6	0	1	0	6	11	6	0	1	0	24.7	24.7	24.7	77.569	730	730;730;383;214;116;352;357;99;99;219;275	0	97.229	12.9	19.2	11.1	0	1.5	0	49383000	13136000	27437000	8000200	0	809350
A0A087X1A5;O95793;Q5JW30;Q5JW28;F6UDC6;G5EA18;E5RJN7;E7EVI1;A0A0A0MTC4;A0A0A0MTD1;F8VPI7;E7EPX0;A0A0A0MTC6;E7EVJ4;E9PH62;Q9NUL3	A0A087X1A5;O95793;Q5JW30	5;5;4;2;1;1;1;1;1;1;1;1;1;1;1;1	5;5;4;2;1;1;1;1;1;1;1;1;1;1;1;1	5;5;4;2;1;1;1;1;1;1;1;1;1;1;1;1	Double-stranded RNA-binding protein Staufen homolog 1	STAU1	tr|A0A087X1A5|A0A087X1A5_HUMAN Double-stranded RNA-binding protein Staufen homolog 1 OS=Homo sapiens OX=9606 GN=STAU1 PE=1 SV=1;sp|O95793|STAU1_HUMAN Double-stranded RNA-binding protein Staufen homolog 1 OS=Homo sapiens OX=9606 GN=STAU1 PE=1 SV=2;tr|Q5JW30	16	5	5	5	3	1	2	0	0	0	3	1	2	0	0	0	3	1	2	0	0	0	13.4	13.4	13.4	54.945	493	493;577;494;199;129;291;320;390;398;473;479;491;504;511;538;570	0	31.382	7.3	2.6	6.1	0	0	0	3993300	2507300	472250	1013700	0	0
H7BZD5;H0Y786;A0A087X1N7;P20929	H7BZD5;H0Y786;A0A087X1N7;P20929	1;1;1;1	1;1;1;1	1;1;1;1	Nebulin	NEB	tr|H7BZD5|H7BZD5_HUMAN Nebulin (Fragment) OS=Homo sapiens OX=9606 GN=NEB PE=1 SV=1;tr|H0Y786|H0Y786_HUMAN Nebulin (Fragment) OS=Homo sapiens OX=9606 GN=NEB PE=1 SV=1;tr|A0A087X1N7|A0A087X1N7_HUMAN Nebulin OS=Homo sapiens OX=9606 GN=NEB PE=1 SV=1;sp|P20929|	4	1	1	1	1	1	0	0	0	0	1	1	0	0	0	0	1	1	0	0	0	0	2	2	2	87.417	766	766;3007;8560;6669	0	6.6311	2	2	0	0	0	0	18094000	9583800	8510000	0	0	0
A0A087X211;Q8TCG1	A0A087X211;Q8TCG1	2;2	2;2	2;2	Protein CIP2A	KIAA1524	tr|A0A087X211|A0A087X211_HUMAN Protein CIP2A OS=Homo sapiens OX=9606 GN=CIP2A PE=1 SV=1;sp|Q8TCG1|CIP2A_HUMAN Protein CIP2A OS=Homo sapiens OX=9606 GN=CIP2A PE=1 SV=2	2	2	2	2	0	0	0	1	1	0	0	0	0	1	1	0	0	0	0	1	1	0	3.9	3.9	3.9	102.28	906	906;905	0	16.602	0	0	0	2.9	1	0	3366000	0	0	0	2502200	863760
E9PDU5;A0A087X295;Q9NNW5;Q6PKC6;E9PBK6	E9PDU5;A0A087X295;Q9NNW5;Q6PKC6;E9PBK6	2;2;2;1;1	2;2;2;1;1	2;2;2;1;1	WD repeat-containing protein 6	WDR6	tr|E9PDU5|E9PDU5_HUMAN WD repeat-containing protein 6 OS=Homo sapiens OX=9606 GN=WDR6 PE=1 SV=1;tr|A0A087X295|A0A087X295_HUMAN WD repeat-containing protein 6 OS=Homo sapiens OX=9606 GN=WDR6 PE=1 SV=1;sp|Q9NNW5|WDR6_HUMAN WD repeat-containing protein 6 OS=H	5	2	2	2	1	1	0	0	0	0	1	1	0	0	0	0	1	1	0	0	0	0	4	4	4	116.17	1070	1070;1151;1121;289;569	0	16.188	3.2	0.8	0	0	0	0	1041100	636450	404630	0	0	0
A0A087X2C3;Q9Y3L5	A0A087X2C3;Q9Y3L5	1;1	1;1	1;1	Ras-related protein Rap-2c	RAP2C	tr|A0A087X2C3|A0A087X2C3_HUMAN RAP2C, member of RAS oncogene family, isoform CRA_b OS=Homo sapiens OX=9606 GN=RAP2C PE=1 SV=1;sp|Q9Y3L5|RAP2C_HUMAN Ras-related protein Rap-2c OS=Homo sapiens OX=9606 GN=RAP2C PE=1 SV=1	2	1	1	1	0	0	0	0	1	0	0	0	0	0	1	0	0	0	0	0	1	0	7.7	7.7	7.7	13.512	117	117;183	0.0084175	5.8315	0	0	0	0	7.7	0	681770	0	0	0	0	681770
A0A087X2D0;P84103	A0A087X2D0;P84103	1;1	1;1	1;1	Serine/arginine-rich splicing factor 3	SRSF3	tr|A0A087X2D0|A0A087X2D0_HUMAN Serine/arginine-rich-splicing factor 3 OS=Homo sapiens OX=9606 GN=SRSF3 PE=1 SV=1;sp|P84103|SRSF3_HUMAN Serine/arginine-rich splicing factor 3 OS=Homo sapiens OX=9606 GN=SRSF3 PE=1 SV=1	2	1	1	1	1	1	0	0	0	0	1	1	0	0	0	0	1	1	0	0	0	0	9.5	9.5	9.5	10.32	95	95;164	0.0037453	6.278	9.5	9.5	0	0	0	0	2183300	676210	1507100	0	0	0
F1T0B3;A0A087X2G1;Q92499	F1T0B3;A0A087X2G1;Q92499	4;4;4	4;4;4	4;4;4	ATP-dependent RNA helicase DDX1	DDX1	tr|F1T0B3|F1T0B3_HUMAN ATP-dependent RNA helicase DDX1 OS=Homo sapiens OX=9606 GN=DDX1 PE=1 SV=1;tr|A0A087X2G1|A0A087X2G1_HUMAN ATP-dependent RNA helicase DDX1 OS=Homo sapiens OX=9606 GN=DDX1 PE=1 SV=1;sp|Q92499|DDX1_HUMAN ATP-dependent RNA helicase DDX1 O	3	4	4	4	2	2	1	0	0	0	2	2	1	0	0	0	2	2	1	0	0	0	9.7	9.7	9.7	73.915	659	659;659;740	0	28.867	5.6	4.7	2.1	0	0	0	3860100	2104600	1527900	227630	0	0
H0YAI9;A0A0A0MQZ6;O95478	H0YAI9;A0A0A0MQZ6;O95478	1;1;1	1;1;1	1;1;1	Ribosome biogenesis protein NSA2 homolog	NSA2	tr|H0YAI9|H0YAI9_HUMAN Ribosome biogenesis protein NSA2 homolog (Fragment) OS=Homo sapiens OX=9606 GN=NSA2 PE=1 SV=1;tr|A0A0A0MQZ6|A0A0A0MQZ6_HUMAN Ribosome biogenesis protein NSA2 homolog OS=Homo sapiens OX=9606 GN=NSA2 PE=1 SV=1;sp|O95478|NSA2_HUMAN Ribo	3	1	1	1	0	1	0	0	0	0	0	1	0	0	0	0	0	1	0	0	0	0	10.2	10.2	10.2	11.426	98	98;189;260	0.0086806	5.8993	0	10.2	0	0	0	0	477200	0	477200	0	0	0
A0A0A0MRF6;Q99996;A0A0A0MRE9;H7BYL6;A0A087WX84;A0A2R8Y590;H7BZV6;Q6PJH3;H0Y6Q0	A0A0A0MRF6;Q99996;A0A0A0MRE9	25;25;22;12;8;2;1;1;1	25;25;22;12;8;2;1;1;1	25;25;22;12;8;2;1;1;1	A-kinase anchor protein 9	AKAP9	tr|A0A0A0MRF6|A0A0A0MRF6_HUMAN A-kinase anchor protein 9 OS=Homo sapiens OX=9606 GN=AKAP9 PE=1 SV=1;sp|Q99996|AKAP9_HUMAN A-kinase anchor protein 9 OS=Homo sapiens OX=9606 GN=AKAP9 PE=1 SV=4;tr|A0A0A0MRE9|A0A0A0MRE9_HUMAN A-kinase anchor protein 9 OS=Homo	9	25	25	25	13	10	11	0	0	0	13	10	11	0	0	0	13	10	11	0	0	0	8.3	8.3	8.3	453.49	3910	3910;3907;3126;1769;1637;282;232;314;318	0	269.2	4.8	3.6	3.2	0	0	0	19858000	7884300	7534000	4439300	0	0
H0YLY0;H0Y6V3;H0Y7V8;A0A0A0MRJ1;H0Y5V1;A0A0A0MRJ0;Q9Y5S2;Q5VT25	H0YLY0;H0Y6V3;H0Y7V8;A0A0A0MRJ1;H0Y5V1;A0A0A0MRJ0;Q9Y5S2;Q5VT25	2;2;2;2;2;2;2;2	2;2;2;2;2;2;2;2	2;2;2;2;2;2;2;2	Non-specific serine/threonine protein kinase;Serine/threonine-protein kinase MRCK beta;Serine/threonine-protein kinase MRCK alpha	CDC42BPB;CDC42BPA	tr|H0YLY0|H0YLY0_HUMAN Serine/threonine-protein kinase MRCK beta (Fragment) OS=Homo sapiens OX=9606 GN=CDC42BPB PE=1 SV=8;tr|H0Y6V3|H0Y6V3_HUMAN Serine/threonine-protein kinase MRCK alpha (Fragment) OS=Homo sapiens OX=9606 GN=CDC42BPA PE=1 SV=1;tr|H0Y7V8|H	8	2	2	2	2	0	0	0	0	0	2	0	0	0	0	0	2	0	0	0	0	0	2.7	2.7	2.7	74.402	666	666;728;984;1018;1048;1699;1711;1732	0	10.983	2.7	0	0	0	0	0	250260	250260	0	0	0	0
E7EMV7;A0A0A0MRZ4;Q15025;H0YC17;E7EW15	E7EMV7;A0A0A0MRZ4;Q15025;H0YC17;E7EW15	2;2;2;1;1	2;2;2;1;1	2;2;2;1;1	TNFAIP3-interacting protein 1	TNIP1	tr|E7EMV7|E7EMV7_HUMAN TNFAIP3-interacting protein 1 OS=Homo sapiens OX=9606 GN=TNIP1 PE=1 SV=1;tr|A0A0A0MRZ4|A0A0A0MRZ4_HUMAN TNFAIP3-interacting protein 1 OS=Homo sapiens OX=9606 GN=TNIP1 PE=1 SV=1;sp|Q15025|TNIP1_HUMAN TNFAIP3-interacting protein 1 OS=H	5	2	2	2	2	0	0	0	0	0	2	0	0	0	0	0	2	0	0	0	0	0	4.9	4.9	4.9	55.697	492	492;619;636;146;257	0	13.766	4.9	0	0	0	0	0	1112100	1112100	0	0	0	0
A0A0A0MS08;P01857;A0A0A0MS07;A0A286YES1;P01860	A0A0A0MS08;P01857;A0A0A0MS07	7;7;5;3;3	7;7;5;3;3	5;5;4;1;1	Ig gamma-1 chain C region	IGHG1	tr|A0A0A0MS08|A0A0A0MS08_HUMAN Immunoglobulin heavy constant gamma 1 (Fragment) OS=Homo sapiens OX=9606 GN=IGHG1 PE=1 SV=1;sp|P01857|IGHG1_HUMAN Immunoglobulin heavy constant gamma 1 OS=Homo sapiens OX=9606 GN=IGHG1 PE=1 SV=1;tr|A0A0A0MS07|A0A0A0MS07_HUMAN	5	7	7	5	6	6	2	2	1	1	6	6	2	2	1	1	4	4	2	2	1	0	27.1	27.1	21.3	43.911	399	399;330;295;446;377	0	57.186	23.6	20.6	7.8	8.3	3	1.8	29373000	9459000	9591400	4548000	2459100	2753800
A0A0A0MS41;A0A1P0AYU5;Q9BWM7;S4R3N9	A0A0A0MS41;A0A1P0AYU5;Q9BWM7;S4R3N9	2;2;2;1	1;1;1;1	1;1;1;1	Sideroflexin;Sideroflexin-3	SFXN3	tr|A0A0A0MS41|A0A0A0MS41_HUMAN Sideroflexin OS=Homo sapiens OX=9606 GN=SFXN3 PE=1 SV=1;tr|A0A1P0AYU5|A0A1P0AYU5_HUMAN Sideroflexin OS=Homo sapiens OX=9606 GN=SFXN3 PE=1 SV=1;sp|Q9BWM7|SFXN3_HUMAN Sideroflexin-3 OS=Homo sapiens OX=9606 GN=SFXN3 PE=1 SV=3;tr	4	2	1	1	0	1	0	1	1	1	0	0	0	0	0	1	0	0	0	0	0	1	8.7	2.8	2.8	35.503	321	321;325;321;177	0.0086356	5.8919	0	5.9	0	5.9	5.9	2.8	715360	0	0	0	0	0
J3KR24;A0A0A0MSX9;P41252	J3KR24;A0A0A0MSX9;P41252	5;5;5	5;5;5	5;5;5	Isoleucine--tRNA ligase, cytoplasmic	IARS	tr|J3KR24|J3KR24_HUMAN Isoleucine--tRNA ligase, cytoplasmic OS=Homo sapiens OX=9606 GN=IARS PE=1 SV=1;tr|A0A0A0MSX9|A0A0A0MSX9_HUMAN Isoleucine--tRNA ligase, cytoplasmic OS=Homo sapiens OX=9606 GN=IARS PE=1 SV=1;sp|P41252|SYIC_HUMAN Isoleucine--tRNA ligase	3	5	5	5	2	3	1	1	1	1	2	3	1	1	1	1	2	3	1	1	1	1	4.6	4.6	4.6	131.76	1152	1152;1242;1262	0	45.165	1.6	2.6	1.1	1	1	0.7	8275800	1738100	4037500	318450	94888	925590
F8WDD7;F8WCF6;A0A0A6YYG9;P59998;R4GN08;H7C0A3	F8WDD7;F8WCF6;A0A0A6YYG9;P59998;R4GN08;H7C0A3	2;2;2;2;1;1	2;2;2;2;1;1	2;2;2;2;1;1	Actin-related protein 2/3 complex subunit 4	ARPC4;ARPC4-TTLL3	tr|F8WDD7|F8WDD7_HUMAN Actin-related protein 2/3 complex subunit 4 OS=Homo sapiens OX=9606 GN=ARPC4 PE=4 SV=1;tr|F8WCF6|F8WCF6_HUMAN Actin-related protein 2/3 complex subunit 4 OS=Homo sapiens OX=9606 GN=ARPC4-TTLL3 PE=3 SV=1;tr|A0A0A6YYG9|A0A0A6YYG9_HUMAN	6	2	2	2	0	2	0	0	0	0	0	2	0	0	0	0	0	2	0	0	0	0	16.8	16.8	16.8	13.057	113	113;181;625;168;77;167	0	11.965	0	16.8	0	0	0	0	1748400	0	1748400	0	0	0
A0A0B4J220;E9PLD3;E9PRG8	A0A0B4J220	6;1;1	6;1;1	6;1;1		C11orf98	tr|A0A0B4J220|A0A0B4J220_HUMAN Chromosome 11 open reading frame 48, isoform CRA_c OS=Homo sapiens OX=9606 GN=C11orf98 PE=1 SV=1	3	6	6	6	3	3	3	2	0	0	3	3	3	2	0	0	3	3	3	2	0	0	39.8	39.8	39.8	14.234	123	123;99;122	0	40.181	34.1	32.5	22.8	21.1	0	0	28842000	10590000	10399000	4949900	2902400	0
H0YMZ6;A0A0B4J283;H0YKQ0;Q8IUZ0	H0YMZ6;A0A0B4J283;H0YKQ0;Q8IUZ0	1;1;1;1	1;1;1;1	1;1;1;1	Leucine-rich repeat-containing protein 49	LRRC49	tr|H0YMZ6|H0YMZ6_HUMAN Leucine-rich repeat-containing protein 49 OS=Homo sapiens OX=9606 GN=LRRC49 PE=4 SV=1;tr|A0A0B4J283|A0A0B4J283_HUMAN Leucine-rich repeat-containing protein 49 OS=Homo sapiens OX=9606 GN=LRRC49 PE=4 SV=1;tr|H0YKQ0|H0YKQ0_HUMAN Leucine	4	1	1	1	0	0	0	0	1	1	0	0	0	0	1	1	0	0	0	0	1	1	23.9	23.9	23.9	7.5614	67	67;74;117;686	0	7.2477	0	0	0	0	23.9	23.9	8734900	0	0	0	0	715580
C9J9K3;A0A0C4DG17;P08865	C9J9K3;A0A0C4DG17;P08865	1;1;1	1;1;1	1;1;1	40S ribosomal protein SA	RPSA	tr|C9J9K3|C9J9K3_HUMAN 40S ribosomal protein SA (Fragment) OS=Homo sapiens OX=9606 GN=RPSA PE=1 SV=8;tr|A0A0C4DG17|A0A0C4DG17_HUMAN 40S ribosomal protein SA OS=Homo sapiens OX=9606 GN=RPSA PE=1 SV=1;sp|P08865|RSSA_HUMAN 40S ribosomal protein SA OS=Homo sap	3	1	1	1	0	0	0	1	0	0	0	0	0	1	0	0	0	0	0	1	0	0	4.2	4.2	4.2	29.404	263	263;300;295	0	6.8777	0	0	0	4.2	0	0	567140	0	0	0	567140	0
D6RCL3;A0A0C4DGB1;Q9UNQ2	D6RCL3;A0A0C4DGB1;Q9UNQ2	1;1;1	1;1;1	1;1;1	Probable dimethyladenosine transferase	DIMT1	tr|D6RCL3|D6RCL3_HUMAN rRNA adenine N(6)-methyltransferase OS=Homo sapiens OX=9606 GN=DIMT1 PE=1 SV=1;tr|A0A0C4DGB1|A0A0C4DGB1_HUMAN rRNA adenine N(6)-methyltransferase OS=Homo sapiens OX=9606 GN=DIMT1 PE=1 SV=1;sp|Q9UNQ2|DIM1_HUMAN Probable dimethyladenos	3	1	1	1	0	1	0	0	0	0	0	1	0	0	0	0	0	1	0	0	0	0	7.1	7.1	7.1	17.07	154	154;275;313	0	7.9565	0	7.1	0	0	0	0	0	0	0	0	0	0
C9JKR2;H0YA55;D6RHD5;B7WNR0;A0A0C4DGB6;P02768;A0A087WWT3	C9JKR2;H0YA55;D6RHD5;B7WNR0;A0A0C4DGB6;P02768;A0A087WWT3	4;4;4;4;4;4;3	4;4;4;4;4;4;3	4;4;4;4;4;4;3	Serum albumin	ALB	tr|C9JKR2|C9JKR2_HUMAN Albumin, isoform CRA_k OS=Homo sapiens OX=9606 GN=ALB PE=1 SV=1;tr|H0YA55|H0YA55_HUMAN Serum albumin (Fragment) OS=Homo sapiens OX=9606 GN=ALB PE=1 SV=1;tr|D6RHD5|D6RHD5_HUMAN Serum albumin OS=Homo sapiens OX=9606 GN=ALB PE=1 SV=1;tr	7	4	4	4	3	3	4	2	2	2	3	3	4	2	2	2	3	3	4	2	2	2	8.6	8.6	8.6	47.287	417	417;454;459;494;604;609;396	0	32.39	6.5	6.5	8.6	6.5	6.5	6.5	139610000	20105000	14652000	36041000	26011000	23780000
A0A0C4DGS1;P39656;U3KQ84	A0A0C4DGS1;P39656;U3KQ84	2;2;1	2;2;1	2;2;1	Dolichyl-diphosphooligosaccharide--protein glycosyltransferase 48 kDa subunit	DDOST	tr|A0A0C4DGS1|A0A0C4DGS1_HUMAN Dolichyl-diphosphooligosaccharide--protein glycosyltransferase 48 kDa subunit OS=Homo sapiens OX=9606 GN=DDOST PE=1 SV=1;sp|P39656|OST48_HUMAN Dolichyl-diphosphooligosaccharide--protein glycosyltransferase 48 kDa subunit OS=H	3	2	2	2	0	0	0	1	1	0	0	0	0	1	1	0	0	0	0	1	1	0	11.8	11.8	11.8	48.799	439	439;456;154	0	16.045	0	0	0	9.3	2.5	0	2367800	0	0	0	771800	1596000
A0A2R8YDT5;A0A2R8Y7T2;A0A2R8Y5G6;F6S8Q4;A0A0D9SFB3;A0A2R8YF78;A0A2R8YCW1;A0A0D9SG12;A0A2R8YFR4;A0A2U3TZJ9;A0A2R8YFS5;A0A2R8Y4A4;A0A2R8Y645;A0A0D9SF53;O00571;O15523;A0A2R8YDH3;A0A0J9YVQ7;A0A087WVZ1;A0A2R8Y4D2;C9J8G5;C9J081	A0A2R8YDT5;A0A2R8Y7T2;A0A2R8Y5G6;F6S8Q4;A0A0D9SFB3;A0A2R8YF78;A0A2R8YCW1;A0A0D9SG12;A0A2R8YFR4;A0A2U3TZJ9;A0A2R8YFS5;A0A2R8Y4A4;A0A2R8Y645;A0A0D9SF53;O00571;O15523;A0A2R8YDH3;A0A0J9YVQ7	10;10;10;10;10;10;10;10;10;10;10;10;10;10;10;8;6;5;4;1;1;1	9;9;9;9;9;9;9;9;9;9;9;9;9;9;9;7;5;5;4;1;1;1	9;9;9;9;9;9;9;9;9;9;9;9;9;9;9;7;5;5;4;1;1;1	ATP-dependent RNA helicase DDX3X;ATP-dependent RNA helicase DDX3Y	DDX3X;DDX3Y	tr|A0A2R8YDT5|A0A2R8YDT5_HUMAN ATP-dependent RNA helicase DDX3X OS=Homo sapiens OX=9606 GN=DDX3X PE=1 SV=1;tr|A0A2R8Y7T2|A0A2R8Y7T2_HUMAN ATP-dependent RNA helicase DDX3X OS=Homo sapiens OX=9606 GN=DDX3X PE=1 SV=1;tr|A0A2R8Y5G6|A0A2R8Y5G6_HUMAN ATP-depende	22	10	9	9	7	8	1	1	0	0	6	7	1	1	0	0	6	7	1	1	0	0	24.6	22.3	22.3	52.797	475	475;476;622;629;640;641;647;647;660;661;661;662;716;733;662;660;503;222;189;78;224;250	0	77.696	17.9	20.6	1.7	2.5	0	0	18418000	10293000	7252800	320870	551950	0
Q5JRC6;A0A0D9SGE8;Q8IWS0	Q5JRC6;A0A0D9SGE8;Q8IWS0	1;1;1	1;1;1	1;1;1	PHD finger protein 6	PHF6	tr|Q5JRC6|Q5JRC6_HUMAN PHD finger protein 6, isoform CRA_d OS=Homo sapiens OX=9606 GN=PHF6 PE=1 SV=1;tr|A0A0D9SGE8|A0A0D9SGE8_HUMAN PHD finger protein 6 OS=Homo sapiens OX=9606 GN=PHF6 PE=1 SV=1;sp|Q8IWS0|PHF6_HUMAN PHD finger protein 6 OS=Homo sapiens OX=	3	1	1	1	1	0	1	0	0	0	1	0	1	0	0	0	1	0	1	0	0	0	5.6	5.6	5.6	36.43	324	324;366;365	0.0085324	5.8715	5.6	0	5.6	0	0	0	1904600	977440	0	927130	0	0
A0A0G2JIW1;P0DMV9;P0DMV8;V9GZ37;Q53FA3;P34931;P54652	A0A0G2JIW1;P0DMV9;P0DMV8	7;7;7;3;3;3;1	7;7;7;3;3;3;1	4;4;4;1;1;1;0	Heat shock 70 kDa protein 1B;Heat shock 70 kDa protein 1A	HSPA1B;HSPA1A	tr|A0A0G2JIW1|A0A0G2JIW1_HUMAN Heat shock 70 kDa protein 1B OS=Homo sapiens OX=9606 GN=HSPA1B PE=1 SV=1;sp|P0DMV9|HS71B_HUMAN Heat shock 70 kDa protein 1B OS=Homo sapiens OX=9606 GN=HSPA1B PE=1 SV=1;sp|P0DMV8|HS71A_HUMAN Heat shock 70 kDa protein 1A OS=Hom	7	7	7	4	5	5	2	1	3	1	5	5	2	1	3	1	2	3	1	0	2	0	14	14	7.9	70.108	642	642;641;641;476;641;641;639	0	58.167	10.3	9.2	4.4	2	6.5	2	16062000	4992900	3267200	3459900	740650	2481900
F5GXS0;A0A140TA49;A0A140TA44;A0A140TA32;A0A140TA29;A0A0G2JL54;A0A0G2JPR0;P0C0L5;P0C0L4	F5GXS0;A0A140TA49;A0A140TA44;A0A140TA32;A0A140TA29;A0A0G2JL54;A0A0G2JPR0;P0C0L5;P0C0L4	1;1;1;1;1;1;1;1;1	1;1;1;1;1;1;1;1;1	1;1;1;1;1;1;1;1;1	Complement C4-B;Complement C4 beta chain;Complement C4-B alpha chain;C4a anaphylatoxin;C4b-B;C4d-B;Complement C4 gamma chain;Complement C4-A;Complement C4 beta chain;Complement C4-A alpha chain;C4a anaphylatoxin;C4b-A;C4d-A;Complement C4 gamma chain	C4B;C4A	tr|F5GXS0|F5GXS0_HUMAN Complement C4-B OS=Homo sapiens OX=9606 GN=C4B PE=1 SV=1;tr|A0A140TA49|A0A140TA49_HUMAN Complement C4-A OS=Homo sapiens OX=9606 GN=C4A PE=1 SV=1;tr|A0A140TA44|A0A140TA44_HUMAN Complement C4-A OS=Homo sapiens OX=9606 GN=C4A PE=1 SV=1;	9	1	1	1	1	1	0	0	1	0	1	1	0	0	1	0	1	1	0	0	1	0	0.8	0.8	0.8	187.67	1698	1698;1698;1698;1698;1698;1698;1744;1744;1744	0	27.876	0.8	0.8	0	0	0.8	0	28048000	9972700	15840000	0	0	2234900
A0A0G2JMZ6;J3KNA1;O60282;P33176;Q12840;C9JWB9	A0A0G2JMZ6;J3KNA1;O60282;P33176;Q12840;C9JWB9	2;2;2;2;2;1	2;2;2;2;2;1	2;2;2;2;2;1	Kinesin-like protein;Kinesin heavy chain isoform 5C;Kinesin-1 heavy chain;Kinesin heavy chain isoform 5A	KIF5A;KIF5C;KIF5B	tr|A0A0G2JMZ6|A0A0G2JMZ6_HUMAN Kinesin-like protein (Fragment) OS=Homo sapiens OX=9606 GN=KIF5C PE=1 SV=1;tr|J3KNA1|J3KNA1_HUMAN Kinesin-like protein OS=Homo sapiens OX=9606 GN=KIF5A PE=1 SV=1;sp|O60282|KIF5C_HUMAN Kinesin heavy chain isoform 5C OS=Homo sa	6	2	2	2	1	1	1	0	0	0	1	1	1	0	0	0	1	1	1	0	0	0	2.7	2.7	2.7	98.679	860	860;943;957;963;1032;76	0	12.905	1.4	1.3	1.4	0	0	0	1268400	464170	184960	619280	0	0
H0YA26;A0A0G2JR38;E9PHT6;Q9NVE7	H0YA26;A0A0G2JR38;E9PHT6;Q9NVE7	1;1;1;1	1;1;1;1	1;1;1;1	Pantothenate kinase 4	PANK4	tr|H0YA26|H0YA26_HUMAN Pantothenate kinase 4 (Fragment) OS=Homo sapiens OX=9606 GN=PANK4 PE=1 SV=1;tr|A0A0G2JR38|A0A0G2JR38_HUMAN Pantothenate kinase 4 OS=Homo sapiens OX=9606 GN=PANK4 PE=1 SV=1;tr|E9PHT6|E9PHT6_HUMAN Pantothenate kinase 4 (Fragment) OS=Ho	4	1	1	1	0	0	0	1	0	0	0	0	0	1	0	0	0	0	0	1	0	0	3	3	3	52.963	473	473;734;737;773	0	11.677	0	0	0	3	0	0	0	0	0	0	0	0
H0Y8D1;A6XMV8;A0A0J9YYC8;E7EQ64;A6XMV9;Q8NHM4;P07478;P07477	H0Y8D1;A6XMV8;A0A0J9YYC8;E7EQ64;A6XMV9;Q8NHM4;P07478;P07477	1;1;1;1;1;1;1;1	1;1;1;1;1;1;1;1	1;1;1;1;1;1;1;1	Putative trypsin-6;Trypsin-2;Trypsin-1;Alpha-trypsin chain 1;Alpha-trypsin chain 2	PRSS1;PRSS3P2;PRSS2	tr|H0Y8D1|H0Y8D1_HUMAN Trypsin-1 (Fragment) OS=Homo sapiens OX=9606 GN=PRSS1 PE=1 SV=1;tr|A6XMV8|A6XMV8_HUMAN Protease serine 2 preproprotein OS=Homo sapiens OX=9606 GN=PRSS2 PE=1 SV=1;tr|A0A0J9YYC8|A0A0J9YYC8_HUMAN Trypsin-2 OS=Homo sapiens OX=9606 GN=PRS	8	1	1	1	1	1	0	0	0	0	1	1	0	0	0	0	1	1	0	0	0	0	14.1	14.1	14.1	15.421	142	142;246;247;261;261;247;247;247	0	7.6421	14.1	14.1	0	0	0	0	254490000	253120000	1369400	0	0	0
A0A0R4J2E8;A8MXP9;P43243;D6REM6;D6R991;B3KM87;H0Y8T4;D6RBI2;D6RBK5;D6RE02;D6RIA2;Q68E03;D6RB45;A0A1B0GX04;D6R9F3;D6RAM9;D6RAY2;D6RBS2;D6RCM3;D6REK4;D6R8Z5	A0A0R4J2E8;A8MXP9;P43243;D6REM6;D6R991	10;10;10;9;8;4;3;2;2;2;2;2;1;1;1;1;1;1;1;1;1	10;10;10;9;8;4;3;2;2;2;2;2;1;1;1;1;1;1;1;1;1	10;10;10;9;8;4;3;2;2;2;2;2;1;1;1;1;1;1;1;1;1	Matrin-3	MATR3	tr|A0A0R4J2E8|A0A0R4J2E8_HUMAN Matrin-3 OS=Homo sapiens OX=9606 GN=MATR3 PE=1 SV=1;tr|A8MXP9|A8MXP9_HUMAN Matrin-3 OS=Homo sapiens OX=9606 GN=MATR3 PE=1 SV=1;sp|P43243|MATR3_HUMAN Matrin-3 OS=Homo sapiens OX=9606 GN=MATR3 PE=1 SV=2;tr|D6REM6|D6REM6_HUMAN M	21	10	10	10	8	8	2	0	0	0	8	8	2	0	0	0	8	8	2	0	0	0	15.9	15.9	15.9	94.622	847	847;895;847;794;433;509;334;109;121;124;172;283;47;77;78;81;86;87;99;100;107	0	90.372	13.3	12.8	2.1	0	0	0	26381000	10376000	14936000	1068300	0	0
J3KP33;A0A0U1RQC9;P04637;E7EMR6;A0A087WXZ1;A0A087WT22;E7ESS1;A0A087X1Q1;E7EQX7;A0A087WZU8	J3KP33;A0A0U1RQC9;P04637;E7EMR6;A0A087WXZ1;A0A087WT22;E7ESS1;A0A087X1Q1;E7EQX7;A0A087WZU8	2;2;2;1;1;1;1;1;1;1	2;2;2;1;1;1;1;1;1;1	2;2;2;1;1;1;1;1;1;1	Cellular tumor antigen p53	TP53	tr|J3KP33|J3KP33_HUMAN Cellular tumor antigen p53 OS=Homo sapiens OX=9606 GN=TP53 PE=1 SV=1;tr|A0A0U1RQC9|A0A0U1RQC9_HUMAN Cellular tumor antigen p53 OS=Homo sapiens OX=9606 GN=TP53 PE=1 SV=1;sp|P04637|P53_HUMAN Cellular tumor antigen p53 OS=Homo sapiens O	10	2	2	2	0	2	0	0	0	0	0	2	0	0	0	0	0	2	0	0	0	0	9	9	9	37.933	343	343;410;393;165;182;187;199;234;285;382	0	12.401	0	9	0	0	0	0	2608100	0	2608100	0	0	0
A0A0U1RQF0;P49327	A0A0U1RQF0;P49327	3;3	3;3	3;3	Fatty acid synthase;[Acyl-carrier-protein] S-acetyltransferase;[Acyl-carrier-protein] S-malonyltransferase;3-oxoacyl-[acyl-carrier-protein] synthase;3-oxoacyl-[acyl-carrier-protein] reductase;3-hydroxyacyl-[acyl-carrier-protein] dehydratase;Enoyl-[acyl-carrier-protein] reductase;Oleoyl-[acyl-carrier-protein] hydrolase	FASN	tr|A0A0U1RQF0|A0A0U1RQF0_HUMAN Fatty acid synthase OS=Homo sapiens OX=9606 GN=FASN PE=1 SV=1;sp|P49327|FAS_HUMAN Fatty acid synthase OS=Homo sapiens OX=9606 GN=FASN PE=1 SV=3	2	3	3	3	0	0	2	0	0	1	0	0	2	0	0	1	0	0	2	0	0	1	1.3	1.3	1.3	273.2	2509	2509;2511	0	16.243	0	0	0.8	0	0	0.4	1839400	0	0	989730	0	0
Q5QP22;Q5QP23;A0A0U1RQH7;H0Y4X3;G3XAC6;Q14498	Q5QP22;Q5QP23;A0A0U1RQH7;H0Y4X3;G3XAC6;Q14498	1;1;1;1;1;1	1;1;1;1;1;1	1;1;1;1;1;1	RNA-binding protein 39	RBM39	tr|Q5QP22|Q5QP22_HUMAN RNA-binding protein 39 (Fragment) OS=Homo sapiens OX=9606 GN=RBM39 PE=1 SV=1;tr|Q5QP23|Q5QP23_HUMAN RNA-binding protein 39 (Fragment) OS=Homo sapiens OX=9606 GN=RBM39 PE=1 SV=1;tr|A0A0U1RQH7|A0A0U1RQH7_HUMAN RNA-binding protein 39 (F	6	1	1	1	1	0	0	0	0	0	1	0	0	0	0	0	1	0	0	0	0	0	5.7	5.7	5.7	23.132	193	193;231;245;336;423;530	0	7.2178	5.7	0	0	0	0	0	1150800	1150800	0	0	0	0
A0A0U1RQT3;P98160	A0A0U1RQT3;P98160	1;1	1;1	1;1	Basement membrane-specific heparan sulfate proteoglycan core protein;Endorepellin;LG3 peptide	HSPG2	tr|A0A0U1RQT3|A0A0U1RQT3_HUMAN Basement membrane-specific heparan sulfate proteoglycan core protein (Fragment) OS=Homo sapiens OX=9606 GN=HSPG2 PE=1 SV=1;sp|P98160|PGBM_HUMAN Basement membrane-specific heparan sulfate proteoglycan core protein OS=Homo sapi	2	1	1	1	1	1	0	0	0	0	1	1	0	0	0	0	1	1	0	0	0	0	4.2	4.2	4.2	33.334	307	307;4391	0.0088968	6.0462	4.2	4.2	0	0	0	0	3830400	942940	2887500	0	0	0
A0A0U1RRM4;P26599;A6NLN1;K7EKJ7;A0A0D9SF20;K7EK45;K7ELW5;K7ES59;A0A087WUW5;A0A087WU68;X6R242;O95758	A0A0U1RRM4;P26599;A6NLN1;K7EKJ7	11;11;10;6;5;4;3;3;2;2;1;1	11;11;10;6;5;4;3;3;2;2;1;1	11;11;10;6;5;4;3;3;2;2;1;1	Polypyrimidine tract-binding protein 1	PTBP1	tr|A0A0U1RRM4|A0A0U1RRM4_HUMAN Polypyrimidine tract-binding protein 1 OS=Homo sapiens OX=9606 GN=PTBP1 PE=1 SV=1;sp|P26599|PTBP1_HUMAN Polypyrimidine tract-binding protein 1 OS=Homo sapiens OX=9606 GN=PTBP1 PE=1 SV=1;tr|A6NLN1|A6NLN1_HUMAN Polypyrimidine t	12	11	11	11	8	8	3	0	0	0	8	8	3	0	0	0	8	8	3	0	0	0	32.7	32.7	32.7	62.463	588	588;531;527;237;197;256;105;149;81;227;182;552	0	95.11	26.4	23.6	4.3	0	0	0	49661000	15320000	30395000	3945900	0	0
A0A126GVZ4;Q8NGC6	A0A126GVZ4;Q8NGC6	1;1	1;1	1;1	Olfactory receptor 4K17	OR4K17	tr|A0A126GVZ4|A0A126GVZ4_HUMAN Olfactory receptor OS=Homo sapiens OX=9606 GN=OR4K17 PE=3 SV=1;sp|Q8NGC6|OR4KH_HUMAN Olfactory receptor 4K17 OS=Homo sapiens OX=9606 GN=OR4K17 PE=3 SV=3	2	1	1	1	0	0	0	0	1	0	0	0	0	0	1	0	0	0	0	0	1	0	2	2	2	38.465	343	343;315	1	-2	0	0	0	0	2	0	1264200	0	0	0	0	1264200
H7C0R3;B4DDN1;A0A1B0GVU9;P47897	H7C0R3;B4DDN1;A0A1B0GVU9;P47897	1;1;1;1	1;1;1;1	1;1;1;1	Glutamine--tRNA ligase	QARS	tr|H7C0R3|H7C0R3_HUMAN Glutamine--tRNA ligase (Fragment) OS=Homo sapiens OX=9606 GN=QARS PE=1 SV=1;tr|B4DDN1|B4DDN1_HUMAN Glutamine--tRNA ligase OS=Homo sapiens OX=9606 GN=QARS PE=1 SV=1;tr|A0A1B0GVU9|A0A1B0GVU9_HUMAN Glutamine--tRNA ligase (Fragment) OS=H	4	1	1	1	0	0	1	0	0	0	0	0	1	0	0	0	0	0	1	0	0	0	3.6	3.6	3.6	28.565	253	253;630;736;775	0.0073126	6.1281	0	0	3.6	0	0	0	208010	0	0	208010	0	0
K7EJH3;A0A1B0GW87;K7EJM7;M0QYK5;M0R2N4;P0DN76;Q8WU68;Q01081	K7EJH3;A0A1B0GW87;K7EJM7;M0QYK5;M0R2N4;P0DN76;Q8WU68;Q01081	1;1;1;1;1;1;1;1	1;1;1;1;1;1;1;1	1;1;1;1;1;1;1;1	Splicing factor U2AF 26 kDa subunit;Splicing factor U2AF 35 kDa subunit	U2AF1L4;U2AF1	tr|K7EJH3|K7EJH3_HUMAN Splicing factor U2AF 26 kDa subunit OS=Homo sapiens OX=9606 GN=U2AF1L4 PE=4 SV=1;tr|A0A1B0GW87|A0A1B0GW87_HUMAN Splicing factor U2AF 35 kDa subunit-like protein OS=Homo sapiens OX=9606 GN=U2AF1L5 PE=4 SV=1;tr|K7EJM7|K7EJM7_HUMAN Spli	8	1	1	1	1	1	0	0	0	0	1	1	0	0	0	0	1	1	0	0	0	0	30.8	30.8	30.8	3.8602	39	39;45;51;66;97;240;220;240	0	15.408	30.8	30.8	0	0	0	0	1902900	1274500	628470	0	0	0
A0A1W2PSC5;A0A1W2PPK4;A0A1W2PQY1;A0A1W2PQ52;A0A1W2PQN1;F6W983;A0A1W2PPQ7;A0A1W2PRZ8;A0A1W2PP53;A0A1W2PP57;A0A1W2PPC3;A0A1W2PPS0;A0A1W2PPR6;A0A1W2PNP0;Q969N2	A0A1W2PSC5;A0A1W2PPK4;A0A1W2PQY1;A0A1W2PQ52;A0A1W2PQN1;F6W983;A0A1W2PPQ7;A0A1W2PRZ8;A0A1W2PP53;A0A1W2PP57;A0A1W2PPC3;A0A1W2PPS0;A0A1W2PPR6;A0A1W2PNP0;Q969N2	1;1;1;1;1;1;1;1;1;1;1;1;1;1;1	1;1;1;1;1;1;1;1;1;1;1;1;1;1;1	1;1;1;1;1;1;1;1;1;1;1;1;1;1;1	GPI transamidase component PIG-T	PIGT	tr|A0A1W2PSC5|A0A1W2PSC5_HUMAN GPI transamidase component PIG-T (Fragment) OS=Homo sapiens OX=9606 GN=PIGT PE=1 SV=1;tr|A0A1W2PPK4|A0A1W2PPK4_HUMAN GPI transamidase component PIG-T (Fragment) OS=Homo sapiens OX=9606 GN=PIGT PE=1 SV=1;tr|A0A1W2PQY1|A0A1W2PQ	15	1	1	1	0	0	0	1	0	0	0	0	0	1	0	0	0	0	0	1	0	0	11.7	11.7	11.7	14.332	128	128;144;213;318;329;384;393;429;441;495;499;505;532;580;578	0	15.149	0	0	0	11.7	0	0	356930	0	0	0	356930	0
A0A1W2PNX8;Q9H3U1	A0A1W2PNX8;Q9H3U1	5;5	5;5	5;5	Protein unc-45 homolog A	UNC45A	tr|A0A1W2PNX8|A0A1W2PNX8_HUMAN Protein unc-45 homolog A OS=Homo sapiens OX=9606 GN=UNC45A PE=1 SV=1;sp|Q9H3U1|UN45A_HUMAN Protein unc-45 homolog A OS=Homo sapiens OX=9606 GN=UNC45A PE=1 SV=1	2	5	5	5	0	0	0	3	2	1	0	0	0	3	2	1	0	0	0	3	2	1	8.7	8.7	8.7	118.39	1084	1084;944	0	45.601	0	0	0	5.2	4.4	0.9	9994700	0	0	0	5410300	4115100
A0A1X7SBZ2;A0A1W2PQ51;Q92841;A0A0U1RQJ0	A0A1X7SBZ2;A0A1W2PQ51;Q92841	12;12;12;2	7;7;7;1	7;7;7;1	Probable ATP-dependent RNA helicase DDX17	DDX17	tr|A0A1X7SBZ2|A0A1X7SBZ2_HUMAN Probable ATP-dependent RNA helicase DDX17 OS=Homo sapiens OX=9606 GN=DDX17 PE=1 SV=1;tr|A0A1W2PQ51|A0A1W2PQ51_HUMAN Probable ATP-dependent RNA helicase DDX17 OS=Homo sapiens OX=9606 GN=DDX17 PE=1 SV=1;sp|Q92841|DDX17_HUMAN Pr	4	12	7	7	9	10	3	0	1	0	5	5	0	0	0	0	5	5	0	0	0	0	19.3	11.5	11.5	80.253	729	729;731;729;56	0	104.99	15.1	16.7	4.8	0	1.8	0	10981000	4149900	6831500	0	0	0
A0A1W2PQD2;Q9UBB4	A0A1W2PQD2;Q9UBB4	2;2	2;2	2;2	Ataxin-10	ATXN10	tr|A0A1W2PQD2|A0A1W2PQD2_HUMAN Ataxin-10 OS=Homo sapiens OX=9606 GN=ATXN10 PE=1 SV=1;sp|Q9UBB4|ATX10_HUMAN Ataxin-10 OS=Homo sapiens OX=9606 GN=ATXN10 PE=1 SV=1	2	2	2	2	0	0	0	1	1	0	0	0	0	1	1	0	0	0	0	1	1	0	6.8	6.8	6.8	44.602	395	395;475	0	13.2	0	0	0	2.5	4.3	0	1826000	0	0	0	364950	1461000
A0A1W2PRV5;E7EQZ4;Q16637	A0A1W2PRV5;E7EQZ4;Q16637	1;1;1	1;1;1	1;1;1	Survival motor neuron protein	SMN1	tr|A0A1W2PRV5|A0A1W2PRV5_HUMAN Survival motor neuron protein OS=Homo sapiens OX=9606 GN=SMN2 PE=1 SV=1;tr|E7EQZ4|E7EQZ4_HUMAN Survival motor neuron protein OS=Homo sapiens OX=9606 GN=SMN1 PE=1 SV=1;sp|Q16637|SMN_HUMAN Survival motor neuron protein OS=Homo	3	1	1	1	1	0	0	1	0	0	1	0	0	1	0	0	1	0	0	1	0	0	3.5	3.5	3.5	30.415	282	282;294;294	0	8.3972	3.5	0	0	3.5	0	0	1748200	0	0	0	1748200	0
A0A1W2PS74;H0Y465;P21359	A0A1W2PS74;H0Y465;P21359	1;1;1	1;1;1	1;1;1	Neurofibromin;Neurofibromin truncated	NF1	tr|A0A1W2PS74|A0A1W2PS74_HUMAN Neurofibromin (Fragment) OS=Homo sapiens OX=9606 GN=NF1 PE=1 SV=1;tr|H0Y465|H0Y465_HUMAN Neurofibromin (Fragment) OS=Homo sapiens OX=9606 GN=NF1 PE=1 SV=1;sp|P21359|NF1_HUMAN Neurofibromin OS=Homo sapiens OX=9606 GN=NF1 PE=1	3	1	1	1	0	0	0	0	1	0	0	0	0	0	1	0	0	0	0	0	1	0	9.3	9.3	9.3	26.036	237	237;2502;2839	0.0038168	6.3418	0	0	0	0	9.3	0	1601600	0	0	0	0	1601600
A0A286YEY1;P01876	A0A286YEY1;P01876	1;1	1;1	1;1	Ig alpha-1 chain C region	IGHA1	tr|A0A286YEY1|A0A286YEY1_HUMAN Immunoglobulin heavy constant alpha 1 (Fragment) OS=Homo sapiens OX=9606 GN=IGHA1 PE=1 SV=1;sp|P01876|IGHA1_HUMAN Immunoglobulin heavy constant alpha 1 OS=Homo sapiens OX=9606 GN=IGHA1 PE=1 SV=2	2	1	1	1	0	0	0	1	0	0	0	0	0	1	0	0	0	0	0	1	0	0	2.3	2.3	2.3	42.848	398	398;353	0.0089286	6.0603	0	0	0	2.3	0	0	0	0	0	0	0	0
A0A286YF22;O43175;A0A286YFA2;A0A2C9F2M7;A0A286YFL2;A0A286YFM8;A0A286YER3;A0A286YFC8;A0A286YFB2;A0A286YF34;A0A286YFF3;A0A286YFK5;A0A286YF78	A0A286YF22;O43175;A0A286YFA2;A0A2C9F2M7;A0A286YFL2;A0A286YFM8	9;9;8;8;6;5;4;4;4;3;2;2;2	9;9;8;8;6;5;4;4;4;3;2;2;2	9;9;8;8;6;5;4;4;4;3;2;2;2	D-3-phosphoglycerate dehydrogenase	PHGDH	tr|A0A286YF22|A0A286YF22_HUMAN D-3-phosphoglycerate dehydrogenase OS=Homo sapiens OX=9606 GN=PHGDH PE=1 SV=1;sp|O43175|SERA_HUMAN D-3-phosphoglycerate dehydrogenase OS=Homo sapiens OX=9606 GN=PHGDH PE=1 SV=4;tr|A0A286YFA2|A0A286YFA2_HUMAN D-3-phosphoglycer	13	9	9	9	5	3	2	4	6	3	5	3	2	4	6	3	5	3	2	4	6	3	23.4	23.4	23.4	55.938	526	526;533;445;532;429;239;97;123;165;72;63;145;276	0	99.143	11	5.9	4.9	11	16.5	7.2	21055000	3251700	2357600	1708400	4658700	8050000
A0A286YFJ8;P01861;A0A286YEY4;P01859	A0A286YFJ8;P01861;A0A286YEY4;P01859	3;3;2;2	1;1;1;1	1;1;1;1	Ig gamma-4 chain C region;Ig gamma-2 chain C region	IGHG4;IGHG2	tr|A0A286YFJ8|A0A286YFJ8_HUMAN Immunoglobulin heavy constant gamma 4 (Fragment) OS=Homo sapiens OX=9606 GN=IGHG4 PE=1 SV=1;sp|P01861|IGHG4_HUMAN Immunoglobulin heavy constant gamma 4 OS=Homo sapiens OX=9606 GN=IGHG4 PE=1 SV=1;tr|A0A286YEY4|A0A286YEY4_HUMAN	4	3	1	1	3	3	0	0	0	1	1	1	0	0	0	0	1	1	0	0	0	0	9.3	3.5	3.5	43.831	396	396;327;395;326	0	8.2126	9.3	9.3	0	0	0	1.8	3450600	1803300	1647300	0	0	0
G3XAM2;E7ETH0;A0A2R8Y3M9;P05156;A0A087X0I2	G3XAM2;E7ETH0;A0A2R8Y3M9;P05156;A0A087X0I2	2;2;2;2;1	2;2;2;2;1	2;2;2;2;1	Complement factor I;Complement factor I heavy chain;Complement factor I light chain	CFI	tr|G3XAM2|G3XAM2_HUMAN Complement factor I, isoform CRA_b OS=Homo sapiens OX=9606 GN=CFI PE=1 SV=1;tr|E7ETH0|E7ETH0_HUMAN Complement factor I OS=Homo sapiens OX=9606 GN=CFI PE=1 SV=1;tr|A0A2R8Y3M9|A0A2R8Y3M9_HUMAN Uncharacterized protein OS=Homo sapiens OX	5	2	2	2	0	2	0	0	0	0	0	2	0	0	0	0	0	2	0	0	0	0	5	5	5	65.059	576	576;591;631;583;378	0	12.705	0	5	0	0	0	0	1082300	0	1082300	0	0	0
A0A2R8YCL0;A0A2R8YD19;A0A2R8Y511;A0A2R8YFH3;A0A2R8Y3S0;Q96JX3	A0A2R8YCL0;A0A2R8YD19;A0A2R8Y511;A0A2R8YFH3;A0A2R8Y3S0;Q96JX3	1;1;1;1;1;1	1;1;1;1;1;1	1;1;1;1;1;1	Protein SERAC1	SERAC1	tr|A0A2R8YCL0|A0A2R8YCL0_HUMAN Protein SERAC1 OS=Homo sapiens OX=9606 GN=SERAC1 PE=1 SV=1;tr|A0A2R8YD19|A0A2R8YD19_HUMAN Protein SERAC1 OS=Homo sapiens OX=9606 GN=SERAC1 PE=1 SV=1;tr|A0A2R8Y511|A0A2R8Y511_HUMAN Protein SERAC1 OS=Homo sapiens OX=9606 GN=SER	6	1	1	1	0	1	0	0	0	1	0	1	0	0	0	1	0	1	0	0	0	1	1.6	1.6	1.6	64.239	566	566;587;611;622;624;654	0.0037879	6.3214	0	1.6	0	0	0	1.6	3227600	0	3227600	0	0	0
S6FRS6;A0A2R8Y4K8;Q9NSI8	S6FRS6;A0A2R8Y4K8;Q9NSI8	1;1;1	1;1;1	1;1;1	SAM domain-containing protein SAMSN-1	SAMSN1	tr|S6FRS6|S6FRS6_HUMAN SAM domain, SH3 domain and nuclear localization signals 1 OS=Homo sapiens OX=9606 GN=SAMSN1 PE=1 SV=1;tr|A0A2R8Y4K8|A0A2R8Y4K8_HUMAN SAM domain-containing protein SAMSN-1 OS=Homo sapiens OX=9606 GN=SAMSN1 PE=1 SV=1;sp|Q9NSI8|SAMN1_HU	3	1	1	1	1	1	0	0	0	0	1	1	0	0	0	0	1	1	0	0	0	0	4.9	4.9	4.9	34.178	304	304;669;373	0.008547	5.8731	4.9	4.9	0	0	0	0	3950300	2590800	1359500	0	0	0
E7ERY9;A0A2R8Y4R4;H0Y7S3;A0A2U3U055;A0A2U3TZI3;Q16720;P23634;Q01814;P20020	E7ERY9;A0A2R8Y4R4;H0Y7S3;A0A2U3U055;A0A2U3TZI3;Q16720;P23634;Q01814;P20020	1;1;1;1;1;1;1;1;1	1;1;1;1;1;1;1;1;1	1;1;1;1;1;1;1;1;1	Calcium-transporting ATPase;Plasma membrane calcium-transporting ATPase 3;Plasma membrane calcium-transporting ATPase 4;Plasma membrane calcium-transporting ATPase 2;Plasma membrane calcium-transporting ATPase 1	ATP2B1;ATP2B2;ATP2B3;ATP2B4	tr|E7ERY9|E7ERY9_HUMAN Calcium-transporting ATPase OS=Homo sapiens OX=9606 GN=ATP2B1 PE=1 SV=2;tr|A0A2R8Y4R4|A0A2R8Y4R4_HUMAN Plasma membrane calcium-transporting ATPase 2 (Fragment) OS=Homo sapiens OX=9606 GN=ATP2B2 PE=1 SV=1;tr|H0Y7S3|H0Y7S3_HUMAN Plasma	9	1	1	1	0	0	0	1	0	0	0	0	0	1	0	0	0	0	0	1	0	0	1.1	1.1	1.1	106.86	963	963;996;1099;1160;1188;1220;1241;1243;1258	0.0089767	6.0655	0	0	0	1.1	0	0	1573400	0	0	0	1573400	0
A0A2R8Y6G6;P06733;K7EM90	A0A2R8Y6G6;P06733;K7EM90	2;2;1	2;2;1	2;2;1	Alpha-enolase;Enolase	ENO1	tr|A0A2R8Y6G6|A0A2R8Y6G6_HUMAN Alpha-enolase OS=Homo sapiens OX=9606 GN=ENO1 PE=1 SV=1;sp|P06733|ENOA_HUMAN Alpha-enolase OS=Homo sapiens OX=9606 GN=ENO1 PE=1 SV=2;tr|K7EM90|K7EM90_HUMAN Alpha-enolase (Fragment) OS=Homo sapiens OX=9606 GN=ENO1 PE=1 SV=1	3	2	2	2	0	0	1	1	1	0	0	0	1	1	1	0	0	0	1	1	1	0	5.8	5.8	5.8	47.327	434	434;434;195	0	13.452	0	0	2.3	3.5	3.5	0	1124700	0	0	511270	121000	492400
A0A2R8Y6J3;P46777;Q5T7N0	A0A2R8Y6J3;P46777	3;3;1	3;3;1	3;3;1	60S ribosomal protein L5	RPL5	tr|A0A2R8Y6J3|A0A2R8Y6J3_HUMAN 60S ribosomal protein L5 (Fragment) OS=Homo sapiens OX=9606 GN=RPL5 PE=1 SV=1;sp|P46777|RL5_HUMAN 60S ribosomal protein L5 OS=Homo sapiens OX=9606 GN=RPL5 PE=1 SV=3	3	3	3	3	3	3	2	0	1	0	3	3	2	0	1	0	3	3	2	0	1	0	16.4	16.4	16.4	27.045	238	238;297;130	0	30.508	16.4	16.4	10.9	0	5	0	14572000	3824300	8120300	2096700	0	530620
G3V1N2;A0A2R8Y7C0;P69905	G3V1N2;A0A2R8Y7C0;P69905	1;1;1	1;1;1	1;1;1	Hemoglobin subunit alpha	HBA2;HBA1	tr|G3V1N2|G3V1N2_HUMAN HCG1745306, isoform CRA_a OS=Homo sapiens OX=9606 GN=HBA2 PE=1 SV=1;tr|A0A2R8Y7C0|A0A2R8Y7C0_HUMAN Hemoglobin subunit alpha (Fragment) OS=Homo sapiens OX=9606 GN=HBA2 PE=1 SV=1;sp|P69905|HBA_HUMAN Hemoglobin subunit alpha OS=Homo sap	3	1	1	1	0	1	0	0	0	0	0	1	0	0	0	0	0	1	0	0	0	0	8.2	8.2	8.2	11.948	110	110;134;142	0.0086207	5.8915	0	8.2	0	0	0	0	869600	0	869600	0	0	0
A0A2R8Y7U1;A0A2R8YGD1;A0A2R8YD45;O14773	A0A2R8Y7U1;A0A2R8YGD1;A0A2R8YD45;O14773	1;1;1;1	1;1;1;1	1;1;1;1	Tripeptidyl-peptidase 1	TPP1	tr|A0A2R8Y7U1|A0A2R8Y7U1_HUMAN Tripeptidyl-peptidase 1 (Fragment) OS=Homo sapiens OX=9606 GN=TPP1 PE=1 SV=1;tr|A0A2R8YGD1|A0A2R8YGD1_HUMAN Tripeptidyl-peptidase 1 OS=Homo sapiens OX=9606 GN=TPP1 PE=1 SV=1;tr|A0A2R8YD45|A0A2R8YD45_HUMAN Tripeptidyl-peptidas	4	1	1	1	0	0	0	1	0	0	0	0	0	1	0	0	0	0	0	1	0	0	6.8	6.8	6.8	43.568	400	400;470;500;563	0	22.151	0	0	0	6.8	0	0	1154400	0	0	0	1154400	0
A0A2R8Y811;P62263;E5RH77	A0A2R8Y811;P62263;E5RH77	7;7;6	7;7;6	7;7;6	40S ribosomal protein S14	RPS14	tr|A0A2R8Y811|A0A2R8Y811_HUMAN 40S ribosomal protein S14 (Fragment) OS=Homo sapiens OX=9606 GN=RPS14 PE=1 SV=1;sp|P62263|RS14_HUMAN 40S ribosomal protein S14 OS=Homo sapiens OX=9606 GN=RPS14 PE=1 SV=3;tr|E5RH77|E5RH77_HUMAN 40S ribosomal protein S14 OS=Hom	3	7	7	7	7	6	6	4	6	6	7	6	6	4	6	6	7	6	6	4	6	6	65.3	65.3	65.3	16.159	150	150;151;134	0	120.24	65.3	56.7	65.3	50	58	65.3	440770000	79917000	75074000	72261000	90225000	49240000
A0A2R8YCS7;Q9Y3Z3;A0A2R8YD90;A0A2R8YFV6	A0A2R8YCS7;Q9Y3Z3;A0A2R8YD90	6;6;3;2	6;6;3;2	6;6;3;2	Deoxynucleoside triphosphate triphosphohydrolase SAMHD1	SAMHD1	tr|A0A2R8YCS7|A0A2R8YCS7_HUMAN Deoxynucleoside triphosphate triphosphohydrolase SAMHD1 OS=Homo sapiens OX=9606 GN=SAMHD1 PE=1 SV=1;sp|Q9Y3Z3|SAMH1_HUMAN Deoxynucleoside triphosphate triphosphohydrolase SAMHD1 OS=Homo sapiens OX=9606 GN=SAMHD1 PE=1 SV=2;tr|	4	6	6	6	1	2	1	4	3	0	1	2	1	4	3	0	1	2	1	4	3	0	12.1	12.1	12.1	67.942	589	589;626;413;139	0	100.42	2.4	4.6	2	7.8	6.1	0	14550000	570150	1144400	322280	8361300	4152100
A2IDA3;P29372	A2IDA3;P29372	1;1	1;1	1;1	DNA-3-methyladenine glycosylase	MPG	tr|A2IDA3|A2IDA3_HUMAN DNA-3-methyladenine glycosylase (Fragment) OS=Homo sapiens OX=9606 GN=MPG PE=1 SV=1;sp|P29372|3MG_HUMAN DNA-3-methyladenine glycosylase OS=Homo sapiens OX=9606 GN=MPG PE=1 SV=3	2	1	1	1	1	0	0	0	0	0	1	0	0	0	0	0	1	0	0	0	0	0	4.8	4.8	4.8	27.295	251	251;298	0.0084459	5.8433	4.8	0	0	0	0	0	125850	125850	0	0	0	0
A3KMH1	A3KMH1	3	3	3	von Willebrand factor A domain-containing protein 8	VWA8	sp|A3KMH1|VWA8_HUMAN von Willebrand factor A domain-containing protein 8 OS=Homo sapiens OX=9606 GN=VWA8 PE=1 SV=2	1	3	3	3	2	1	1	0	0	0	2	1	1	0	0	0	2	1	1	0	0	0	2.6	2.6	2.6	214.82	1905	1905	0	20.581	1.8	1.2	0.8	0	0	0	1591900	842990	365580	383290	0	0
E9PS11;A6NGW1;O95070	E9PS11;A6NGW1;O95070	1;1;1	1;1;1	1;1;1	Protein YIF1A	YIF1A	tr|E9PS11|E9PS11_HUMAN Protein YIF1A OS=Homo sapiens OX=9606 GN=YIF1A PE=1 SV=1;tr|A6NGW1|A6NGW1_HUMAN Protein YIF1A OS=Homo sapiens OX=9606 GN=YIF1A PE=1 SV=1;sp|O95070|YIF1A_HUMAN Protein YIF1A OS=Homo sapiens OX=9606 GN=YIF1A PE=1 SV=2	3	1	1	1	0	0	0	1	0	0	0	0	0	1	0	0	0	0	0	1	0	0	19	19	19	8.7513	79	79;241;293	0.0084602	5.8511	0	0	0	19	0	0	437320	0	0	0	437320	0
A6NHL2	A6NHL2	5	1	1	Tubulin alpha chain-like 3	TUBAL3	sp|A6NHL2|TBAL3_HUMAN Tubulin alpha chain-like 3 OS=Homo sapiens OX=9606 GN=TUBAL3 PE=1 SV=2	1	5	1	1	2	2	2	1	5	1	1	0	0	0	1	0	1	0	0	0	1	0	10.3	3.8	3.8	49.908	446	446	0	6.9603	5.8	4	4	2	10.3	2	2802500	562070	0	0	0	2240400
B3KWK7;A6XND1;A6XND0;P17936;C9JMX4;H0Y485;H0Y5K2	B3KWK7;A6XND1;A6XND0;P17936;C9JMX4;H0Y485;H0Y5K2	2;2;2;2;1;1;1	2;2;2;2;1;1;1	2;2;2;2;1;1;1	Insulin-like growth factor-binding protein 3	IGFBP3	tr|B3KWK7|B3KWK7_HUMAN Insulin-like growth factor binding protein 3, isoform CRA_b OS=Homo sapiens OX=9606 GN=IGFBP3 PE=1 SV=1;tr|A6XND1|A6XND1_HUMAN Insulin-like growth factor binding protein 3 isoform b OS=Homo sapiens OX=9606 GN=IGFBP3 PE=1 SV=1;tr|A6XN	7	2	2	2	1	0	0	1	0	0	1	0	0	1	0	0	1	0	0	1	0	0	9.8	9.8	9.8	21.844	194	194;263;270;291;132;143;153	0	10.925	4.6	0	0	5.2	0	0	1432000	601310	0	0	830670	0
A8MU58;F8W950;Q13155	A8MU58;F8W950;Q13155	1;1;1	1;1;1	1;1;1	Aminoacyl tRNA synthase complex-interacting multifunctional protein 2	AIMP2	tr|A8MU58|A8MU58_HUMAN Aminoacyl tRNA synthase complex-interacting multifunctional protein 2 OS=Homo sapiens OX=9606 GN=AIMP2 PE=1 SV=2;tr|F8W950|F8W950_HUMAN Aminoacyl tRNA synthase complex-interacting multifunctional protein 2 OS=Homo sapiens OX=9606 GN=	3	1	1	1	0	1	0	0	0	0	0	1	0	0	0	0	0	1	0	0	0	0	3.7	3.7	3.7	26.76	242	242;251;320	0	6.8196	0	3.7	0	0	0	0	738730	0	738730	0	0	0
A8MXP8;Q14257;H0YL43	A8MXP8;Q14257	4;4;1	4;4;1	4;4;1	Reticulocalbin-2	RCN2	tr|A8MXP8|A8MXP8_HUMAN Reticulocalbin-2 OS=Homo sapiens OX=9606 GN=RCN2 PE=1 SV=1;sp|Q14257|RCN2_HUMAN Reticulocalbin-2 OS=Homo sapiens OX=9606 GN=RCN2 PE=1 SV=1	3	4	4	4	1	1	1	2	0	0	1	1	1	2	0	0	1	1	1	2	0	0	26.9	26.9	26.9	24.796	216	216;317;155	0	27.699	10.6	10.6	5.6	10.6	0	0	2813700	670410	602510	781280	759480	0
K7EM20;B7Z2E6;H0YB80;B0AZS6;E7EX29;P63104;P27348;Q04917;P31946;P61981;P31947;P62258	K7EM20;B7Z2E6;H0YB80;B0AZS6;E7EX29;P63104;P27348;Q04917;P31946;P61981;P31947;P62258	1;1;1;1;1;1;1;1;1;1;1;1	1;1;1;1;1;1;1;1;1;1;1;1	1;1;1;1;1;1;1;1;1;1;1;1	14-3-3 protein zeta/delta;14-3-3 protein theta;14-3-3 protein eta;14-3-3 protein beta/alpha;14-3-3 protein beta/alpha, N-terminally processed;14-3-3 protein gamma;14-3-3 protein gamma, N-terminally processed;14-3-3 protein sigma;14-3-3 protein epsilon	YWHAE;YWHAZ;YWHAQ;YWHAH;YWHAB;YWHAG;SFN	tr|K7EM20|K7EM20_HUMAN 14-3-3 protein epsilon (Fragment) OS=Homo sapiens OX=9606 GN=YWHAE PE=1 SV=1;tr|B7Z2E6|B7Z2E6_HUMAN cDNA FLJ50142, highly similar to 14-3-3 protein zeta/delta (Protein kinase Cinhibitor protein 1) OS=Homo sapiens OX=9606 GN=YWHAZ PE=	12	1	1	1	1	1	0	0	0	0	1	1	0	0	0	0	1	1	0	0	0	0	8.7	8.7	8.7	12.869	115	115;125;130;168;246;245;245;246;246;247;248;255	0	8.015	8.7	8.7	0	0	0	0	974650	431420	543220	0	0	0
B1AH49;P25325	B1AH49;P25325	1;1	1;1	1;1	Sulfurtransferase;3-mercaptopyruvate sulfurtransferase	MPST	tr|B1AH49|B1AH49_HUMAN 3-mercaptopyruvate sulfurtransferase OS=Homo sapiens OX=9606 GN=MPST PE=1 SV=1;sp|P25325|THTM_HUMAN 3-mercaptopyruvate sulfurtransferase OS=Homo sapiens OX=9606 GN=MPST PE=1 SV=3	2	1	1	1	0	0	0	1	0	0	0	0	0	1	0	0	0	0	0	1	0	0	7.1	7.1	7.1	24.982	224	224;297	0	7.4322	0	0	0	7.1	0	0	228980	0	0	0	228980	0
B1AHC9;P12956	B1AHC9;P12956	2;2	2;2	2;2	X-ray repair cross-complementing protein 6	XRCC6	tr|B1AHC9|B1AHC9_HUMAN X-ray repair cross-complementing protein 6 OS=Homo sapiens OX=9606 GN=XRCC6 PE=1 SV=1;sp|P12956|XRCC6_HUMAN X-ray repair cross-complementing protein 6 OS=Homo sapiens OX=9606 GN=XRCC6 PE=1 SV=2	2	2	2	2	1	2	1	0	0	0	1	2	1	0	0	0	1	2	1	0	0	0	3.8	3.8	3.8	64.283	559	559;609	0	11.329	1.6	3.8	1.6	0	0	0	1990600	455470	906750	628400	0	0
B1AK87;B1AK88;P47756	B1AK87;B1AK88;P47756	1;1;1	1;1;1	1;1;1	F-actin-capping protein subunit beta	CAPZB	tr|B1AK87|B1AK87_HUMAN Capping protein (Actin filament) muscle Z-line, beta, isoform CRA_a OS=Homo sapiens OX=9606 GN=CAPZB PE=1 SV=1;tr|B1AK88|B1AK88_HUMAN Capping protein (Actin filament) muscle Z-line, beta, isoform CRA_d OS=Homo sapiens OX=9606 GN=CAPZ	3	1	1	1	1	0	0	0	0	0	1	0	0	0	0	0	1	0	0	0	0	0	3.8	3.8	3.8	29.295	260	260;301;277	0	6.858	3.8	0	0	0	0	0	749930	749930	0	0	0	0
B1ANR0;Q13310;H0Y5F5;B1ANR1;H0YEQ8;H0YEU6	B1ANR0;Q13310;H0Y5F5;B1ANR1	8;8;5;4;3;3	3;3;2;1;1;2	2;2;2;0;0;2	Polyadenylate-binding protein;Polyadenylate-binding protein 4	PABPC4	tr|B1ANR0|B1ANR0_HUMAN Polyadenylate-binding protein OS=Homo sapiens OX=9606 GN=PABPC4 PE=1 SV=1;sp|Q13310|PABP4_HUMAN Polyadenylate-binding protein 4 OS=Homo sapiens OX=9606 GN=PABPC4 PE=1 SV=1;tr|H0Y5F5|H0Y5F5_HUMAN Polyadenylate-binding protein (Fragmen	6	8	3	2	6	7	0	0	0	0	1	2	0	0	0	0	1	1	0	0	0	0	18.7	5.2	3.7	67.97	615	615;644;550;129;112;249	0	16.465	15.8	16.4	0	0	0	0	1396400	411120	985270	0	0	0
G3V2H6;G3V4M8;G3V5X6;G3V3K6;G3V251;B4DSU6;G3V555;G3V575;G3V576;G3V4W0;B4DY08;B2R5W2;G3V4C1;G3V2Q1;P07910;E5RG71;B3KT61;A0A0G2JPF8;A0A0G2JNQ3;Q86SE5;P0DMR1;O60812;B7ZW38;B2RXH8	G3V2H6;G3V4M8;G3V5X6;G3V3K6;G3V251;B4DSU6;G3V555;G3V575;G3V576;G3V4W0;B4DY08;B2R5W2;G3V4C1;G3V2Q1;P07910;E5RG71;B3KT61;A0A0G2JPF8;A0A0G2JNQ3;Q86SE5;P0DMR1;O60812;B7ZW38;B2RXH8	2;2;2;2;2;2;2;2;2;2;2;2;2;2;2;1;1;1;1;1;1;1;1;1	2;2;2;2;2;2;2;2;2;2;2;2;2;2;2;1;1;1;1;1;1;1;1;1	2;2;2;2;2;2;2;2;2;2;2;2;2;2;2;1;1;1;1;1;1;1;1;1	Heterogeneous nuclear ribonucleoproteins C1/C2;RNA-binding Raly-like protein;Heterogeneous nuclear ribonucleoprotein C-like 4;Heterogeneous nuclear ribonucleoprotein C-like 1;Heterogeneous nuclear ribonucleoprotein C-like 3;Heterogeneous nuclear ribonucleoprotein C-like 2	HNRNPC;RALYL;HNRNPCL4;HNRNPCL1;HNRNPCL3;HNRNPCL2	tr|G3V2H6|G3V2H6_HUMAN Heterogeneous nuclear ribonucleoproteins C1/C2 (Fragment) OS=Homo sapiens OX=9606 GN=HNRNPC PE=1 SV=1;tr|G3V4M8|G3V4M8_HUMAN Heterogeneous nuclear ribonucleoproteins C1/C2 (Fragment) OS=Homo sapiens OX=9606 GN=HNRNPC PE=1 SV=1;tr|G3V	24	2	2	2	1	2	1	0	0	0	1	2	1	0	0	0	1	2	1	0	0	0	37	37	37	5.9078	54	54;66;117;121;126;147;175;187;231;262;288;290;292;305;306;85;280;293;293;291;293;293;293;293	0	16.764	22.2	37	14.8	0	0	0	2701100	1176800	1441600	82733	0	0
E9PPD6;E9PJL9;E9PLC6;E9PPR0;E9PQP1;E9PMX3;B4DE93;G3V0I5;P49821	E9PPD6;E9PJL9;E9PLC6;E9PPR0;E9PQP1;E9PMX3;B4DE93;G3V0I5;P49821	1;1;1;1;1;1;1;1;1	1;1;1;1;1;1;1;1;1	1;1;1;1;1;1;1;1;1	NADH dehydrogenase [ubiquinone] flavoprotein 1, mitochondrial	NDUFV1	tr|E9PPD6|E9PPD6_HUMAN NADH dehydrogenase [ubiquinone] flavoprotein 1, mitochondrial (Fragment) OS=Homo sapiens OX=9606 GN=NDUFV1 PE=1 SV=8;tr|E9PJL9|E9PJL9_HUMAN NADH dehydrogenase [ubiquinone] flavoprotein 1, mitochondrial (Fragment) OS=Homo sapiens OX=9	9	1	1	1	0	0	0	0	1	0	0	0	0	0	1	0	0	0	0	0	1	0	28.8	28.8	28.8	5.6594	52	52;95;136;144;178;178;363;457;464	0	67.352	0	0	0	0	28.8	0	0	0	0	0	0	0
B4DJ81;P28331	B4DJ81;P28331	1;1	1;1	1;1	NADH-ubiquinone oxidoreductase 75 kDa subunit, mitochondrial	NDUFS1	tr|B4DJ81|B4DJ81_HUMAN cDNA FLJ60586, highly similar to NADH-ubiquinone oxidoreductase 75 kDa subunit, mitochondrial (EC 1.6.5.3) OS=Homo sapiens OX=9606 GN=NDUFS1 PE=1 SV=1;sp|P28331|NDUS1_HUMAN NADH-ubiquinone oxidoreductase 75 kDa subunit, mitochondrial	2	1	1	1	0	0	0	0	1	0	0	0	0	0	1	0	0	0	0	0	1	0	3.3	3.3	3.3	66.921	611	611;727	0.0085763	5.875	0	0	0	0	3.3	0	1362900	0	0	0	0	1362900
B4DNK4;H3BTN5;P14618;H3BU13;H3BT25;H3BUW1;H3BTJ2;H3BQ34;H3BR70;P30613	B4DNK4;H3BTN5;P14618;H3BU13;H3BT25;H3BUW1;H3BTJ2;H3BQ34;H3BR70;P30613	2;2;2;1;1;1;1;1;1;1	2;2;2;1;1;1;1;1;1;1	2;2;2;1;1;1;1;1;1;1	Pyruvate kinase;Pyruvate kinase PKM;Pyruvate kinase PKLR	PKM;PKLR	tr|B4DNK4|B4DNK4_HUMAN Pyruvate kinase OS=Homo sapiens OX=9606 GN=PKM PE=1 SV=1;tr|H3BTN5|H3BTN5_HUMAN Pyruvate kinase (Fragment) OS=Homo sapiens OX=9606 GN=PKM PE=1 SV=1;sp|P14618|KPYM_HUMAN Pyruvate kinase PKM OS=Homo sapiens OX=9606 GN=PKM PE=1 SV=4;tr|	10	2	2	2	0	0	0	1	2	2	0	0	0	1	2	2	0	0	0	1	2	2	5.3	5.3	5.3	49.897	457	457;485;531;82;151;162;168;281;366;574	0	17.572	0	0	0	2.8	5.3	5.3	6486100	0	0	0	1285300	3954800
B4DR61;P61619;H7C1Q9;C9JXC6;H7C069;A6NK38;F2Z2C7;A6NIF9;C9JJV4;F8W776;Q8TC24;Q9H9S3	B4DR61;P61619	5;5;1;1;1;1;1;1;1;1;1;1	5;5;1;1;1;1;1;1;1;1;1;1	5;5;1;1;1;1;1;1;1;1;1;1	Protein transport protein Sec61 subunit alpha isoform 1	SEC61A1	tr|B4DR61|B4DR61_HUMAN cDNA FLJ59739, highly similar to Protein transport protein Sec61 subunit alpha isoform 1 OS=Homo sapiens OX=9606 GN=SEC61A1 PE=1 SV=1;sp|P61619|S61A1_HUMAN Protein transport protein Sec61 subunit alpha isoform 1 OS=Homo sapiens OX=96	12	5	5	5	1	0	1	3	2	1	1	0	1	3	2	1	1	0	1	3	2	1	11.8	11.8	11.8	52.949	482	482;476;94;101;145;159;162;168;189;410;418;476	0	31.217	2.1	0	2.1	7.9	3.7	2.3	21283000	511590	0	378160	11001000	4010000
B4DXW1;P61158;F8WDR7	B4DXW1;P61158;F8WDR7	2;2;1	2;2;1	2;2;1	Actin-related protein 3	ACTR3	tr|B4DXW1|B4DXW1_HUMAN Actin-related protein 3 OS=Homo sapiens OX=9606 GN=ACTR3 PE=1 SV=1;sp|P61158|ARP3_HUMAN Actin-related protein 3 OS=Homo sapiens OX=9606 GN=ACTR3 PE=1 SV=3;tr|F8WDR7|F8WDR7_HUMAN Actin-related protein 3 (Fragment) OS=Homo sapiens OX=9	3	2	2	2	1	1	0	0	0	0	1	1	0	0	0	0	1	1	0	0	0	0	13.9	13.9	13.9	42.003	367	367;418;84	0	15.42	5.7	8.2	0	0	0	0	2110600	861960	1248600	0	0	0
B4DXZ6;P51114;E9PFF5;E7EU85;C9JZE0;C9JY20;C9JAJ4;C9IZ22;H7C4S4;C9J5B4	B4DXZ6;P51114;E9PFF5;E7EU85	13;13;11;10;4;4;3;2;2;1	13;13;11;10;4;4;3;2;2;1	12;12;10;9;4;4;3;2;2;1	Fragile X mental retardation syndrome-related protein 1	FXR1	tr|B4DXZ6|B4DXZ6_HUMAN cDNA FLJ58644, highly similar to Fragile X mental retardation syndrome-related protein 1 OS=Homo sapiens OX=9606 GN=FXR1 PE=1 SV=1;sp|P51114|FXR1_HUMAN Fragile X mental retardation syndrome-related protein 1 OS=Homo sapiens OX=9606 G	10	13	13	12	8	11	4	0	0	0	8	11	4	0	0	0	8	11	3	0	0	0	31.2	31.2	29.9	68.326	608	608;621;490;454;119;123;151;94;246;75	0	107.23	21.5	29.8	8.9	0	0	0	38855000	12236000	21270000	5347800	0	0
F8W1Z8;B4DZG7;P40616	F8W1Z8;B4DZG7;P40616	1;1;1	1;1;1	1;1;1	ADP-ribosylation factor-like protein 1	ARL1	tr|F8W1Z8|F8W1Z8_HUMAN ADP-ribosylation factor-like protein 1 OS=Homo sapiens OX=9606 GN=ARL1 PE=1 SV=1;tr|B4DZG7|B4DZG7_HUMAN cDNA FLJ50309, highly similar to ADP-ribosylation factor-like protein 1 OS=Homo sapiens OX=9606 GN=ARL1 PE=1 SV=1;sp|P40616|ARL1_	3	1	1	1	0	0	0	0	1	0	0	0	0	0	1	0	0	0	0	0	1	0	30.8	30.8	30.8	5.8457	52	52;135;181	0	18.18	0	0	0	0	30.8	0	5491300	0	0	0	0	5491300
E5RGY0;B4E1G1;Q9BUN8	E5RGY0;B4E1G1;Q9BUN8	1;1;1	1;1;1	1;1;1	Derlin-1	DERL1	tr|E5RGY0|E5RGY0_HUMAN Derlin OS=Homo sapiens OX=9606 GN=DERL1 PE=1 SV=1;tr|B4E1G1|B4E1G1_HUMAN Derlin OS=Homo sapiens OX=9606 GN=DERL1 PE=1 SV=1;sp|Q9BUN8|DERL1_HUMAN Derlin-1 OS=Homo sapiens OX=9606 GN=DERL1 PE=1 SV=1	3	1	1	1	1	1	0	0	0	0	1	1	0	0	0	0	1	1	0	0	0	0	7.3	7.3	7.3	17.221	151	151;151;251	0.0038095	6.3413	7.3	7.3	0	0	0	0	1957400	386820	1570600	0	0	0
B5MDF5;P62826;J3KQE5;F5H018;H0YFC6;B4DV51;A0A087X0W0	B5MDF5;P62826;J3KQE5;F5H018;H0YFC6	8;8;7;6;4;3;1	8;8;7;6;4;3;1	8;8;7;6;4;3;1	GTP-binding nuclear protein Ran	RAN	tr|B5MDF5|B5MDF5_HUMAN GTP-binding nuclear protein Ran OS=Homo sapiens OX=9606 GN=RAN PE=1 SV=1;sp|P62826|RAN_HUMAN GTP-binding nuclear protein Ran OS=Homo sapiens OX=9606 GN=RAN PE=1 SV=3;tr|J3KQE5|J3KQE5_HUMAN GTP-binding nuclear protein Ran (Fragment) O	7	8	8	8	3	4	5	4	3	4	3	4	5	4	3	4	3	4	5	4	3	4	41.2	41.2	41.2	26.224	233	233;216;234;198;103;128;53	0	62.48	16.3	21	23.2	21.5	15.9	18.5	104150000	23030000	19445000	22534000	10972000	16447000
B7Z613	B7Z613	1	1	1		GPM6B	tr|B7Z613|B7Z613_HUMAN cDNA FLJ54144, highly similar to Neuronal membrane glycoprotein M6-b OS=Homo sapiens OX=9606 GN=GPM6B PE=1 SV=1	1	1	1	1	0	0	1	0	0	0	0	0	1	0	0	0	0	0	1	0	0	0	4.6	4.6	4.6	33.272	302	302	1	-2	0	0	4.6	0	0	0	435860	0	0	435860	0	0
F8VPF3;F8W1R7;J3KND3;G8JLA2;G3V1V0;B7Z6Z4;P60660;F8VZU9;G3V1Y7;F8W1I5;F8W180;P14649	F8VPF3;F8W1R7;J3KND3;G8JLA2;G3V1V0;B7Z6Z4;P60660;F8VZU9;G3V1Y7;F8W1I5;F8W180;P14649	2;2;2;2;2;2;2;1;1;1;1;1	2;2;2;2;2;2;2;1;1;1;1;1	2;2;2;2;2;2;2;1;1;1;1;1	Myosin light polypeptide 6;Myosin light chain 6B	MYL6;MYL6B	tr|F8VPF3|F8VPF3_HUMAN Myosin light polypeptide 6 (Fragment) OS=Homo sapiens OX=9606 GN=MYL6 PE=1 SV=1;tr|F8W1R7|F8W1R7_HUMAN Myosin light polypeptide 6 OS=Homo sapiens OX=9606 GN=MYL6 PE=1 SV=1;tr|J3KND3|J3KND3_HUMAN Myosin light polypeptide 6 OS=Homo sap	12	2	2	2	0	1	1	1	0	0	0	1	1	1	0	0	0	1	1	1	0	0	22.3	22.3	22.3	14.436	130	130;145;152;152;161;238;151;103;115;175;196;208	0	16.256	0	12.3	10	12.3	0	0	1923900	0	1049700	313510	560630	0
B7Z9I1;Q5T4U5;P11310	B7Z9I1;Q5T4U5;P11310	1;1;1	1;1;1	1;1;1	Medium-chain specific acyl-CoA dehydrogenase, mitochondrial	ACADM	tr|B7Z9I1|B7Z9I1_HUMAN Medium-chain-specific acyl-CoA dehydrogenase, mitochondrial OS=Homo sapiens OX=9606 GN=ACADM PE=1 SV=1;tr|Q5T4U5|Q5T4U5_HUMAN Acyl-Coenzyme A dehydrogenase, C-4 to C-12 straight chain, isoform CRA_a OS=Homo sapiens OX=9606 GN=ACADM P	3	1	1	1	0	0	0	1	1	0	0	0	0	1	1	0	0	0	0	1	1	0	3.4	3.4	3.4	42.426	385	385;454;421	0	19.984	0	0	0	3.4	3.4	0	536130	0	0	0	264250	271890
H7C0L5;B7ZKJ8;Q14624	H7C0L5;B7ZKJ8;Q14624	3;3;3	3;3;3	3;3;3	Inter-alpha-trypsin inhibitor heavy chain H4;70 kDa inter-alpha-trypsin inhibitor heavy chain H4;35 kDa inter-alpha-trypsin inhibitor heavy chain H4	ITIH4	tr|H7C0L5|H7C0L5_HUMAN Inter-alpha-trypsin inhibitor heavy chain H4 (Fragment) OS=Homo sapiens OX=9606 GN=ITIH4 PE=1 SV=1;tr|B7ZKJ8|B7ZKJ8_HUMAN ITIH4 protein OS=Homo sapiens OX=9606 GN=ITIH4 PE=1 SV=1;sp|Q14624|ITIH4_HUMAN Inter-alpha-trypsin inhibitor he	3	3	3	3	2	2	1	1	0	0	2	2	1	1	0	0	2	2	1	1	0	0	7.8	7.8	7.8	79.952	719	719;935;930	0	27.858	6.3	6.3	2.4	1.5	0	0	8137700	3655700	3539600	942390	0	0
B8ZZZ9;F8WA32;Q9BZW7	B8ZZZ9;F8WA32;Q9BZW7	1;1;1	1;1;1	1;1;1	Testis-specific gene 10 protein	TSGA10	tr|B8ZZZ9|B8ZZZ9_HUMAN Testis-specific gene 10 protein (Fragment) OS=Homo sapiens OX=9606 GN=TSGA10 PE=1 SV=2;tr|F8WA32|F8WA32_HUMAN Testis-specific gene 10 protein (Fragment) OS=Homo sapiens OX=9606 GN=TSGA10 PE=1 SV=1;sp|Q9BZW7|TSG10_HUMAN Testis-specifi	3	1	1	1	1	1	0	0	0	0	1	1	0	0	0	0	1	1	0	0	0	0	1.3	1.3	1.3	72.322	620	620;690;698	0.0089127	6.0464	1.3	1.3	0	0	0	0	939320	716140	223180	0	0	0
B9A067;Q16891;H7C463;C9J406;A0A087WYS0;D6RAW4	B9A067;Q16891;H7C463;C9J406	6;6;5;5;2;1	6;6;5;5;2;1	6;6;5;5;2;1	MICOS complex subunit MIC60	IMMT	tr|B9A067|B9A067_HUMAN MICOS complex subunit MIC60 OS=Homo sapiens OX=9606 GN=IMMT PE=1 SV=2;sp|Q16891|MIC60_HUMAN MICOS complex subunit MIC60 OS=Homo sapiens OX=9606 GN=IMMT PE=1 SV=1;tr|H7C463|H7C463_HUMAN MICOS complex subunit MIC60 (Fragment) OS=Homo s	6	6	6	6	3	1	2	3	2	2	3	1	2	3	2	2	3	1	2	3	2	2	10.1	10.1	10.1	78.973	711	711;758;613;659;372;147	0	40.469	6	1.5	3.8	6	3.5	3.7	27829000	3068000	1885300	2786200	8164700	3416000
C9J0D1;Q71UI9;P0C0S5;C9J386;Q96QV6;P16104;Q8IUE6	C9J0D1;Q71UI9;P0C0S5;C9J386;Q96QV6;P16104	4;4;4;2;2;2;1	2;2;2;1;0;0;0	2;2;2;1;0;0;0	Histone H2A;Histone H2A.V;Histone H2A.Z;Histone H2A type 1-A;Histone H2AX	H2AFV;H2AFZ;HIST1H2AA;H2AFX	tr|C9J0D1|C9J0D1_HUMAN Histone H2A OS=Homo sapiens OX=9606 GN=H2AFV PE=1 SV=1;sp|Q71UI9|H2AV_HUMAN Histone H2A.V OS=Homo sapiens OX=9606 GN=H2AFV PE=1 SV=3;sp|P0C0S5|H2AZ_HUMAN Histone H2A.Z OS=Homo sapiens OX=9606 GN=H2AFZ PE=1 SV=2;tr|C9J386|C9J386_HUMAN	7	4	2	2	3	3	2	3	3	1	1	1	0	1	1	0	1	1	0	1	1	0	45.1	32	32	13.163	122	122;128;128;76;131;143;130	0	73.317	21.3	36.9	13.1	36.9	36.9	7.4	6162200	1165400	1206000	0	1336400	2454400
D6RBD7;C9J1V9;O43324;H0YAL7	D6RBD7;C9J1V9;O43324;H0YAL7	2;2;2;1	2;2;2;1	2;2;2;1	Eukaryotic translation elongation factor 1 epsilon-1	EEF1E1;EEF1E1-BLOC1S5	tr|D6RBD7|D6RBD7_HUMAN Eukaryotic translation elongation factor 1 epsilon-1 OS=Homo sapiens OX=9606 GN=EEF1E1 PE=4 SV=1;tr|C9J1V9|C9J1V9_HUMAN EEF1E1-BLOC1S5 readthrough (NMD candidate) OS=Homo sapiens OX=9606 GN=EEF1E1-BLOC1S5 PE=4 SV=2;sp|O43324|MCA3_HUM	4	2	2	2	0	2	0	0	0	0	0	2	0	0	0	0	0	2	0	0	0	0	14	14	14	16.686	150	150;151;174;136	0	17.463	0	14	0	0	0	0	524760	0	524760	0	0	0
C9J1Z8;P84085	C9J1Z8;P84085	3;3	1;1	1;1	ADP-ribosylation factor 5	ARF5	tr|C9J1Z8|C9J1Z8_HUMAN ADP-ribosylation factor 5 (Fragment) OS=Homo sapiens OX=9606 GN=ARF5 PE=1 SV=1;sp|P84085|ARF5_HUMAN ADP-ribosylation factor 5 OS=Homo sapiens OX=9606 GN=ARF5 PE=1 SV=2	2	3	1	1	0	0	0	3	0	1	0	0	0	1	0	0	0	0	0	1	0	0	27.3	6.7	6.7	17.107	150	150;180	0	6.6646	0	0	0	27.3	0	6.7	962070	0	0	0	962070	0
C9J4Z3;P61513;M0R0A1;Q6P4E4;E9PEL3;M0R2L6;G5E9R3;A6NKH3	C9J4Z3;P61513;M0R0A1;Q6P4E4;E9PEL3;M0R2L6;G5E9R3	5;5;4;4;4;4;3;1	5;5;4;4;4;4;3;1	5;5;4;4;4;4;3;1	60S ribosomal protein L37a	RPL37A	tr|C9J4Z3|C9J4Z3_HUMAN 60S ribosomal protein L37a OS=Homo sapiens OX=9606 GN=RPL37A PE=1 SV=1;sp|P61513|RL37A_HUMAN 60S ribosomal protein L37a OS=Homo sapiens OX=9606 GN=RPL37A PE=1 SV=2;tr|M0R0A1|M0R0A1_HUMAN 60S ribosomal protein L37a OS=Homo sapiens OX=	8	5	5	5	2	5	5	4	3	4	2	5	5	4	3	4	2	5	5	4	3	4	69.1	69.1	69.1	7.624	68	68;92;60;72;75;88;58;93	0	147.45	29.4	69.1	69.1	42.6	55.9	69.1	668010000	53516000	168070000	83499000	178360000	83885000
F8WE65;C9J5S7;P62937	F8WE65;C9J5S7;P62937	1;1;1	1;1;1	1;1;1	Peptidyl-prolyl cis-trans isomerase;Peptidyl-prolyl cis-trans isomerase A;Peptidyl-prolyl cis-trans isomerase A, N-terminally processed	PPIA	tr|F8WE65|F8WE65_HUMAN Peptidyl-prolyl cis-trans isomerase OS=Homo sapiens OX=9606 GN=PPIA PE=1 SV=1;tr|C9J5S7|C9J5S7_HUMAN Peptidyl-prolyl cis-trans isomerase OS=Homo sapiens OX=9606 GN=PPIA PE=1 SV=1;sp|P62937|PPIA_HUMAN Peptidyl-prolyl cis-trans isomera	3	1	1	1	1	1	0	0	0	0	1	1	0	0	0	0	1	1	0	0	0	0	7.5	7.5	7.5	13.022	120	120;121;165	0.009009	6.0917	7.5	7.5	0	0	0	0	0	0	0	0	0	0
C9J6P4;Q7Z2W4	C9J6P4;Q7Z2W4	3;3	3;3	3;3	Zinc finger CCCH-type antiviral protein 1	ZC3HAV1	tr|C9J6P4|C9J6P4_HUMAN Zinc finger CCCH-type antiviral protein 1 OS=Homo sapiens OX=9606 GN=ZC3HAV1 PE=1 SV=1;sp|Q7Z2W4|ZCCHV_HUMAN Zinc finger CCCH-type antiviral protein 1 OS=Homo sapiens OX=9606 GN=ZC3HAV1 PE=1 SV=3	2	3	3	3	2	1	1	0	0	0	2	1	1	0	0	0	2	1	1	0	0	0	4.8	4.8	4.8	114.08	1024	1024;902	0	54.711	3.3	1.9	1.5	0	0	0	1765100	884490	686070	194580	0	0
E9PFH4;C9J7E5;Q9Y5L0	E9PFH4;C9J7E5;Q9Y5L0	1;1;1	1;1;1	1;1;1	Transportin-3	TNPO3	tr|E9PFH4|E9PFH4_HUMAN Transportin-3 OS=Homo sapiens OX=9606 GN=TNPO3 PE=1 SV=1;tr|C9J7E5|C9J7E5_HUMAN Transportin-3 OS=Homo sapiens OX=9606 GN=TNPO3 PE=1 SV=1;sp|Q9Y5L0|TNPO3_HUMAN Transportin-3 OS=Homo sapiens OX=9606 GN=TNPO3 PE=1 SV=3	3	1	1	1	0	0	0	1	1	0	0	0	0	1	1	0	0	0	0	1	1	0	2	2	2	96.669	857	857;957;923	0	21.193	0	0	0	2	2	0	1480500	0	0	0	644660	835840
C9J7L8;Q9Y305	C9J7L8;Q9Y305	1;1	1;1	1;1	Acyl-coenzyme A thioesterase 9, mitochondrial	ACOT9	tr|C9J7L8|C9J7L8_HUMAN Acyl-coenzyme A thioesterase 9, mitochondrial OS=Homo sapiens OX=9606 GN=ACOT9 PE=1 SV=1;sp|Q9Y305|ACOT9_HUMAN Acyl-coenzyme A thioesterase 9, mitochondrial OS=Homo sapiens OX=9606 GN=ACOT9 PE=1 SV=2	2	1	1	1	0	0	0	1	1	0	0	0	0	1	1	0	0	0	0	1	1	0	9.6	9.6	9.6	15.463	136	136;439	0	7.8194	0	0	0	9.6	9.6	0	1663500	0	0	0	738820	924660
C9J931;Q15382	C9J931;Q15382	1;1	1;1	1;1	GTP-binding protein Rheb	RHEB	tr|C9J931|C9J931_HUMAN GTP-binding protein Rheb OS=Homo sapiens OX=9606 GN=RHEB PE=1 SV=1;sp|Q15382|RHEB_HUMAN GTP-binding protein Rheb OS=Homo sapiens OX=9606 GN=RHEB PE=1 SV=1	2	1	1	1	0	0	0	0	1	1	0	0	0	0	1	1	0	0	0	0	1	1	12.7	12.7	12.7	8.6739	79	79;184	0.0084746	5.8521	0	0	0	0	12.7	12.7	5177400	0	0	0	0	2934400
C9JB90;C9JU14;J3KR73;Q9NRW1;P20340;Q14964	C9JB90;C9JU14;J3KR73;Q9NRW1;P20340;Q14964	1;1;1;1;1;1	1;1;1;1;1;1	1;1;1;1;1;1	Ras-related protein Rab-6B;Ras-related protein Rab-6A;Ras-related protein Rab-39A	RAB6B;RAB6A;RAB39A	tr|C9JB90|C9JB90_HUMAN Ras-related protein Rab-6B (Fragment) OS=Homo sapiens OX=9606 GN=RAB6B PE=4 SV=1;tr|C9JU14|C9JU14_HUMAN Ras-related protein Rab-6B (Fragment) OS=Homo sapiens OX=9606 GN=RAB6B PE=1 SV=3;tr|J3KR73|J3KR73_HUMAN Ras-related protein Rab-6	6	1	1	1	1	1	1	0	0	0	1	1	1	0	0	0	1	1	1	0	0	0	22.4	22.4	22.4	5.8575	49	49;83;124;208;208;217	0	8.7516	22.4	22.4	22.4	0	0	0	3204900	1374900	817350	1012700	0	0
C9JJ19;P82930	C9JJ19;P82930	4;4	4;4	4;4	28S ribosomal protein S34, mitochondrial	MRPS34	tr|C9JJ19|C9JJ19_HUMAN 28S ribosomal protein S34, mitochondrial OS=Homo sapiens OX=9606 GN=MRPS34 PE=1 SV=2;sp|P82930|RT34_HUMAN 28S ribosomal protein S34, mitochondrial OS=Homo sapiens OX=9606 GN=MRPS34 PE=1 SV=2	2	4	4	4	4	2	1	0	0	0	4	2	1	0	0	0	4	2	1	0	0	0	24.4	24.4	24.4	26.332	225	225;218	0	24.703	24.4	15.1	3.1	0	0	0	4423800	2878100	1133000	412740	0	0
C9JJT5;C9JU26;G3V325;P56134	C9JJT5;C9JU26;G3V325;P56134	2;2;2;2	2;2;2;2	2;2;2;2	ATP synthase subunit f, mitochondrial	ATP5J2-PTCD1;ATP5J2	tr|C9JJT5|C9JJT5_HUMAN ATP5MF-PTCD1 readthrough OS=Homo sapiens OX=9606 GN=ATP5MF-PTCD1 PE=4 SV=2;tr|C9JU26|C9JU26_HUMAN ATP synthase membrane subunit f OS=Homo sapiens OX=9606 GN=ATP5MF PE=1 SV=1;tr|G3V325|G3V325_HUMAN ATP5MF-PTCD1 readthrough OS=Homo sap	4	2	2	2	1	1	0	1	1	0	1	1	0	1	1	0	1	1	0	1	1	0	44.4	44.4	44.4	5.9149	54	54;98;749;94	0	18.464	20.4	20.4	0	20.4	24.1	0	11935000	1231000	1174500	0	3156400	6372800
C9JXB8;C9JNW5;P83731	C9JXB8;C9JNW5;P83731	3;3;3	3;3;3	3;3;3	60S ribosomal protein L24	RPL24	tr|C9JXB8|C9JXB8_HUMAN 60S ribosomal protein L24 OS=Homo sapiens OX=9606 GN=RPL24 PE=1 SV=1;tr|C9JNW5|C9JNW5_HUMAN 60S ribosomal protein L24 OS=Homo sapiens OX=9606 GN=RPL24 PE=1 SV=1;sp|P83731|RL24_HUMAN 60S ribosomal protein L24 OS=Homo sapiens OX=9606 G	3	3	3	3	3	3	2	0	1	2	3	3	2	0	1	2	3	3	2	0	1	2	25.6	25.6	25.6	14.369	121	121;150;157	0	24.811	25.6	25.6	17.4	0	10.7	17.4	124210000	34670000	48976000	20675000	0	9238000
C9JPM4;P18085;C9JAK5;U3KQF2	C9JPM4;P18085;C9JAK5	3;3;2;1	2;2;2;1	2;2;2;1	ADP-ribosylation factor 4	ARF4	tr|C9JPM4|C9JPM4_HUMAN ADP-ribosylation factor 4 (Fragment) OS=Homo sapiens OX=9606 GN=ARF4 PE=1 SV=1;sp|P18085|ARF4_HUMAN ADP-ribosylation factor 4 OS=Homo sapiens OX=9606 GN=ARF4 PE=1 SV=3;tr|C9JAK5|C9JAK5_HUMAN ADP-ribosylation factor 4 OS=Homo sapiens	4	3	2	2	0	0	1	2	2	1	0	0	1	1	2	1	0	0	1	1	2	1	30.7	14.2	14.2	14.553	127	127;180;153;71	0	12.693	0	0	7.9	24.4	14.2	6.3	24487000	0	0	893870	8122700	8957000
C9JYQ9;H0Y8C2;Q6P5R6	C9JYQ9;H0Y8C2;Q6P5R6	1;1;1	1;1;1	1;1;1	60S ribosomal protein L22-like 1	RPL22L1	tr|C9JYQ9|C9JYQ9_HUMAN 60S ribosomal protein L22-like 1 OS=Homo sapiens OX=9606 GN=RPL22L1 PE=1 SV=1;tr|H0Y8C2|H0Y8C2_HUMAN 60S ribosomal protein L22-like 1 (Fragment) OS=Homo sapiens OX=9606 GN=RPL22L1 PE=1 SV=1;sp|Q6P5R6|RL22L_HUMAN 60S ribosomal protein	3	1	1	1	1	1	0	1	1	0	1	1	0	1	1	0	1	1	0	1	1	0	19.8	19.8	19.8	14.478	121	121;142;122	0	27.22	19.8	19.8	0	19.8	19.8	0	6912200	1817900	1182600	0	2408900	1502800
F8VR50;C9JZD1;O15145	F8VR50;C9JZD1;O15145	1;1;1	1;1;1	1;1;1	Actin-related protein 2/3 complex subunit 3	ARPC3	tr|F8VR50|F8VR50_HUMAN Actin-related protein 2/3 complex subunit 3 (Fragment) OS=Homo sapiens OX=9606 GN=ARPC3 PE=1 SV=1;tr|C9JZD1|C9JZD1_HUMAN Actin-related protein 2/3 complex subunit 3 (Fragment) OS=Homo sapiens OX=9606 GN=ARPC3 PE=1 SV=1;sp|O15145|ARPC	3	1	1	1	0	1	0	0	0	0	0	1	0	0	0	0	0	1	0	0	0	0	13.1	13.1	13.1	9.7261	84	84;99;178	0.0072333	6.0997	0	13.1	0	0	0	0	456490	0	456490	0	0	0
H0Y3P2;D3DQV9;P78344	H0Y3P2;D3DQV9;P78344	1;1;1	1;1;1	1;1;1	Eukaryotic translation initiation factor 4 gamma 2	EIF4G2	tr|H0Y3P2|H0Y3P2_HUMAN Eukaryotic translation initiation factor 4 gamma 2 OS=Homo sapiens OX=9606 GN=EIF4G2 PE=1 SV=1;tr|D3DQV9|D3DQV9_HUMAN Eukaryotic translation initiation factor 4 gamma 2 (Fragment) OS=Homo sapiens OX=9606 GN=EIF4G2 PE=1 SV=1;sp|P78344	3	1	1	1	0	0	0	0	1	0	0	0	0	0	1	0	0	0	0	0	1	0	1.2	1.2	1.2	98.117	869	869;907;907	0	6.5422	0	0	0	0	1.2	0	426630	0	0	0	0	426630
D3YTB1;F8W727;P62910;D3YTI8	D3YTB1;F8W727;P62910	6;6;6;1	6;6;6;1	6;6;6;1	60S ribosomal protein L32	RPL32	tr|D3YTB1|D3YTB1_HUMAN 60S ribosomal protein L32 (Fragment) OS=Homo sapiens OX=9606 GN=RPL32 PE=1 SV=1;tr|F8W727|F8W727_HUMAN 60S ribosomal protein L32 OS=Homo sapiens OX=9606 GN=RPL32 PE=1 SV=1;sp|P62910|RL32_HUMAN 60S ribosomal protein L32 OS=Homo sapien	4	6	6	6	5	6	6	2	3	4	5	6	6	2	3	4	5	6	6	2	3	4	42.1	42.1	42.1	15.616	133	133;153;135;62	0	118.21	34.6	42.1	42.1	15	25.6	33.1	245210000	59884000	96989000	48344000	20520000	7356600
D6R9P3;D6RD18;D6RBZ0;Q99729	D6R9P3;D6RD18;D6RBZ0;Q99729	1;1;1;1	1;1;1;1	1;1;1;1	Heterogeneous nuclear ribonucleoprotein A/B	HNRNPAB	tr|D6R9P3|D6R9P3_HUMAN Heterogeneous nuclear ribonucleoprotein A/B OS=Homo sapiens OX=9606 GN=HNRNPAB PE=1 SV=1;tr|D6RD18|D6RD18_HUMAN Heterogeneous nuclear ribonucleoprotein A/B OS=Homo sapiens OX=9606 GN=HNRNPAB PE=1 SV=1;tr|D6RBZ0|D6RBZ0_HUMAN Heterogen	4	1	1	1	1	0	0	0	0	0	1	0	0	0	0	0	1	0	0	0	0	0	2.9	2.9	2.9	30.302	280	280;283;327;332	0.0055249	6.1526	2.9	0	0	0	0	0	302790	302790	0	0	0	0
D6RE67;D6RC31;D6RA57;H0Y9X1;Q96EY4	D6RE67;D6RC31;D6RA57;H0Y9X1;Q96EY4	1;1;1;1;1	1;1;1;1;1	1;1;1;1;1	Translation machinery-associated protein 16	TMA16	tr|D6RE67|D6RE67_HUMAN Translation machinery-associated protein 16 OS=Homo sapiens OX=9606 GN=TMA16 PE=1 SV=1;tr|D6RC31|D6RC31_HUMAN Translation machinery-associated protein 16 OS=Homo sapiens OX=9606 GN=TMA16 PE=1 SV=1;tr|D6RA57|D6RA57_HUMAN Translation m	5	1	1	1	1	0	0	0	1	1	1	0	0	0	1	1	1	0	0	0	1	1	9.1	9.1	9.1	10.377	88	88;101;144;242;203	0.0088339	6.0312	9.1	0	0	0	9.1	9.1	2100000	495700	0	0	0	994800
D6RAA6;P57088;H0Y8N0;J3KN43;D6RBY2	D6RAA6;P57088;H0Y8N0	4;4;2;1;1	4;4;2;1;1	4;4;2;1;1	Transmembrane protein 33	TMEM33	tr|D6RAA6|D6RAA6_HUMAN Transmembrane protein 33 (Fragment) OS=Homo sapiens OX=9606 GN=TMEM33 PE=1 SV=1;sp|P57088|TMM33_HUMAN Transmembrane protein 33 OS=Homo sapiens OX=9606 GN=TMEM33 PE=1 SV=2;tr|H0Y8N0|H0Y8N0_HUMAN Transmembrane protein 33 (Fragment) OS=	5	4	4	4	1	1	0	2	3	1	1	1	0	2	3	1	1	1	0	2	3	1	17.6	17.6	17.6	25.223	222	222;247;155;68;68	0	30.811	5.4	5.4	0	8.1	12.2	4.5	24404000	2230700	1933200	0	7747100	8461100
D6RF44;H0YA96;D6RAF8;H0Y8G5;Q14103;D6RBQ9;D6RD83	D6RF44;H0YA96;D6RAF8;H0Y8G5;Q14103;D6RBQ9	3;3;3;3;3;2;1	3;3;3;3;3;2;1	2;2;2;2;2;1;1	Heterogeneous nuclear ribonucleoprotein D0	HNRNPD	tr|D6RF44|D6RF44_HUMAN Heterogeneous nuclear ribonucleoprotein D0 (Fragment) OS=Homo sapiens OX=9606 GN=HNRNPD PE=1 SV=8;tr|H0YA96|H0YA96_HUMAN Heterogeneous nuclear ribonucleoprotein D0 (Fragment) OS=Homo sapiens OX=9606 GN=HNRNPD PE=1 SV=1;tr|D6RAF8|D6RA	7	3	3	2	3	1	2	0	0	0	3	1	2	0	0	0	2	0	2	0	0	0	28.8	28.8	21.6	12.553	111	111;210;221;260;355;155;92	0	23.49	28.8	7.2	21.6	0	0	0	6936500	3219300	1222200	2495100	0	0
D6RAI5;Q13423;D6RHU2;E9PCX7	D6RAI5;Q13423;D6RHU2;E9PCX7	2;2;1;1	2;2;1;1	2;2;1;1	NAD(P) transhydrogenase, mitochondrial	NNT	tr|D6RAI5|D6RAI5_HUMAN NAD(P) transhydrogenase, mitochondrial (Fragment) OS=Homo sapiens OX=9606 GN=NNT PE=1 SV=1;sp|Q13423|NNTM_HUMAN NAD(P) transhydrogenase, mitochondrial OS=Homo sapiens OX=9606 GN=NNT PE=1 SV=3;tr|D6RHU2|D6RHU2_HUMAN NAD(P) transhydrog	4	2	2	2	0	0	0	0	1	1	0	0	0	0	1	1	0	0	0	0	1	1	15.2	15.2	15.2	23.461	217	217;1086;199;955	0	14.711	0	0	0	0	9.2	6	1326400	0	0	0	0	619640
E9PGB1;E7EUB3;E7ESU7;D6RAX2;E7EPF8;Q5SQP8;Q13363;P56545	E9PGB1;E7EUB3;E7ESU7;D6RAX2;E7EPF8;Q5SQP8;Q13363;P56545	1;1;1;1;1;1;1;1	1;1;1;1;1;1;1;1	1;1;1;1;1;1;1;1	C-terminal-binding protein 1;C-terminal-binding protein 2	CTBP1;CTBP2	tr|E9PGB1|E9PGB1_HUMAN C-terminal-binding protein 1 (Fragment) OS=Homo sapiens OX=9606 GN=CTBP1 PE=1 SV=1;tr|E7EUB3|E7EUB3_HUMAN C-terminal-binding protein 1 OS=Homo sapiens OX=9606 GN=CTBP1 PE=1 SV=1;tr|E7ESU7|E7ESU7_HUMAN C-terminal-binding protein 1 (Fr	8	1	1	1	0	0	0	0	1	0	0	0	0	0	1	0	0	0	0	0	1	0	6.2	6.2	6.2	15.917	145	145;168;171;186;202;513;440;445	0.0037383	6.2737	0	0	0	0	6.2	0	406610	0	0	0	0	406610
D6RBL0;D6RD79;Q9HC07	D6RBL0;D6RD79;Q9HC07	1;1;1	1;1;1	1;1;1	Transmembrane protein 165	TMEM165	tr|D6RBL0|D6RBL0_HUMAN Transmembrane protein 165 OS=Homo sapiens OX=9606 GN=TMEM165 PE=1 SV=1;tr|D6RD79|D6RD79_HUMAN Transmembrane protein 165 OS=Homo sapiens OX=9606 GN=TMEM165 PE=1 SV=1;sp|Q9HC07|TM165_HUMAN Transmembrane protein 165 OS=Homo sapiens OX=9	3	1	1	1	0	0	0	0	1	0	0	0	0	0	1	0	0	0	0	0	1	0	32.9	32.9	32.9	8.1112	76	76;129;324	0	9.6569	0	0	0	0	32.9	0	1357700	0	0	0	0	1357700
D6RFL1;H0Y9Q7;H0Y9H1;D6RGY2;P27824	D6RFL1;H0Y9Q7;H0Y9H1;D6RGY2;P27824	1;1;1;1;1	1;1;1;1;1	1;1;1;1;1	Calnexin	CANX	tr|D6RFL1|D6RFL1_HUMAN Calnexin (Fragment) OS=Homo sapiens OX=9606 GN=CANX PE=1 SV=1;tr|H0Y9Q7|H0Y9Q7_HUMAN Calnexin (Fragment) OS=Homo sapiens OX=9606 GN=CANX PE=1 SV=1;tr|H0Y9H1|H0Y9H1_HUMAN Calnexin (Fragment) OS=Homo sapiens OX=9606 GN=CANX PE=1 SV=8;t	5	1	1	1	0	0	0	0	1	0	0	0	0	0	1	0	0	0	0	0	1	0	9.2	9.2	9.2	15.16	131	131;170;189;308;592	0	6.7208	0	0	0	0	9.2	0	700020	0	0	0	0	700020
D6RG19;P61927;D6R9X9	D6RG19;P61927;D6R9X9	3;3;2	3;3;2	3;3;2	Ribosomal protein L37;60S ribosomal protein L37	RPL37	tr|D6RG19|D6RG19_HUMAN Ribosomal protein L37 OS=Homo sapiens OX=9606 GN=RPL37 PE=1 SV=1;sp|P61927|RL37_HUMAN 60S ribosomal protein L37 OS=Homo sapiens OX=9606 GN=RPL37 PE=1 SV=2;tr|D6R9X9|D6R9X9_HUMAN Ribosomal protein L37 OS=Homo sapiens OX=9606 GN=RPL37	3	3	3	3	0	2	2	0	0	0	0	2	2	0	0	0	0	2	2	0	0	0	25.6	25.6	25.6	9.7223	82	82;97;74	0	16.541	0	18.3	14.6	0	0	0	29898000	0	7570800	22327000	0	0
H0YAW7;E5RFH6;P34913	H0YAW7;E5RFH6;P34913	1;1;1	1;1;1	1;1;1	Bifunctional epoxide hydrolase 2;Cytosolic epoxide hydrolase 2;Lipid-phosphate phosphatase	EPHX2	tr|H0YAW7|H0YAW7_HUMAN Bifunctional epoxide hydrolase 2 (Fragment) OS=Homo sapiens OX=9606 GN=EPHX2 PE=1 SV=1;tr|E5RFH6|E5RFH6_HUMAN Bifunctional epoxide hydrolase 2 OS=Homo sapiens OX=9606 GN=EPHX2 PE=1 SV=1;sp|P34913|HYES_HUMAN Bifunctional epoxide hydro	3	1	1	1	1	1	1	0	0	1	1	1	1	0	0	1	1	1	1	0	0	1	3.8	3.8	3.8	34.823	312	312;372;555	0.0072464	6.1091	3.8	3.8	3.8	0	0	3.8	140640000	21266000	18301000	31989000	0	0
E5RHW4;O94905;E5RJ09;B0QZ43;O75477	E5RHW4;O94905	5;5;2;1;1	5;5;2;1;1	5;5;2;1;1	Erlin-2	ERLIN2	tr|E5RHW4|E5RHW4_HUMAN Erlin-2 (Fragment) OS=Homo sapiens OX=9606 GN=ERLIN2 PE=1 SV=1;sp|O94905|ERLN2_HUMAN Erlin-2 OS=Homo sapiens OX=9606 GN=ERLIN2 PE=1 SV=1	5	5	5	5	4	2	0	0	0	0	4	2	0	0	0	0	4	2	0	0	0	0	27.2	27.2	27.2	37.725	338	338;339;197;275;346	0	38.388	21.3	10.4	0	0	0	0	5093700	3830300	1263400	0	0	0
E5RI99;P62888;A0A0B4J213;E5RJH3;A0A0C4DH44	E5RI99;P62888;A0A0B4J213	4;4;2;1;1	4;4;2;1;1	4;4;2;1;1	60S ribosomal protein L30	RPL30	tr|E5RI99|E5RI99_HUMAN 60S ribosomal protein L30 (Fragment) OS=Homo sapiens OX=9606 GN=RPL30 PE=1 SV=1;sp|P62888|RL30_HUMAN 60S ribosomal protein L30 OS=Homo sapiens OX=9606 GN=RPL30 PE=1 SV=2;tr|A0A0B4J213|A0A0B4J213_HUMAN 60S ribosomal protein L30 OS=Hom	5	4	4	4	3	3	3	1	2	1	3	3	3	1	2	1	3	3	3	1	2	1	51.8	51.8	51.8	12.656	114	114;115;51;56;96	0	38.095	41.2	41.2	37.7	16.7	30.7	10.5	27743000	6434700	5891900	3394500	6102000	4544600
E5RIT6;Q9UNX3;E5RHH1;J3KS10	E5RIT6;Q9UNX3	6;6;2;2	1;1;1;0	1;1;1;0	60S ribosomal protein L26-like 1	RPL26L1	tr|E5RIT6|E5RIT6_HUMAN 60S ribosomal protein L26-like 1 (Fragment) OS=Homo sapiens OX=9606 GN=RPL26L1 PE=1 SV=1;sp|Q9UNX3|RL26L_HUMAN 60S ribosomal protein L26-like 1 OS=Homo sapiens OX=9606 GN=RPL26L1 PE=1 SV=1	4	6	1	1	0	4	4	3	1	0	0	1	0	0	0	0	0	1	0	0	0	0	27.3	7	7	15.207	128	128;145;38;63	0.0072727	6.1182	0	20.3	19.5	19.5	7	0	1378800	0	1378800	0	0	0
E5RIZ6;Q13283	E5RIZ6;Q13283	1;1	1;1	1;1	Ras GTPase-activating protein-binding protein 1	G3BP1	tr|E5RIZ6|E5RIZ6_HUMAN Ras GTPase-activating protein-binding protein 1 (Fragment) OS=Homo sapiens OX=9606 GN=G3BP1 PE=1 SV=1;sp|Q13283|G3BP1_HUMAN Ras GTPase-activating protein-binding protein 1 OS=Homo sapiens OX=9606 GN=G3BP1 PE=1 SV=1	2	1	1	1	1	1	0	0	0	0	1	1	0	0	0	0	1	1	0	0	0	0	6.1	6.1	6.1	16.985	148	148;466	0.0037594	6.297	6.1	6.1	0	0	0	0	461530	265010	196520	0	0	0
E7EPB3;P50914	E7EPB3;P50914	3;3	3;3	3;3	60S ribosomal protein L14	RPL14	tr|E7EPB3|E7EPB3_HUMAN 60S ribosomal protein L14 OS=Homo sapiens OX=9606 GN=RPL14 PE=1 SV=1;sp|P50914|RL14_HUMAN 60S ribosomal protein L14 OS=Homo sapiens OX=9606 GN=RPL14 PE=1 SV=4	2	3	3	3	3	3	2	1	0	0	3	3	2	1	0	0	3	3	2	1	0	0	26.6	26.6	26.6	14.558	124	124;215	0	28.198	26.6	26.6	18.5	8.9	0	0	19028000	5309600	8917200	1845700	2955800	0
E7EPN9;Q9Y520;A0A2R8Y424;A0A0A0MS30;A0A2R8Y7F4;A0A2R8YET2;H7C5N8	E7EPN9;Q9Y520;A0A2R8Y424;A0A0A0MS30;A0A2R8Y7F4;A0A2R8YET2;H7C5N8	2;2;1;1;1;1;1	2;2;1;1;1;1;1	2;2;1;1;1;1;1	Protein PRRC2C	PRRC2C	tr|E7EPN9|E7EPN9_HUMAN Protein PRRC2C OS=Homo sapiens OX=9606 GN=PRRC2C PE=1 SV=1;sp|Q9Y520|PRC2C_HUMAN Protein PRRC2C OS=Homo sapiens OX=9606 GN=PRRC2C PE=1 SV=4;tr|A0A2R8Y424|A0A2R8Y424_HUMAN Protein PRRC2C (Fragment) OS=Homo sapiens OX=9606 GN=PRRC2C PE	7	2	2	2	1	2	0	0	0	0	1	2	0	0	0	0	1	2	0	0	0	0	1.1	1.1	1.1	308.77	2819	2819;2896;159;299;910;1090;1300	0	12.496	0.6	1.1	0	0	0	0	1293400	473390	819970	0	0	0
J3KSZ0;J3QL43;J3QS69;J3KT12;E7EQG2;P60842;Q14240;J3KTN0;J3QLN6;J3QR64;J3KTB5;J3QL52;J3QKZ9;J3KS25	J3KSZ0;J3QL43;J3QS69;J3KT12;E7EQG2;P60842;Q14240;J3KTN0;J3QLN6;J3QR64;J3KTB5	3;3;3;3;3;3;3;2;2;2;2;1;1;1	2;2;2;2;2;2;2;1;2;2;2;0;1;1	2;2;2;2;2;2;2;1;2;2;2;0;1;1	Eukaryotic initiation factor 4A-I;Eukaryotic initiation factor 4A-II;Eukaryotic initiation factor 4A-II, N-terminally processed	EIF4A1;EIF4A2	tr|J3KSZ0|J3KSZ0_HUMAN Eukaryotic initiation factor 4A-I (Fragment) OS=Homo sapiens OX=9606 GN=EIF4A1 PE=1 SV=1;tr|J3QL43|J3QL43_HUMAN Eukaryotic initiation factor 4A-I (Fragment) OS=Homo sapiens OX=9606 GN=EIF4A1 PE=1 SV=1;tr|J3QS69|J3QS69_HUMAN Eukaryoti	14	3	2	2	1	1	0	0	1	0	0	1	0	0	1	0	0	1	0	0	1	0	12.2	8.7	8.7	26.662	230	230;271;300;341;362;406;407;117;163;214;257;68;134;187	0	11.022	3.5	5.7	0	0	3	0	2002900	0	755160	0	0	1247800
E7ERF2;P17987;F5GZ03;F5GZI8;F5H282;E7EQR6;F5GYL4;F5H726;F5H676;F5H136	E7ERF2;P17987;F5GZ03;F5GZI8;F5H282;E7EQR6	4;4;3;2;2;2;1;1;1;1	4;4;3;2;2;2;1;1;1;1	4;4;3;2;2;2;1;1;1;1	T-complex protein 1 subunit alpha	TCP1	tr|E7ERF2|E7ERF2_HUMAN T-complex protein 1 subunit alpha OS=Homo sapiens OX=9606 GN=TCP1 PE=1 SV=1;sp|P17987|TCPA_HUMAN T-complex protein 1 subunit alpha OS=Homo sapiens OX=9606 GN=TCP1 PE=1 SV=1;tr|F5GZ03|F5GZ03_HUMAN T-complex protein 1 subunit alpha (Fr	10	4	4	4	0	0	0	3	1	1	0	0	0	3	1	1	0	0	0	3	1	1	9.9	9.9	9.9	46.91	433	433;556;221;100;332;401;65;91;111;136	0	24.251	0	0	0	7.2	2.8	2.3	4621300	0	0	0	2797400	980720
E7ESL0;J3KQY1;Q9NWU5	E7ESL0;J3KQY1;Q9NWU5	1;1;1	1;1;1	1;1;1	39S ribosomal protein L22, mitochondrial	MRPL22	tr|E7ESL0|E7ESL0_HUMAN 39S ribosomal protein L22, mitochondrial OS=Homo sapiens OX=9606 GN=MRPL22 PE=1 SV=1;tr|J3KQY1|J3KQY1_HUMAN 39S ribosomal protein L22, mitochondrial OS=Homo sapiens OX=9606 GN=MRPL22 PE=1 SV=1;sp|Q9NWU5|RM22_HUMAN 39S ribosomal prote	3	1	1	1	1	1	1	0	1	1	1	1	1	0	1	1	1	1	1	0	1	1	6.1	6.1	6.1	24.325	212	212;232;206	0	10.107	6.1	6.1	6.1	0	6.1	6.1	6023300	979070	1713300	775510	0	1828900
E7EUT5;P04406	E7EUT5;P04406	4;4	4;4	4;4	Glyceraldehyde-3-phosphate dehydrogenase	GAPDH	tr|E7EUT5|E7EUT5_HUMAN Glyceraldehyde-3-phosphate dehydrogenase OS=Homo sapiens OX=9606 GN=GAPDH PE=1 SV=1;sp|P04406|G3P_HUMAN Glyceraldehyde-3-phosphate dehydrogenase OS=Homo sapiens OX=9606 GN=GAPDH PE=1 SV=3	2	4	4	4	3	3	2	2	3	2	3	3	2	2	3	2	3	3	2	2	3	2	26.9	26.9	26.9	27.87	260	260;335	0	36.39	20.4	20.4	11.2	15.8	20.4	11.2	22846000	5532600	3898800	3194600	2433900	3924100
E7EX73;E9PGM1;E7EUU4;Q04637	E7EX73;E9PGM1;E7EUU4;Q04637	1;1;1;1	1;1;1;1	1;1;1;1	Eukaryotic translation initiation factor 4 gamma 1	EIF4G1	tr|E7EX73|E7EX73_HUMAN Eukaryotic translation initiation factor 4 gamma 1 OS=Homo sapiens OX=9606 GN=EIF4G1 PE=1 SV=1;tr|E9PGM1|E9PGM1_HUMAN Eukaryotic translation initiation factor 4 gamma 1 OS=Homo sapiens OX=9606 GN=EIF4G1 PE=1 SV=1;tr|E7EUU4|E7EUU4_HUM	4	1	1	1	1	0	0	0	0	0	1	0	0	0	0	0	1	0	0	0	0	0	1.3	1.3	1.3	158.64	1436	1436;1513;1560;1599	0.0072993	6.1247	1.3	0	0	0	0	0	1136800	1136800	0	0	0	0
Q6AWB1;E7EX90;Q14203	Q6AWB1;E7EX90;Q14203	1;1;1	1;1;1	1;1;1	Dynactin subunit 1	DKFZp686E0752;DCTN1	tr|Q6AWB1|Q6AWB1_HUMAN Dynactin subunit 1 OS=Homo sapiens OX=9606 GN=DCTN1 PE=1 SV=1;tr|E7EX90|E7EX90_HUMAN Dynactin subunit 1 OS=Homo sapiens OX=9606 GN=DCTN1 PE=1 SV=1;sp|Q14203|DCTN1_HUMAN Dynactin subunit 1 OS=Homo sapiens OX=9606 GN=DCTN1 PE=1 SV=3	3	1	1	1	0	0	0	1	0	0	0	0	0	1	0	0	0	0	0	1	0	0	1.1	1.1	1.1	98.517	890	890;1256;1278	0	7.0777	0	0	0	1.1	0	0	712280	0	0	0	712280	0
E9PB61;Q86V81	E9PB61;Q86V81	3;3	3;3	3;3	THO complex subunit 4	ALYREF	tr|E9PB61|E9PB61_HUMAN THO complex subunit 4 OS=Homo sapiens OX=9606 GN=ALYREF PE=1 SV=1;sp|Q86V81|THOC4_HUMAN THO complex subunit 4 OS=Homo sapiens OX=9606 GN=ALYREF PE=1 SV=3	2	3	3	3	2	2	1	1	0	0	2	2	1	1	0	0	2	2	1	1	0	0	12.5	12.5	12.5	27.557	264	264;257	0	24.209	9.8	9.8	4.2	2.7	0	0	7608300	3219800	3122800	436960	828700	0
E9PC15;Q53H12;A0A0G2JLG5;E9PG39	E9PC15;Q53H12;A0A0G2JLG5;E9PG39	4;4;2;2	4;4;2;2	4;4;2;2	Acylglycerol kinase, mitochondrial	AGK	tr|E9PC15|E9PC15_HUMAN Acylglycerol kinase, mitochondrial OS=Homo sapiens OX=9606 GN=AGK PE=1 SV=1;sp|Q53H12|AGK_HUMAN Acylglycerol kinase, mitochondrial OS=Homo sapiens OX=9606 GN=AGK PE=1 SV=2;tr|A0A0G2JLG5|A0A0G2JLG5_HUMAN Acylglycerol kinase, mitochond	4	4	4	4	1	1	0	4	4	2	1	1	0	4	4	2	1	1	0	4	4	2	13.7	13.7	13.7	43.796	394	394;422;226;244	0	32.27	6.3	6.3	0	13.7	13.7	5.1	22883000	2552400	2826100	0	9430200	6317900
E9PC69;Q7KZI7;E7ETY4;F5H4F6;F5H6N2;B4DIB3;A0A087X0I6;Q9P0L2;F5H4J8;H0YNV4	E9PC69;Q7KZI7;E7ETY4	14;13;12;3;2;2;2;2;1;1	14;13;12;3;2;2;2;2;1;1	12;11;10;2;2;0;0;0;1;0	Serine/threonine-protein kinase MARK2	MARK2	tr|E9PC69|E9PC69_HUMAN Non-specific serine/threonine protein kinase OS=Homo sapiens OX=9606 GN=MARK2 PE=1 SV=3;sp|Q7KZI7|MARK2_HUMAN Serine/threonine-protein kinase MARK2 OS=Homo sapiens OX=9606 GN=MARK2 PE=1 SV=2;tr|E7ETY4|E7ETY4_HUMAN Non-specific serine	10	14	14	12	4	3	8	2	4	2	4	3	8	2	4	2	3	2	7	2	4	2	25.4	25.4	22.1	86.69	778	778;788;699;161;111;780;796;795;91;178	0	100.3	7.6	5.3	14.3	3.9	8.5	4.8	19202000	1743700	4108900	3560000	4206700	4473600
E9PCY7;G8JLB6;P31943;H0YB39;H0YBG7;H0YBD7;E5RGV0;D6RIT2;D6RIU0;D6RBM0;E5RGH4;E7EQJ0;D6RAM1;D6R9T0;D6RFM3;E7EN40;D6RDU3;D6RJ04;D6RIH9;D6R9D3;D6RF17;D6RDL0;H0YAQ2	E9PCY7;G8JLB6;P31943;H0YB39;H0YBG7;H0YBD7	7;7;7;5;4;4;3;3;3;3;2;2;2;2;2;2;2;2;2;1;1;1;1	7;7;7;5;4;4;3;3;3;3;2;2;2;2;2;2;2;2;2;1;1;1;1	2;2;2;1;1;1;1;2;1;1;0;1;1;1;1;1;1;1;1;1;1;1;0	Heterogeneous nuclear ribonucleoprotein H;Heterogeneous nuclear ribonucleoprotein H, N-terminally processed	HNRNPH1	tr|E9PCY7|E9PCY7_HUMAN Heterogeneous nuclear ribonucleoprotein H OS=Homo sapiens OX=9606 GN=HNRNPH1 PE=1 SV=1;tr|G8JLB6|G8JLB6_HUMAN Heterogeneous nuclear ribonucleoprotein H OS=Homo sapiens OX=9606 GN=HNRNPH1 PE=1 SV=1;sp|P31943|HNRH1_HUMAN Heterogeneous	23	7	7	2	6	6	4	2	1	1	6	6	4	2	1	1	2	2	2	0	0	1	24.5	24.5	7.5	47.087	429	429;472;449;277;185;194;155;164;168;212;100;115;130;161;163;166;171;172;184;40;49;84;131	0	191.68	22.1	22.1	13.5	7.7	4	3	44064000	19150000	12138000	8575100	2724300	971220
E9PD53;Q9NTJ3	E9PD53;Q9NTJ3	1;1	1;1	1;1	Structural maintenance of chromosomes protein;Structural maintenance of chromosomes protein 4	SMC4	tr|E9PD53|E9PD53_HUMAN Structural maintenance of chromosomes protein OS=Homo sapiens OX=9606 GN=SMC4 PE=1 SV=1;sp|Q9NTJ3|SMC4_HUMAN Structural maintenance of chromosomes protein 4 OS=Homo sapiens OX=9606 GN=SMC4 PE=1 SV=2	2	1	1	1	0	0	0	1	0	0	0	0	0	1	0	0	0	0	0	1	0	0	0.7	0.7	0.7	144.45	1263	1263;1288	0.0099834	5.816	0	0	0	0.7	0	0	0	0	0	0	0	0
E9PE20;P49458	E9PE20;P49458	1;1	1;1	1;1	Signal recognition particle 9 kDa protein	SRP9	tr|E9PE20|E9PE20_HUMAN Signal recognition particle 9 kDa protein OS=Homo sapiens OX=9606 GN=SRP9 PE=1 SV=1;sp|P49458|SRP09_HUMAN Signal recognition particle 9 kDa protein OS=Homo sapiens OX=9606 GN=SRP9 PE=1 SV=2	2	1	1	1	0	1	0	0	0	0	0	1	0	0	0	0	0	1	0	0	0	0	13.6	13.6	13.6	7.6677	66	66;86	0.0083893	5.8228	0	13.6	0	0	0	0	318510	0	318510	0	0	0
E9PK91;Q9NYF8;E9PJA7;A0A1W2PQ43;E9PK09;E9PQN2;E9PKI6;H0YF00;H0YF63	E9PK91;Q9NYF8;E9PJA7;A0A1W2PQ43;E9PK09;E9PQN2;E9PKI6	6;6;5;5;5;5;5;1;1	6;6;5;5;5;5;5;1;1	6;6;5;5;5;5;5;1;1	Bcl-2-associated transcription factor 1	BCLAF1	tr|E9PK91|E9PK91_HUMAN Bcl-2-associated transcription factor 1 OS=Homo sapiens OX=9606 GN=BCLAF1 PE=1 SV=1;sp|Q9NYF8|BCLF1_HUMAN Bcl-2-associated transcription factor 1 OS=Homo sapiens OX=9606 GN=BCLAF1 PE=1 SV=2;tr|E9PJA7|E9PJA7_HUMAN Bcl-2-associated tra	9	6	6	6	2	4	2	0	0	0	2	4	2	0	0	0	2	4	2	0	0	0	12.9	12.9	12.9	100.4	871	871;920;467;703;725;750;752;118;126	0	37.188	4.6	7.8	5.1	0	0	0	4567200	1812600	2109500	645140	0	0
E9PKE3;P11142;E9PQQ4;E9PQK7;E9PK54;E9PLF4;E9PNE6;E9PN25;E9PPY6;E9PI65;E9PM13;E9PS65;E9PN89;A8K7Q2	E9PKE3;P11142;E9PQQ4;E9PQK7;E9PK54;E9PLF4;E9PNE6;E9PN25;E9PPY6;E9PI65	4;4;3;3;3;3;3;2;2;2;1;1;1;1	3;3;2;2;2;2;2;1;1;1;1;1;1;1	3;3;2;2;2;2;2;1;1;1;1;1;1;1	Heat shock cognate 71 kDa protein	HSPA8	tr|E9PKE3|E9PKE3_HUMAN Heat shock cognate 71 kDa protein OS=Homo sapiens OX=9606 GN=HSPA8 PE=1 SV=1;sp|P11142|HSP7C_HUMAN Heat shock cognate 71 kDa protein OS=Homo sapiens OX=9606 GN=HSPA8 PE=1 SV=1;tr|E9PQQ4|E9PQQ4_HUMAN Heat shock cognate 71 kDa protein	14	4	3	3	3	3	2	1	2	1	2	2	1	0	1	0	2	2	1	0	1	0	8.1	6.1	6.1	68.805	627	627;646;171;178;183;187;500;132;137;168;150;223;312;410	0	37.8	5.7	6.2	4.5	2.1	4.5	2.1	5232300	2727000	1348200	274540	0	882530
E9PKP7;P17480	E9PKP7;P17480	1;1	1;1	1;1	Nucleolar transcription factor 1	UBTF	tr|E9PKP7|E9PKP7_HUMAN Nucleolar transcription factor 1 OS=Homo sapiens OX=9606 GN=UBTF PE=1 SV=1;sp|P17480|UBF1_HUMAN Nucleolar transcription factor 1 OS=Homo sapiens OX=9606 GN=UBTF PE=1 SV=1	2	1	1	1	0	0	1	0	0	0	0	0	1	0	0	0	0	0	1	0	0	0	0.9	0.9	0.9	87.435	745	745;764	0.0087566	5.9779	0	0	0.9	0	0	0	0	0	0	0	0	0
E9PLK3;P55786;H0YDG0;A6NEC2;H0YCQ5;E9PJF9;E9PJY4;E9PPD4;E9PPZ2;E9PP11	E9PLK3;P55786	9;9;3;2;1;1;1;1;1;1	9;9;3;2;1;1;1;1;1;1	9;9;3;2;1;1;1;1;1;1	Puromycin-sensitive aminopeptidase	NPEPPS	tr|E9PLK3|E9PLK3_HUMAN Aminopeptidase OS=Homo sapiens OX=9606 GN=NPEPPS PE=1 SV=1;sp|P55786|PSA_HUMAN Puromycin-sensitive aminopeptidase OS=Homo sapiens OX=9606 GN=NPEPPS PE=1 SV=2	10	9	9	9	1	3	0	4	5	2	1	3	0	4	5	2	1	3	0	4	5	2	14.5	14.5	14.5	102.99	915	915;919;169;478;65;134;141;163;178;201	0	75.689	1.1	5.5	0	7.2	7.9	2.1	16678000	417870	1113600	0	4167200	7526500
E9PPJ5;E9PLM6;P21741	E9PPJ5;E9PLM6;P21741	6;6;6	6;6;6	6;6;6	Midkine	MDK	tr|E9PPJ5|E9PPJ5_HUMAN Midkine (Fragment) OS=Homo sapiens OX=9606 GN=MDK PE=1 SV=1;tr|E9PLM6|E9PLM6_HUMAN Midkine OS=Homo sapiens OX=9606 GN=MDK PE=1 SV=1;sp|P21741|MK_HUMAN Midkine OS=Homo sapiens OX=9606 GN=MDK PE=1 SV=1	3	6	6	6	5	4	3	3	3	1	5	4	3	3	3	1	5	4	3	3	3	1	41.2	41.2	41.2	14.374	131	131;156;143	0	113.16	35.9	29	19.8	34.4	19.8	7.6	39973000	13485000	8758900	5588900	6124400	3708000
I3L3B4;F8W9H0;E9PLN8;Q9BQB6	I3L3B4;F8W9H0;E9PLN8;Q9BQB6	1;1;1;1	1;1;1;1	1;1;1;1	Vitamin K epoxide reductase complex subunit 1	VKORC1	tr|I3L3B4|I3L3B4_HUMAN Uncharacterized protein (Fragment) OS=Homo sapiens OX=9606 PE=4 SV=1;tr|F8W9H0|F8W9H0_HUMAN Vitamin K epoxide reductase complex subunit 1 OS=Homo sapiens OX=9606 GN=VKORC1 PE=4 SV=1;tr|E9PLN8|E9PLN8_HUMAN Uncharacterized protein (Fra	4	1	1	1	0	0	0	0	1	0	0	0	0	0	1	0	0	0	0	0	1	0	12.5	12.5	12.5	11.082	104	104;149;166;163	0	10.493	0	0	0	0	12.5	0	1446700	0	0	0	0	1446700
E9PN17;O75964	E9PN17;O75964	5;5	5;5	5;5	ATP synthase subunit g, mitochondrial	ATP5L	tr|E9PN17|E9PN17_HUMAN ATP synthase membrane subunit g OS=Homo sapiens OX=9606 GN=ATP5MG PE=1 SV=1;sp|O75964|ATP5L_HUMAN ATP synthase subunit g, mitochondrial OS=Homo sapiens OX=9606 GN=ATP5L PE=1 SV=3	2	5	5	5	1	1	1	2	2	2	1	1	1	2	2	2	1	1	1	2	2	2	63.2	63.2	63.2	8.4518	76	76;103	0	31.316	14.5	14.5	14.5	34.2	34.2	26.3	31987000	1826900	3351000	935890	14012000	6824000
E9PN78;Q4KMG0	E9PN78;Q4KMG0	1;1	1;1	1;1	Cell adhesion molecule-related/down-regulated by oncogenes	CDON	tr|E9PN78|E9PN78_HUMAN Cell adhesion molecule-related/down-regulated by oncogenes OS=Homo sapiens OX=9606 GN=CDON PE=1 SV=1;sp|Q4KMG0|CDON_HUMAN Cell adhesion molecule-related/down-regulated by oncogenes OS=Homo sapiens OX=9606 GN=CDON PE=1 SV=2	2	1	1	1	0	0	0	1	0	0	0	0	0	1	0	0	0	0	0	1	0	0	3.3	3.3	3.3	69.808	641	641;1287	0.0072595	6.1181	0	0	0	3.3	0	0	5368300	0	0	0	5368300	0
E9PNW8;Q8WVX9	E9PNW8;Q8WVX9	1;1	1;1	1;1	Fatty acyl-CoA reductase 1	FAR1	tr|E9PNW8|E9PNW8_HUMAN Fatty acyl-CoA reductase (Fragment) OS=Homo sapiens OX=9606 GN=FAR1 PE=1 SV=1;sp|Q8WVX9|FACR1_HUMAN Fatty acyl-CoA reductase 1 OS=Homo sapiens OX=9606 GN=FAR1 PE=1 SV=1	2	1	1	1	0	0	0	1	0	1	0	0	0	1	0	1	0	0	0	1	0	1	3.9	3.9	3.9	37.481	335	335;515	0	8.7701	0	0	0	3.9	0	3.9	2700200	0	0	0	2187900	0
E9PQM0;Q8WUK0	E9PQM0;Q8WUK0	1;1	1;1	1;1	Phosphatidylglycerophosphatase and protein-tyrosine phosphatase 1	PTPMT1	tr|E9PQM0|E9PQM0_HUMAN Phosphatidylglycerophosphatase and protein-tyrosine phosphatase 1 OS=Homo sapiens OX=9606 GN=PTPMT1 PE=1 SV=1;sp|Q8WUK0|PTPM1_HUMAN Phosphatidylglycerophosphatase and protein-tyrosine phosphatase 1 OS=Homo sapiens OX=9606 GN=PTPMT1 P	2	1	1	1	0	0	0	1	0	0	0	0	0	1	0	0	0	0	0	1	0	0	7.7	7.7	7.7	18.215	168	168;201	0	8.0921	0	0	0	7.7	0	0	302810	0	0	0	302810	0
E9PR30;P62861	E9PR30;P62861	3;3	3;3	3;3	40S ribosomal protein S30	FAU	tr|E9PR30|E9PR30_HUMAN 40S ribosomal protein S30 OS=Homo sapiens OX=9606 GN=FAU PE=1 SV=1;sp|P62861|RS30_HUMAN 40S ribosomal protein S30 OS=Homo sapiens OX=9606 GN=FAU PE=1 SV=1	2	3	3	3	2	1	2	3	2	1	2	1	2	3	2	1	2	1	2	3	2	1	12.2	12.2	12.2	10.905	98	98;59	0	19.138	11.2	11.2	11.2	12.2	11.2	10.2	1617400000	431820000	12342000	432410000	21535000	347040000
F2Z2B9;Q9BSJ2;B3KTU7;R4GMM4	F2Z2B9;Q9BSJ2	7;7;2;1	7;7;2;1	7;7;2;1	Gamma-tubulin complex component 2	TUBGCP2	tr|F2Z2B9|F2Z2B9_HUMAN Gamma-tubulin complex component OS=Homo sapiens OX=9606 GN=TUBGCP2 PE=1 SV=1;sp|Q9BSJ2|GCP2_HUMAN Gamma-tubulin complex component 2 OS=Homo sapiens OX=9606 GN=TUBGCP2 PE=1 SV=2	4	7	7	7	4	5	0	1	0	0	4	5	0	1	0	0	4	5	0	1	0	0	12.6	12.6	12.6	82.603	721	721;902;495;78	0	47.177	7.2	9.3	0	1.9	0	0	7351600	3635900	3157300	0	558440	0
F2Z2E2;Q86VI3	F2Z2E2;Q86VI3	2;2	2;2	2;2	Ras GTPase-activating-like protein IQGAP3	IQGAP3	tr|F2Z2E2|F2Z2E2_HUMAN Ras GTPase-activating-like protein IQGAP3 OS=Homo sapiens OX=9606 GN=IQGAP3 PE=1 SV=1;sp|Q86VI3|IQGA3_HUMAN Ras GTPase-activating-like protein IQGAP3 OS=Homo sapiens OX=9606 GN=IQGAP3 PE=1 SV=2	2	2	2	2	0	0	0	0	2	0	0	0	0	0	2	0	0	0	0	0	2	0	2.8	2.8	2.8	179.48	1588	1588;1631	0	13.545	0	0	0	0	2.8	0	1244200	0	0	0	0	1244200
F5H0Y3;Q15773;F5H7L5;F5H800	F5H0Y3;Q15773;F5H7L5;F5H800	2;2;1;1	2;2;1;1	2;2;1;1	Myeloid leukemia factor 2	MLF2	tr|F5H0Y3|F5H0Y3_HUMAN Myeloid leukemia factor 2 (Fragment) OS=Homo sapiens OX=9606 GN=MLF2 PE=1 SV=8;sp|Q15773|MLF2_HUMAN Myeloid leukemia factor 2 OS=Homo sapiens OX=9606 GN=MLF2 PE=1 SV=1;tr|F5H7L5|F5H7L5_HUMAN Myeloid leukemia factor 2 (Fragment) OS=Ho	4	2	2	2	0	0	0	2	2	0	0	0	0	2	2	0	0	0	0	2	2	0	11.7	11.7	11.7	24.731	230	230;248;79;121	0	12.539	0	0	0	11.7	11.7	0	2293400	0	0	0	1414000	879460
F5H3U9;F5H6N1;F5H6P7;P61326;Q96A72	F5H3U9;F5H6N1;F5H6P7;P61326;Q96A72	1;1;1;1;1	1;1;1;1;1	1;1;1;1;1	Protein mago nashi homolog;Protein mago nashi homolog 2	MAGOHB;MAGOH	tr|F5H3U9|F5H3U9_HUMAN Protein mago nashi homolog 2 OS=Homo sapiens OX=9606 GN=MAGOHB PE=4 SV=1;tr|F5H6N1|F5H6N1_HUMAN Protein mago nashi homolog 2 OS=Homo sapiens OX=9606 GN=MAGOHB PE=1 SV=1;tr|F5H6P7|F5H6P7_HUMAN Protein mago nashi homolog 2 OS=Homo sapi	5	1	1	1	0	1	0	0	0	0	0	1	0	0	0	0	0	1	0	0	0	0	45.5	45.5	45.5	5.2379	44	44;90;102;146;148	0.0038536	6.4089	0	45.5	0	0	0	0	1950700	0	1950700	0	0	0
F5H5D3;Q9BQE3;A0A1W2PQM2;F8VVB9;F8VQQ4;F8VS66;F8VRZ4;F8VWV9;F8VX09;C9JEV8;C9JQ00;C9JJQ8;C9JDL2;C9K0S6;F8VRK0;F8W0F6;F8VXZ7;Q9H853	F5H5D3;Q9BQE3;A0A1W2PQM2	25;25;14;12;11;7;6;5;4;4;4;4;3;2;2;2;1;1	25;25;14;12;11;7;6;5;4;4;4;4;3;2;2;2;1;1	2;2;2;0;0;0;0;0;0;0;0;0;0;0;0;0;0;0	Tubulin alpha-1C chain	TUBA1C	tr|F5H5D3|F5H5D3_HUMAN Tubulin alpha chain OS=Homo sapiens OX=9606 GN=TUBA1C PE=1 SV=1;sp|Q9BQE3|TBA1C_HUMAN Tubulin alpha-1C chain OS=Homo sapiens OX=9606 GN=TUBA1C PE=1 SV=1;tr|A0A1W2PQM2|A0A1W2PQM2_HUMAN Tubulin alpha-1C chain OS=Homo sapiens OX=9606 GN	18	25	25	2	14	20	12	16	18	15	14	20	12	16	18	15	0	1	1	1	0	1	66.7	66.7	7.9	57.73	519	519;449;325;246;219;130;112;81;75;153;180;198;119;47;49;231;26;241	0	323.31	48.2	57.8	41.4	47	52.2	50.9	988460000	113520000	199690000	69477000	201050000	223590000
F5H5S0;P40937;E9PEP3	F5H5S0;P40937;E9PEP3	2;2;1	2;2;1	2;2;1	Replication factor C subunit 5	RFC5	tr|F5H5S0|F5H5S0_HUMAN Replication factor C subunit 5 (Fragment) OS=Homo sapiens OX=9606 GN=RFC5 PE=1 SV=1;sp|P40937|RFC5_HUMAN Replication factor C subunit 5 OS=Homo sapiens OX=9606 GN=RFC5 PE=1 SV=1;tr|E9PEP3|E9PEP3_HUMAN Replication factor C subunit 5 (	3	2	2	2	0	0	0	0	2	0	0	0	0	0	2	0	0	0	0	0	2	0	29.8	29.8	29.8	11.9	104	104;340;99	0	11.592	0	0	0	0	29.8	0	1465400	0	0	0	0	1465400
F5H6T1;P61160	F5H6T1;P61160	3;3	3;3	3;3	Actin-related protein 2	ACTR2	tr|F5H6T1|F5H6T1_HUMAN ARP2 actin-related protein 2 homolog (Yeast), isoform CRA_d OS=Homo sapiens OX=9606 GN=ACTR2 PE=1 SV=2;sp|P61160|ARP2_HUMAN Actin-related protein 2 OS=Homo sapiens OX=9606 GN=ACTR2 PE=1 SV=1	2	3	3	3	3	1	1	0	1	0	3	1	1	0	1	0	3	1	1	0	1	0	11.5	11.5	11.5	38.841	339	339;394	0	21.767	11.5	3.5	3.5	0	3.5	0	3315400	1747500	1048100	519800	0	0
F6VRR5;Q9BY77;Q8WUT1;F8WCX5;Q6R954;F8WEE2	F6VRR5;Q9BY77;Q8WUT1;F8WCX5	6;6;3;3;2;2	6;6;3;3;2;2	6;6;3;3;2;2	Polymerase delta-interacting protein 3	POLDIP3	tr|F6VRR5|F6VRR5_HUMAN Polymerase delta-interacting protein 3 OS=Homo sapiens OX=9606 GN=POLDIP3 PE=1 SV=1;sp|Q9BY77|PDIP3_HUMAN Polymerase delta-interacting protein 3 OS=Homo sapiens OX=9606 GN=POLDIP3 PE=1 SV=2;tr|Q8WUT1|Q8WUT1_HUMAN POLDIP3 protein OS=H	6	6	6	6	2	5	3	1	0	0	2	5	3	1	0	0	2	5	3	1	0	0	22.1	22.1	22.1	48.103	438	438;421;229;281;185;189	0	55.402	8.7	19.2	10	3	0	0	6427100	887050	2543300	1176900	1819900	0
F6VX93;Q5VIR6	F6VX93;Q5VIR6	1;1	1;1	1;1	Vacuolar protein sorting-associated protein 53 homolog	VPS53	tr|F6VX93|F6VX93_HUMAN Vacuolar protein sorting-associated protein 53 homolog OS=Homo sapiens OX=9606 GN=VPS53 PE=1 SV=1;sp|Q5VIR6|VPS53_HUMAN Vacuolar protein sorting-associated protein 53 homolog OS=Homo sapiens OX=9606 GN=VPS53 PE=1 SV=1	2	1	1	1	1	0	0	1	0	0	1	0	0	1	0	0	1	0	0	1	0	0	4.4	4.4	4.4	62.167	547	547;699	0	11.988	4.4	0	0	4.4	0	0	1104400	435780	0	0	668610	0
F8VPD4;P27708;H7C2E4	F8VPD4;P27708	8;8;2	8;8;2	8;8;2	CAD protein;Glutamine-dependent carbamoyl-phosphate synthase;Aspartate carbamoyltransferase;Dihydroorotase	CAD	tr|F8VPD4|F8VPD4_HUMAN CAD protein OS=Homo sapiens OX=9606 GN=CAD PE=1 SV=1;sp|P27708|PYR1_HUMAN CAD protein OS=Homo sapiens OX=9606 GN=CAD PE=1 SV=3	3	8	8	8	4	3	1	3	2	1	4	3	1	3	2	1	4	3	1	3	2	1	5.8	5.8	5.8	236.02	2162	2162;2225;293	0	55.074	3.1	2.2	0.7	2	1.2	0.7	9378200	3172300	948620	424670	1869400	967880
F8VXI7;F8VXL2;F8VRV5;P63167	F8VXI7;F8VXL2;F8VRV5;P63167	1;1;1;1	1;1;1;1	1;1;1;1	Dynein light chain 1, cytoplasmic	DYNLL1	tr|F8VXI7|F8VXI7_HUMAN Dynein light chain (Fragment) OS=Homo sapiens OX=9606 GN=DYNLL1 PE=1 SV=1;tr|F8VXL2|F8VXL2_HUMAN Dynein light chain OS=Homo sapiens OX=9606 GN=DYNLL1 PE=1 SV=1;tr|F8VRV5|F8VRV5_HUMAN Dynein light chain OS=Homo sapiens OX=9606 GN=DYNL	4	1	1	1	1	0	0	0	0	0	1	0	0	0	0	0	1	0	0	0	0	0	52.4	52.4	52.4	4.7714	42	42;47;67;89	0	32.696	52.4	0	0	0	0	0	1186200	1186200	0	0	0	0
F8VVM2;F8VWQ0;F8VZL5;F8VWR4	F8VVM2	8;3;2;2	8;3;2;2	1;1;0;0		SLC25A3	tr|F8VVM2|F8VVM2_HUMAN Phosphate carrier protein, mitochondrial OS=Homo sapiens OX=9606 GN=SLC25A3 PE=1 SV=1	4	8	8	1	4	3	1	5	4	2	4	3	1	5	4	2	1	1	0	1	1	1	31.5	31.5	8.3	36.161	324	324;156;153;154	0	80.387	17	17.6	3.7	19.1	21.3	12	58862000	9673300	3931200	1813400	25372000	14128000
F8VWS0;P05388;F8VQY6;F8VPE8;F8VRK7;G3V210;F8VW21;F8VU65;F8VWV4;F8VS58;F8VZS0;Q8NHW5;F8W1K8	F8VWS0;P05388;F8VQY6;F8VPE8;F8VRK7;G3V210;F8VW21;F8VU65;F8VWV4;F8VS58;F8VZS0;Q8NHW5	4;4;3;3;3;3;3;3;2;2;2;2;1	4;4;3;3;3;3;3;3;2;2;2;2;1	4;4;3;3;3;3;3;3;2;2;2;2;1	60S acidic ribosomal protein P0;60S acidic ribosomal protein P0-like	RPLP0;RPLP0P6	tr|F8VWS0|F8VWS0_HUMAN 60S acidic ribosomal protein P0 OS=Homo sapiens OX=9606 GN=RPLP0 PE=1 SV=1;sp|P05388|RLA0_HUMAN 60S acidic ribosomal protein P0 OS=Homo sapiens OX=9606 GN=RPLP0 PE=1 SV=1;tr|F8VQY6|F8VQY6_HUMAN 60S acidic ribosomal protein P0 OS=Homo	13	4	4	4	2	3	3	0	0	0	2	3	3	0	0	0	2	3	3	0	0	0	26	26	26	30.456	281	281;317;142;153;156;166;244;247;111;121;246;317;107	0	24.882	11	22.1	14.9	0	0	0	5434200	1241700	1958700	2233900	0	0
F8VXH9;H3BRU6;F8VZX2;Q15366;F8W0G4;F8W1G6;J3QT27;E9PFP8;P57721;F8VTZ0;H3BND9;F8VRH0;Q15365	F8VXH9;H3BRU6;F8VZX2;Q15366;F8W0G4;F8W1G6;J3QT27;E9PFP8;P57721	4;4;4;4;3;3;2;2;2;1;1;1;1	4;4;4;4;3;3;2;2;2;1;1;1;1	4;4;4;4;3;3;2;2;2;1;1;1;1	Poly(rC)-binding protein 2;Poly(rC)-binding protein 3	PCBP2;PCBP3	tr|F8VXH9|F8VXH9_HUMAN Poly(rC)-binding protein 2 (Fragment) OS=Homo sapiens OX=9606 GN=PCBP2 PE=1 SV=1;tr|H3BRU6|H3BRU6_HUMAN Poly(rC)-binding protein 2 (Fragment) OS=Homo sapiens OX=9606 GN=PCBP2 PE=1 SV=1;tr|F8VZX2|F8VZX2_HUMAN Poly(rC)-binding protein	13	4	4	4	2	3	1	2	3	1	2	3	1	2	3	1	2	3	1	2	3	1	33.8	33.8	33.8	16.997	160	160;301;321;365;158;202;322;361;371;64;112;310;356	0	30.059	18.1	25	6.9	15.6	23.8	6.9	28109000	2841000	7541300	1454400	5634900	7755600
F8VYE8;F8W0W8;P36873;F8VR82;E7ETD8;H0Y3Y6;C9JP48;A0A087WYY5;F8WE71;F8W1A0;C9J9S3;F5H1L6;F5H037	F8VYE8;F8W0W8;P36873;F8VR82;E7ETD8	8;8;8;7;5;2;2;2;1;1;1;1;1	1;1;1;1;0;0;0;0;0;0;0;0;0	1;1;1;1;0;0;0;0;0;0;0;0;0	Serine/threonine-protein phosphatase;Serine/threonine-protein phosphatase PP1-gamma catalytic subunit	PPP1CC;PPP1CB	tr|F8VYE8|F8VYE8_HUMAN Serine/threonine-protein phosphatase OS=Homo sapiens OX=9606 GN=PPP1CC PE=1 SV=1;tr|F8W0W8|F8W0W8_HUMAN Serine/threonine-protein phosphatase OS=Homo sapiens OX=9606 GN=PPP1CC PE=1 SV=1;sp|P36873|PP1G_HUMAN Serine/threonine-protein ph	13	8	1	1	4	5	1	5	5	1	0	0	0	1	0	0	0	0	0	1	0	0	42.1	10.9	10.9	34.95	304	304;332;323;270;169;82;138;140;64;83;125;169;179	0.0073394	6.1439	19.1	22.4	3.3	25.3	25	6.2	1627200	0	0	0	1627200	0
F8W1S1;Q7RTS7;Q86Y46	F8W1S1;Q7RTS7;Q86Y46	4;4;4	1;1;1	0;0;0	Keratin, type II cytoskeletal 74;Keratin, type II cytoskeletal 73	KRT74;KRT73	tr|F8W1S1|F8W1S1_HUMAN Keratin, type II cytoskeletal 74 OS=Homo sapiens OX=9606 GN=KRT74 PE=1 SV=1;sp|Q7RTS7|K2C74_HUMAN Keratin, type II cytoskeletal 74 OS=Homo sapiens OX=9606 GN=KRT74 PE=1 SV=2;sp|Q86Y46|K2C73_HUMAN Keratin, type II cytoskeletal 73 OS=H	3	4	1	0	3	2	4	1	2	1	1	1	1	0	1	0	0	0	0	0	0	0	5.2	2.2	0	59.406	543	543;529;540	0	15.569	5	3.7	5.2	1.3	3.5	1.3	12343000	2810900	6878900	1426700	0	1226900
F8W6I7;P09651;Q32P51;F8VTQ5;F8W646;F8VZ49;F8VYN5;H0YH80;A0A2R8Y4L2	F8W6I7;P09651;Q32P51;F8VTQ5;F8W646;F8VZ49	6;6;4;3;3;3;2;2;2	6;6;4;3;3;3;2;2;2	6;6;4;3;3;3;2;2;2	Heterogeneous nuclear ribonucleoprotein A1;Heterogeneous nuclear ribonucleoprotein A1, N-terminally processed;Heterogeneous nuclear ribonucleoprotein A1-like 2	HNRNPA1;HNRNPA1L2	tr|F8W6I7|F8W6I7_HUMAN Heterogeneous nuclear ribonucleoprotein A1 OS=Homo sapiens OX=9606 GN=HNRNPA1 PE=1 SV=2;sp|P09651|ROA1_HUMAN Heterogeneous nuclear ribonucleoprotein A1 OS=Homo sapiens OX=9606 GN=HNRNPA1 PE=1 SV=5;sp|Q32P51|RA1L2_HUMAN Heterogeneous	9	6	6	6	2	3	3	0	0	0	2	3	3	0	0	0	2	3	3	0	0	0	26.4	26.4	26.4	33.155	307	307;372;320;145;156;231;113;191;275	0	60.351	8.1	10.7	12.7	0	0	0	17434000	4881300	8483900	4069200	0	0
F8W7C6;A0A087WV22;H7C123;H7C2C5;Q96L21;H7C2U2	F8W7C6;A0A087WV22;H7C123;H7C2C5;Q96L21	7;6;5;5;4;1	1;0;0;0;0;0	1;0;0;0;0;0	60S ribosomal protein L10-like	RPL10;RPL10L	tr|F8W7C6|F8W7C6_HUMAN 60S ribosomal protein L10 OS=Homo sapiens OX=9606 GN=RPL10 PE=1 SV=2;tr|A0A087WV22|A0A087WV22_HUMAN 60S ribosomal protein L10 OS=Homo sapiens OX=9606 GN=RPL10 PE=1 SV=1;tr|H7C123|H7C123_HUMAN 60S ribosomal protein L10 (Fragment) OS=H	6	7	1	1	3	5	4	0	2	0	1	1	0	0	0	0	1	1	0	0	0	0	48.5	11	11	18.565	163	163;178;91;131;214;28	0	23.823	25.8	38.7	22.1	0	13.5	0	5634200	2416800	3217300	0	0	0
F8W7R3;Q9NVI1;H3BQE2;H3BT54;H3BMG4;H3BP78	F8W7R3;Q9NVI1;H3BQE2;H3BT54;H3BMG4;H3BP78	2;2;1;1;1;1	2;2;1;1;1;1	2;2;1;1;1;1	Fanconi anemia group I protein	FANCI	tr|F8W7R3|F8W7R3_HUMAN Fanconi anemia group I protein OS=Homo sapiens OX=9606 GN=FANCI PE=1 SV=1;sp|Q9NVI1|FANCI_HUMAN Fanconi anemia group I protein OS=Homo sapiens OX=9606 GN=FANCI PE=1 SV=4;tr|H3BQE2|H3BQE2_HUMAN Fanconi anemia group I protein (Fragment	6	2	2	2	0	0	0	2	2	0	0	0	0	2	2	0	0	0	0	2	2	0	2.4	2.4	2.4	123.24	1095	1095;1328;157;215;226;1090	0	26.559	0	0	0	2.4	2.4	0	4611600	0	0	0	2111500	2500100
F8W930;Q9Y6M1	F8W930;Q9Y6M1	4;4	3;3	3;3	Insulin-like growth factor 2 mRNA-binding protein 2	IGF2BP2	tr|F8W930|F8W930_HUMAN Insulin-like growth factor 2 mRNA-binding protein 2 OS=Homo sapiens OX=9606 GN=IGF2BP2 PE=1 SV=1;sp|Q9Y6M1|IF2B2_HUMAN Insulin-like growth factor 2 mRNA-binding protein 2 OS=Homo sapiens OX=9606 GN=IGF2BP2 PE=1 SV=2	2	4	3	3	2	3	1	0	1	0	1	2	1	0	0	0	1	2	1	0	0	0	8.3	6.1	6.1	66.785	605	605;599	0	18.352	4.1	6.3	2	0	2.1	0	2416800	740290	1215400	461020	0	0
G3V5S9;G3V1S4;Q9Y324;G3V2M5	G3V5S9;G3V1S4;Q9Y324;G3V2M5	2;2;2;1	2;2;2;1	2;2;2;1	rRNA-processing protein FCF1 homolog	FCF1	tr|G3V5S9|G3V5S9_HUMAN rRNA-processing protein FCF1 homolog OS=Homo sapiens OX=9606 GN=FCF1 PE=1 SV=1;tr|G3V1S4|G3V1S4_HUMAN Chromosome 14 open reading frame 111, isoform CRA_a OS=Homo sapiens OX=9606 GN=FCF1 PE=1 SV=1;sp|Q9Y324|FCF1_HUMAN rRNA-processing	4	2	2	2	0	2	2	0	1	1	0	2	2	0	1	1	0	2	2	0	1	1	10.9	10.9	10.9	21.491	183	183;186;198;61	0	16.969	0	10.9	10.9	0	6	6	4435000	0	1641200	905450	0	993840
G3V279;P84090	G3V279;P84090	1;1	1;1	1;1	Enhancer of rudimentary homolog	ERH	tr|G3V279|G3V279_HUMAN Enhancer of rudimentary homolog OS=Homo sapiens OX=9606 GN=ERH PE=1 SV=1;sp|P84090|ERH_HUMAN Enhancer of rudimentary homolog OS=Homo sapiens OX=9606 GN=ERH PE=1 SV=1	2	1	1	1	1	0	1	0	0	0	1	0	1	0	0	0	1	0	1	0	0	0	15.5	15.5	15.5	8.2033	71	71;104	0.0037951	6.3321	15.5	0	15.5	0	0	0	2921800	729890	0	2191900	0	0
G3V2K7;P49755	G3V2K7;P49755	2;2	2;2	2;2	Transmembrane emp24 domain-containing protein 10	TMED10	tr|G3V2K7|G3V2K7_HUMAN Transmembrane emp24 domain-containing protein 10 OS=Homo sapiens OX=9606 GN=TMED10 PE=1 SV=1;sp|P49755|TMEDA_HUMAN Transmembrane emp24 domain-containing protein 10 OS=Homo sapiens OX=9606 GN=TMED10 PE=1 SV=2	2	2	2	2	0	1	1	1	1	0	0	1	1	1	1	0	0	1	1	1	1	0	15	15	15	16.904	153	153;219	0	17.07	0	7.2	7.8	7.8	7.8	0	6946600	0	842570	257530	4759400	1087100
M0R1B6;G5E9C7;P36507	M0R1B6;G5E9C7;P36507	1;1;1	1;1;1	1;1;1	Dual specificity mitogen-activated protein kinase kinase 2	MAP2K2	tr|M0R1B6|M0R1B6_HUMAN Dual-specificity mitogen-activated protein kinase kinase 2 (Fragment) OS=Homo sapiens OX=9606 GN=MAP2K2 PE=1 SV=1;tr|G5E9C7|G5E9C7_HUMAN Dual-specificity mitogen-activated protein kinase kinase 2 OS=Homo sapiens OX=9606 GN=MAP2K2 PE=	3	1	1	1	0	0	0	1	0	1	0	0	0	1	0	1	0	0	0	1	0	1	18.3	18.3	18.3	11.629	104	104;303;400	0.0037244	6.2377	0	0	0	18.3	0	18.3	3489200	0	0	0	2865400	0
G8JLG1;Q14683;H0Y7K8;V9GY57	G8JLG1;Q14683	5;5;1;1	5;5;1;1	5;5;1;1	Structural maintenance of chromosomes protein;Structural maintenance of chromosomes protein 1A	SMC1A	tr|G8JLG1|G8JLG1_HUMAN Structural maintenance of chromosomes protein OS=Homo sapiens OX=9606 GN=SMC1A PE=1 SV=2;sp|Q14683|SMC1A_HUMAN Structural maintenance of chromosomes protein 1A OS=Homo sapiens OX=9606 GN=SMC1A PE=1 SV=2	4	5	5	5	1	2	3	1	0	1	1	2	3	1	0	1	1	2	3	1	0	1	4.3	4.3	4.3	140.86	1211	1211;1233;262;279	0	31.887	0.8	1.8	2.5	0.8	0	0.8	7612900	847680	1274000	1970200	2947900	0
G8JLH9;P40763	G8JLH9;P40763	1;1	1;1	1;1	Signal transducer and activator of transcription;Signal transducer and activator of transcription 3	STAT3	tr|G8JLH9|G8JLH9_HUMAN Signal transducer and activator of transcription OS=Homo sapiens OX=9606 GN=STAT3 PE=1 SV=1;sp|P40763|STAT3_HUMAN Signal transducer and activator of transcription 3 OS=Homo sapiens OX=9606 GN=STAT3 PE=1 SV=2	2	1	1	1	0	0	0	0	1	0	0	0	0	0	1	0	0	0	0	0	1	0	2.4	2.4	2.4	76.138	672	672;770	1	-2	0	0	0	0	2.4	0	4879400	0	0	0	0	4879400
Q5QPK2;H0Y368;O60762;Q5QPJ9	Q5QPK2;H0Y368;O60762;Q5QPJ9	2;2;2;1	2;2;2;1	2;2;2;1	Dolichol-phosphate mannosyltransferase subunit 1	DPM1	tr|Q5QPK2|Q5QPK2_HUMAN Dolichol-phosphate mannosyltransferase subunit 1 OS=Homo sapiens OX=9606 GN=DPM1 PE=1 SV=1;tr|H0Y368|H0Y368_HUMAN Dolichol-phosphate mannosyltransferase subunit 1 (Fragment) OS=Homo sapiens OX=9606 GN=DPM1 PE=1 SV=1;sp|O60762|DPM1_HU	4	2	2	2	0	0	0	2	0	0	0	0	0	2	0	0	0	0	0	2	0	0	8	8	8	32.426	287	287;295;260;221	0	18.539	0	0	0	8	0	0	2206900	0	0	0	2206900	0
H0Y449;P67809	H0Y449;P67809	1;1	1;1	1;1	Nuclease-sensitive element-binding protein 1	YBX1	tr|H0Y449|H0Y449_HUMAN Nuclease-sensitive element-binding protein 1 (Fragment) OS=Homo sapiens OX=9606 GN=YBX1 PE=1 SV=1;sp|P67809|YBOX1_HUMAN Nuclease-sensitive element-binding protein 1 OS=Homo sapiens OX=9606 GN=YBX1 PE=1 SV=3	2	1	1	1	1	1	0	0	0	0	1	1	0	0	0	0	1	1	0	0	0	0	5.1	5.1	5.1	41.905	374	374;324	0	57.049	5.1	5.1	0	0	0	0	872710	872710	0	0	0	0
H0Y650;Q86Y56;E9PGY2;H7C3B1	H0Y650;Q86Y56;E9PGY2	4;4;2;1	4;4;2;1	4;4;2;1	Dynein assembly factor 5, axonemal	DNAAF5	tr|H0Y650|H0Y650_HUMAN Dynein assembly factor 5, axonemal (Fragment) OS=Homo sapiens OX=9606 GN=DNAAF5 PE=1 SV=1;sp|Q86Y56|DAAF5_HUMAN Dynein assembly factor 5, axonemal OS=Homo sapiens OX=9606 GN=DNAAF5 PE=1 SV=4;tr|E9PGY2|E9PGY2_HUMAN Dynein assembly fac	4	4	4	4	0	1	0	2	1	0	0	1	0	2	1	0	0	1	0	2	1	0	9	9	9	72.472	657	657;855;280;195	0	25.017	0	1.7	0	5.9	1.4	0	2556700	0	613690	0	1359400	583580
H0Y6E7;H3BT71;P38159;H3BR27;H3BNC1;A0A1B0GUK8;Q96E39;O75526;Q8N7X1	H0Y6E7;H3BT71;P38159;H3BR27	5;5;5;4;2;2;2;2;1	5;5;5;4;2;2;2;2;1	5;5;5;4;2;2;2;2;1	RNA-binding motif protein, X chromosome;RNA-binding motif protein, X chromosome, N-terminally processed	RBMX	tr|H0Y6E7|H0Y6E7_HUMAN RNA-binding motif protein, X chromosome (Fragment) OS=Homo sapiens OX=9606 GN=RBMX PE=1 SV=2;tr|H3BT71|H3BT71_HUMAN RNA-binding motif protein, X chromosome OS=Homo sapiens OX=9606 GN=RBMX PE=1 SV=1;sp|P38159|RBMX_HUMAN RNA-binding mo	9	5	5	5	4	5	4	0	0	0	4	5	4	0	0	0	4	5	4	0	0	0	19.2	19.2	19.2	31.745	292	292;296;391;78;37;158;390;392;1067	0	78.173	14.7	19.2	14.4	0	0	0	30526000	10982000	11669000	7874500	0	0
H0Y746;Q96T76	H0Y746;Q96T76	2;2	2;2	2;2	MMS19 nucleotide excision repair protein homolog	MMS19	tr|H0Y746|H0Y746_HUMAN MMS19 nucleotide excision repair protein homolog (Fragment) OS=Homo sapiens OX=9606 GN=MMS19 PE=1 SV=1;sp|Q96T76|MMS19_HUMAN MMS19 nucleotide excision repair protein homolog OS=Homo sapiens OX=9606 GN=MMS19 PE=1 SV=2	2	2	2	2	0	0	0	2	0	0	0	0	0	2	0	0	0	0	0	2	0	0	6.9	6.9	6.9	65.305	598	598;1030	0	16.562	0	0	0	6.9	0	0	978710	0	0	0	978710	0
H0Y7R1;Q8TBZ2	H0Y7R1;Q8TBZ2	1;1	1;1	1;1	MYCBP-associated protein	MYCBPAP	tr|H0Y7R1|H0Y7R1_HUMAN MYCBP-associated protein (Fragment) OS=Homo sapiens OX=9606 GN=MYCBPAP PE=1 SV=1;sp|Q8TBZ2|MYBPP_HUMAN MYCBP-associated protein OS=Homo sapiens OX=9606 GN=MYCBPAP PE=1 SV=2	2	1	1	1	0	1	0	0	0	0	0	1	0	0	0	0	0	1	0	0	0	0	2.2	2.2	2.2	108.59	954	954;947	0.0086505	5.8948	0	2.2	0	0	0	0	733580	0	733580	0	0	0
[truncated: 413 more rows]
[truncated: 33 more columns]

## Sheet: Peptides
Sequence	N-term cleavage window	C-term cleavage window	Amino acid before	First amino acid	Second amino acid	Second last amino acid	Last amino acid	Amino acid after	A Count	R Count	N Count	D Count	C Count	Q Count	E Count	G Count	H Count	I Count	L Count	K Count	M Count	F Count	P Count	S Count	T Count	W Count	Y Count	V Count	U Count	O Count	Length	Missed cleavages	Mass	Proteins	Leading razor protein	Start position	End position	Gene names	Protein names	Unique (Groups)	Unique (Proteins)	Charges	PEP	Score	Experiment GFP_1	Experiment GFP_2	Experiment GFP_3	Experiment H485A_1	Experiment H485A_2
[truncated: 3,545 more rows]
[truncated: 18 more columns]

[truncated: 2 more sheets: Modification-specific peptides, Evidence]
